# Supplementary material for: Citizens’ Attitudes to Contact Tracing Apps
Source: Journal of Experimental Political Science. 2020 Sep 2:1–13. doi: 10.1017/XPS.2020.30 (PMC7653229; doi:10.1017/XPS.2020.30)
Supplement: Supplementary file 1 [file S2052263020000305sup.zip]

Archive with 4 entries (4 files):
- S2052263020000305sup002.csv
- S2052263020000305sup003.csv
- S2052263020000305sup001.docx
- S2052263020000305sup004.r
