# Supplementary material for: Citizens’ Attitudes to Contact Tracing Apps
Source: Journal of Experimental Political Science. 2020 Sep 2:1–13. doi: 10.1017/XPS.2020.30 (PMC7653229; doi:10.1017/XPS.2020.30)
Supplement: Supplementary file 1 [file S2052263020000305sup.zip › S2052263020000305sup002.csv]

StartDate	EndDate	Status	Progress	Duration (in seconds)	Finished	RecordedDate	ResponseId	RecipientLastName	RecipientFirstName	RecipientEmail	ExternalReference	DistributionChannel	UserLanguage	consent	Q1	Q2	Q3	Q23_1	Q25_1	use_app	use_app_2_TEXT	ctrace	time_1_First Click	time_1_Last Click	time_1_Page Submit	time_1_Click Count	C8	C8_DO	P1	pre_stimulus_DO
Start Date	End Date	Response Type	Progress	Duration (in seconds)	Finished	Recorded Date	Response ID	Recipient Last Name	Recipient First Name	Recipient Email	External Data Reference	Distribution Channel	User Language	What are your views on current affairs? The survey should take less than 5 minutes to complete. Thank you very much for taking the time to participate. Your responses will help us complete important research that could not be done without your help. It will not be used in a manner which would allow identification of your individual responses. Anonymised research data will be archived at the Unive…	How would you describe yourself?	What is your year of birth?	Where do you live?	Please tell me on a scale of 0-10 how much you personally trust the National Health Service [NHS] where 0 means you do not trust the NHS at all, and 10 means you have complete trust. - 1	Please tell me on a scale of 0-10 how much you personally trust the National Health Service [NHS] where 0 means you do not trust the NHS at all, and 10 means you have complete trust. - 1	Contact tracing is a tried and tested method used to slow down the spread of infectious diseases. Contact tracing can be done by public health officials in the community. Mobile apps are also being used to automate the process of contact tracing. Its goal is to reduce the transmission of the virus by automatically alerting people who may have been exposed to the infection. Are you currently using…	Contact tracing is a tried and tested method used to slow down the spread of infectious diseases. Contact tracing can be done by public health officials in the community. Mobile apps are also being used to automate the process of contact tracing. Its goal is to reduce the transmission of the virus by automatically alerting people who may have been exposed to the infection. Are you currently using…	Provided there is a smartphone app available to assist with contact tracing, how likely is it that you would take advantage of the technology? Please use the scale below.	Timing - First Click	Timing - Last Click	Timing - Page Submit	Timing - Click Count	Which of the following terms do you recall reading about in this survey? Please tick all that apply.	Which of the following terms do you recall reading about in this survey? Please tick all that apply. - Display Order	How well or badly do you think the government is handling the coronavirus (COVID-19) outbreak?	pre_stimulus - Display Order
{"ImportId":"startDate","timeZone":"Europe/London"}	{"ImportId":"endDate","timeZone":"Europe/London"}	{"ImportId":"status"}	{"ImportId":"progress"}	{"ImportId":"duration"}	{"ImportId":"finished"}	{"ImportId":"recordedDate","timeZone":"Europe/London"}	{"ImportId":"_recordId"}	{"ImportId":"recipientLastName"}	{"ImportId":"recipientFirstName"}	{"ImportId":"recipientEmail"}	{"ImportId":"externalDataReference"}	{"ImportId":"distributionChannel"}	{"ImportId":"userLanguage"}	{"ImportId":"QID10"}	{"ImportId":"QID11"}	{"ImportId":"QID12_TEXT"}	{"ImportId":"QID13"}	{"ImportId":"QID23_1"}	{"ImportId":"QID25_1"}	{"ImportId":"QID16"}	{"ImportId":"QID16_2_TEXT"}	{"ImportId":"QID15"}	{"ImportId":"QID17_FIRST_CLICK"}	{"ImportId":"QID17_LAST_CLICK"}	{"ImportId":"QID17_PAGE_SUBMIT"}	{"ImportId":"QID17_CLICK_COUNT"}	{"ImportId":"QID8"}	{"ImportId":"QID8_DO"}	{"ImportId":"QID14"}	{"ImportId":"BL_eFj12elx1U6kqwZ_DO"}
13/05/2020 11:02	13/05/2020 11:16	1	100	884	1	13/05/2020 11:16	R_BLntx81VF2zVIwp					preview	EN																	C2
14/05/2020 15:26	14/05/2020 15:28	1	100	152	1	14/05/2020 15:28	R_2dnEHPuHP2s6lA2					preview	EN	1	2	1987	9					13					1	2|1|3|4	4	C1
18/05/2020 16:30	18/05/2020 16:32	0	100	167	1	18/05/2020 16:32	R_1qgfVebjiGy8ec8					anonymous	EN	1	2	1997	4	10	10	1		14	0.936	51.386	51.874	13	4	2|4|3|1	3	C2
18/05/2020 16:31	18/05/2020 16:33	0	100	162	1	18/05/2020 16:33	R_1lagd7VwS9vpEqG					anonymous	EN	1	2	1995	4	10	10	1		14	39.805	40.361	41.777	2	2,4	2|3|1|4	1	C1
18/05/2020 16:30	18/05/2020 16:34	0	100	288	1	18/05/2020 16:34	R_3HXfTVI2qrXeOBS					anonymous	EN	1	1	1958	8	9	9	1		29	75.637	75.637	78.002	1	2,4	4|2|1|3	3	C2
18/05/2020 16:32	18/05/2020 16:35	0	100	142	1	18/05/2020 16:35	R_1P0oWWxI28G4sdp					anonymous	EN	1	1	1994	11	5	5	1		14	1.081	33.805	35.109	10	4	1|4|3|2	2	C1
18/05/2020 16:33	18/05/2020 16:35	0	100	139	1	18/05/2020 16:35	R_oYoBoM04g39k5UZ					anonymous	EN	1	2	1992	4	9	9	1		13	3.952	3.952	5.461	1	4	4|2|3|1	2	C1
18/05/2020 16:33	18/05/2020 16:36	0	100	195	1	18/05/2020 16:36	R_2tfJBg9QKgOOcFK					anonymous	EN	1	2	1994	3	8	8	1		12	3.185	45.183	46.571	5	4	4|2|1|3	1	C1
18/05/2020 16:35	18/05/2020 16:37	0	100	115	1	18/05/2020 16:37	R_2P4ZjozoECBVlWb					anonymous	EN	1	2	1997	11	7	7	1		29	1.278	18.714	20.122	9	1,2,4	2|4|1|3	2	C2
18/05/2020 16:37	18/05/2020 16:40	0	100	171	1	18/05/2020 16:40	R_0BdBqr62UOt66VH					anonymous	EN	1	2	1997	8	9	9	1		29	40.961	63.609	64.284	3	2	3|2|4|1	2	C1
18/05/2020 16:39	18/05/2020 16:41	0	100	115	1	18/05/2020 16:41	R_1Nz66QJQsrAyDwU					anonymous	EN	1	2	2000	7	5	5	1		12	5.2	11.021	11.7	5	4	3|2|4|1	3	C2
18/05/2020 16:30	18/05/2020 16:42	0	100	729	1	18/05/2020 16:42	R_ekSJz1TSnNyjQD7					anonymous	EN	1	2	1994	7	7	7	1		29	68.913	68.945	70.713	2	2,4	4|2|1|3	3	C2
18/05/2020 16:40	18/05/2020 16:42	0	100	147	1	18/05/2020 16:42	R_6lLKUNLl7lvJk41					anonymous	EN	1	2	1994	12	7	7	1		14	38.884	38.884	40.238	1	4	3|1|2|4	2	C1
18/05/2020 16:40	18/05/2020 16:43	0	100	163	1	18/05/2020 16:43	R_2tx7Jy2EKoK8RSi					anonymous	EN	1	2	1997	3	8	8	1		13	23.874	23.874	25.394	1	2,4	1|3|4|2	2	C1
18/05/2020 16:41	18/05/2020 16:44	0	100	173	1	18/05/2020 16:44	R_1E1bOCVCPwwlgUG					anonymous	EN	1	2	1998	8	7	7	1		29	0.913	26.571	28.218	2	4	4|3|2|1	1	C1
18/05/2020 16:37	18/05/2020 16:44	0	100	407	1	18/05/2020 16:44	R_31RjPOVIAM6PtQB					anonymous	EN	1	2	1976	4	7	7	1		12	41.764	119.773	120.592	15	2,4	4|2|1|3	1	C2
18/05/2020 16:42	18/05/2020 16:44	0	100	135	1	18/05/2020 16:44	R_5jYH0LSYzNXVffb					anonymous	EN	1	2	1998	11	5	5	1		3	2.169	24.406	36.901	13	1,2,4	2|1|4|3	2	C2
18/05/2020 16:42	18/05/2020 16:45	0	100	177	1	18/05/2020 16:45	R_24qm3ppt3hni7cm					anonymous	EN	1	2	1992	12	9	9	1		13	4.779	33.122	44.108	5	2	4|2|3|1	2	C1
18/05/2020 16:40	18/05/2020 16:45	0	100	307	1	18/05/2020 16:45	R_pSLAPR1hee3JTr3					anonymous	EN	1	2	1998	3	9	9	1		11	3.655	60.563	63.353	5	2,4	4|1|3|2	3	C1
18/05/2020 16:38	18/05/2020 16:45	0	100	417	1	18/05/2020 16:45	R_OHVgaEauWlqv4o9					anonymous	EN	1	1	1959	2	9	9	2	C-19 Symptom Study	29	24.755	33.3	35.081	2	4	3|4|1|2	3	C1
18/05/2020 16:42	18/05/2020 16:45	0	100	211	1	18/05/2020 16:45	R_AiLRwRkNj8kTN3H					anonymous	EN	1	2	1995	1	9	8	1		29	49.85	49.85	51.294	1	4	3|4|1|2	2	C1
18/05/2020 16:41	18/05/2020 16:45	0	100	240	1	18/05/2020 16:45	R_3PFfxY95e0zUB5G					anonymous	EN	1	2	1983	1	8	8	1		12	9.422	47.857	48.695	5	2,4	1|2|3|4	2	C1
18/05/2020 16:41	18/05/2020 16:46	0	100	264	1	18/05/2020 16:46	R_22JpPy30uCvHBNT					anonymous	EN	1	2	1992	8	7	8	1		12	1.495	48.55	49.279	29	4	2|1|3|4	4	C2
18/05/2020 16:44	18/05/2020 16:46	0	100	110	1	18/05/2020 16:46	R_1n3jhIvQuO6QFXQ					anonymous	EN	1	2	1997	5	9	9	1		29	13.863	23.781	34.954	3	2,4	2|1|4|3	3	C2
18/05/2020 16:41	18/05/2020 16:46	0	100	307	1	18/05/2020 16:46	R_O1OdHQdsnZVvZEl					anonymous	EN	1	2	1999	8	7	8	1		29	15.545	15.545	21.029	1	2,4	1|3|4|2	2	C2
18/05/2020 16:42	18/05/2020 16:47	0	100	276	1	18/05/2020 16:47	R_1JQTkwyfXANiNMI					anonymous	EN	1	2	1959	6	7	7	1		13	32.718	37.042	38.814	3	1,2,4	2|4|1|3	2	C2
18/05/2020 16:43	18/05/2020 16:47	0	100	289	1	18/05/2020 16:47	R_2VPmkAqa0aKbXSk					anonymous	EN	1	1	1960	2	8	8	1		12	65.307	65.307	66.596	1	2,4	1|3|4|2	3	C1
18/05/2020 16:42	18/05/2020 16:48	0	100	341	1	18/05/2020 16:48	R_2xEuWnY25i7PN7D					anonymous	EN	1	1	1953	2	8	8	1		29	32.752	36.465	37.777	2	1,2,4	4|3|2|1	3	C2
18/05/2020 16:43	18/05/2020 16:48	0	100	292	1	18/05/2020 16:48	R_3JFurZXoVb7Nmvl					anonymous	EN	1	1	1993	3	9	9	1		3	1.669	141.819	142.623	15	2,4	1|3|4|2	4	C2
18/05/2020 16:44	18/05/2020 16:48	0	100	219	1	18/05/2020 16:48	R_Z8D9JPdHNWbkrXH					anonymous	EN	1	4	1992	11	9	9	1		29	9.816	47.151	47.929	12	4	2|1|4|3	2	C2
18/05/2020 16:42	18/05/2020 16:48	0	100	378	1	18/05/2020 16:48	R_3NyUTsxTiRAsnJN					anonymous	EN	1	2	1994	8	8	8	1		11	2.823	83.802	84.811	4	4	3|1|4|2	3	C1
18/05/2020 16:45	18/05/2020 16:49	0	100	201	1	18/05/2020 16:49	R_9EnHRmOQXGQYxgJ					anonymous	EN	1	2	1995	7	9	9	1		11	46.198	48.407	49.547	3	2,4	1|2|4|3	1	C1
18/05/2020 16:41	18/05/2020 16:49	0	100	459	1	18/05/2020 16:49	R_2fptgB7dKgjMNaW					anonymous	EN	1	1	2000	8	9	9	1		11	2.72	78.68	81.965	9	4	3|1|4|2	3	C2
18/05/2020 16:47	18/05/2020 16:49	0	100	142	1	18/05/2020 16:49	R_3PjyMNF3yYTCDVO					anonymous	EN	1	2	1999	5	7	7	1		14	9.819	9.819	16.026	1	2,4	1|2|4|3	1	C2
18/05/2020 16:46	18/05/2020 16:50	0	100	223	1	18/05/2020 16:50	R_3JF8k4Ma9NIvZUW					anonymous	EN	1	1	1955	1	0	0	1		2	23.619	27.229	28.098	2	1,2,4	1|2|4|3	2	C2
18/05/2020 16:44	18/05/2020 16:50	0	100	371	1	18/05/2020 16:50	R_3KUSrRFHoyzCiqJ					anonymous	EN	1	1	1993	5	9	9	1		13	114.512	114.512	116.888	1	2,4	1|3|4|2	2	C2
18/05/2020 16:45	18/05/2020 16:50	0	100	349	1	18/05/2020 16:50	R_3sddbDX7nSRf43O					anonymous	EN	1	2	1993	7	9	9	2	COVID Symptom Study app	13	69.831	69.831	71.249	1	4	3|4|1|2	1	C1
18/05/2020 16:46	18/05/2020 16:51	0	100	297	1	18/05/2020 16:51	R_2ZK3mm1GfRMRm2x					anonymous	EN	1	2	1991	12	7	6	1		3	20.182	42.539	43.24	7	1,2,4	4|3|2|1	3	C2
18/05/2020 16:49	18/05/2020 16:51	0	100	126	1	18/05/2020 16:51	R_21FiuzsvLhUsQpp					anonymous	EN	1	2	1994	3	7	7	1		2	0.757	21.158	22.949	8	4	3|1|2|4	4	C1
18/05/2020 16:47	18/05/2020 16:51	0	100	236	1	18/05/2020 16:51	R_2YM40NboKARTTA7					anonymous	EN	1	2	1957	8	8	8	1		13	4.167	9.141	11.18	3	1,2,4	4|3|1|2	1	C1
18/05/2020 16:48	18/05/2020 16:52	0	100	191	1	18/05/2020 16:52	R_2R2mN0OqupwWKc3					anonymous	EN	1	2	1996	1	8	8	1		11	46.535	46.535	48.24	1	4	1|4|2|3	1	C2
18/05/2020 16:48	18/05/2020 16:52	0	100	228	1	18/05/2020 16:52	R_81GPoxzz7c6P9MB					anonymous	EN	1	2	1993	3	8	8	1		12	35.124	35.124	47.821	1	4	3|4|2|1	1	C1
18/05/2020 16:50	18/05/2020 16:52	0	100	121	1	18/05/2020 16:52	R_UDqW5K35o3UmL7j					anonymous	EN	1	1	1998	3	7	7	1		14	1.041	15.488	16.127	9	4	3|2|1|4	2	C1
18/05/2020 16:47	18/05/2020 16:52	0	100	323	1	18/05/2020 16:52	R_3J2aczqfKCZ2J3E					anonymous	EN	1	1	1999	9	9	9	1		2	69.243	69.243	81.069	1	4	3|2|1|4	2	C1
18/05/2020 16:47	18/05/2020 16:52	0	100	314	1	18/05/2020 16:52	R_UEps5aW4eVjEdsB					anonymous	EN	1	2	1993	2	7	7	1		12	48.015	48.015	53.615	1	1,2,4	4|2|1|3	3	C2
18/05/2020 16:49	18/05/2020 16:53	0	100	248	1	18/05/2020 16:53	R_27J9YlachKUaPkp					anonymous	EN	1	2	1994	12	9	9	1		11	6.11	50.788	51.436	6	2,4	2|3|1|4	3	C1
18/05/2020 16:46	18/05/2020 16:53	0	100	391	1	18/05/2020 16:53	R_3fs0HqiO5n1nxPg					anonymous	EN	1	2	1995	10	9	9	1		12	7.756	48.606	50.114	11	2,4	1|2|4|3	3	C2
18/05/2020 16:49	18/05/2020 16:53	0	100	256	1	18/05/2020 16:53	R_vUDeEfeGXcUfhIZ					anonymous	EN	1	2	1996	3	1	0	1		2	1.391	12.922	14.754	7	2	2|1|3|4	3	C2
18/05/2020 16:48	18/05/2020 16:53	0	100	348	1	18/05/2020 16:53	R_2qvHAQhIUOmt9tI					anonymous	EN	1	1	1960	10	9	10	1		14	63.836	63.836	65.634	1	2,4	4|1|3|2	3	C2
18/05/2020 16:51	18/05/2020 16:54	0	100	147	1	18/05/2020 16:54	R_t01sYtgIlBz4r9D					anonymous	EN	1	1	1999	11	7	6	1		29	2.708	2.708	3.86	1	4	3|2|1|4	3	C1
18/05/2020 16:52	18/05/2020 16:54	0	100	122	1	18/05/2020 16:54	R_31L5kv1otTsS4DM					anonymous	EN	1	1	1998	3	10	10	1		13	7.152	7.152	30.062	1	2,4	2|4|1|3	2	C1
18/05/2020 16:50	18/05/2020 16:54	0	100	254	1	18/05/2020 16:54	R_26fNi8b6JpMMWiK					anonymous	EN	1	1	1990	5	8	8	2	COVIDSYMPTOMS	12	1.052	37.079	37.824	21	1,2,4	1|4|2|3	3	C2
18/05/2020 16:51	18/05/2020 16:55	0	100	186	1	18/05/2020 16:55	R_3nlb2BWmA85Lwkb					anonymous	EN	1	2	1991	9	8	8	1		29	48.444	48.444	53.62	1	4	3|2|4|1	3	C1
18/05/2020 16:48	18/05/2020 16:55	0	100	458	1	18/05/2020 16:55	R_1eFuXOsQXCebi2x					anonymous	EN	1	2	1958	3	7	7	1		2	27.028	97.293	98.755	4	1,2,4	4|3|2|1	2	C2
18/05/2020 16:52	18/05/2020 16:55	0	100	220	1	18/05/2020 16:55	R_3IajeN4Dqyz6PCF					anonymous	EN	1	1	1995	4	9	9	1		12	1.279	40.27	41.096	5	4	4|1|3|2	3	C2
18/05/2020 16:54	18/05/2020 16:55	0	100	89	1	18/05/2020 16:55	R_1i833PXKZ0CNyIR					anonymous	EN	1	1	2001	6	8	8	1		29	7.085	8.582	11.225	2	4	3|1|2|4	2	C1
18/05/2020 16:51	18/05/2020 16:55	0	100	247	1	18/05/2020 16:56	R_3GwBBpeZgwi8sOS					anonymous	EN	1	2	1989	7	4	4	1		29	12.03	12.03	14.708	1	2,4	4|3|1|2	2	C2
18/05/2020 16:52	18/05/2020 16:56	0	100	227	1	18/05/2020 16:56	R_1cSNVIaaw0w1eAG					anonymous	EN	1	2	1959	4	8	8	1		14	9.32	40.643	42.136	4	2,4	4|1|2|3	3	C2
18/05/2020 16:52	18/05/2020 16:56	0	100	221	1	18/05/2020 16:56	R_3oYD3xm0r04OMeQ					anonymous	EN	1	2	1992	8	9	9	1		14	24.692	54.312	54.947	9	4	4|1|2|3	3	C1
18/05/2020 16:51	18/05/2020 16:56	0	100	310	1	18/05/2020 16:56	R_scDzclPXZtRrSBb					anonymous	EN	1	2	1998	11	6	6	1		12	18.707	64.557	65.102	9	2,4	4|2|3|1	3	C1
18/05/2020 16:55	18/05/2020 16:56	0	100	69	1	18/05/2020 16:56	R_22WU9lvq5IThol4					anonymous	EN	1	2	1996	2	8	8	1		12	0.846	3.869	4.651	4	2	4|2|1|3	3	C2
18/05/2020 16:52	18/05/2020 16:56	0	100	219	1	18/05/2020 16:56	R_bCWjj7zhJMhgio9					anonymous	EN	1	2	1959	3	6	4	1		11	14.404	48.124	48.876	5	2	3|2|1|4	2	C2
18/05/2020 16:52	18/05/2020 16:56	0	100	246	1	18/05/2020 16:56	R_pMdPhmX0UbjKTdf					anonymous	EN	1	1	1956	12	9	9	1		14	3.982	29.161	30.259	7	2,4	1|4|3|2	3	C2
18/05/2020 16:54	18/05/2020 16:56	0	100	159	1	18/05/2020 16:56	R_1M6XBvoRbP4gZoh					anonymous	EN	1	2	2000	2	10	10	1		14	2.602	20.912	21.828	2	4	1|3|4|2	4	C1
18/05/2020 16:52	18/05/2020 16:57	0	100	269	1	18/05/2020 16:57	R_D2A6bx4B7y8BIXv					anonymous	EN	1	2	1999	4	8	8	1		13	5.359	32.78	34.032	5	2,4	3|1|4|2	2	C2
18/05/2020 16:55	18/05/2020 16:57	0	100	92	1	18/05/2020 16:57	R_3qpnoeUNUyNapAv					anonymous	EN	1	2	1993	5	7	7	1		2	1.181	5.781	6.87	7	1,2,4	2|3|1|4	3	C2
18/05/2020 16:55	18/05/2020 16:57	0	100	145	1	18/05/2020 16:57	R_2dYfF80LU0fVf9W					anonymous	EN	1	2	1995	5	8	8	1		2	15.857	36.264	43.405	14	4	2|3|4|1	2	C2
18/05/2020 16:52	18/05/2020 16:57	0	100	291	1	18/05/2020 16:57	R_1OUFGwtoKCNzacx					anonymous	EN	1	1	1997	3	9	9	1		12	7.784	54.459	55.038	12	2,4	3|1|2|4	3	C1
18/05/2020 16:54	18/05/2020 16:57	0	100	189	1	18/05/2020 16:57	R_1ey49xaH0kuxEd8					anonymous	EN	1	1	1993	2	0	0	1		2	10.604	44.774	45.847	6	4	2|4|1|3	1	C2
18/05/2020 16:56	18/05/2020 16:57	0	100	65	1	18/05/2020 16:57	R_3NDN50K112pRXds					anonymous	EN	1	2	1992	11	8	8	1		13	0.885	3.301	4.004	5	3	2|3|4|1	4	C1
18/05/2020 16:53	18/05/2020 16:57	0	100	234	1	18/05/2020 16:57	R_2cegdgm4kaEeD60					anonymous	EN	1	2	1957	8	5	5	1		2	37.833	37.833	39.596	1	4	2|3|4|1	2	C1
18/05/2020 16:52	18/05/2020 16:57	0	100	304	1	18/05/2020 16:57	R_5pbesOYwTgCNPRT					anonymous	EN	1	2	1995	8	8	8	1		13	80.221	80.221	81.359	1	1,2,4	3|1|4|2	1	C2
18/05/2020 16:50	18/05/2020 16:58	0	100	447	1	18/05/2020 16:58	R_AKCHoaSfZZRuP8R					anonymous	EN	1	2	1957	5	9	9	1		29	8.712	71.267	76.495	5	2,4	4|3|2|1	4	C1
18/05/2020 16:54	18/05/2020 16:58	0	100	199	1	18/05/2020 16:58	R_23gmhMYWqXwLKfo					anonymous	EN	1	2	1997	2	9	9	1		13	23.641	23.641	25.137	1	2,4	1|3|2|4	2	C1
18/05/2020 16:55	18/05/2020 16:58	0	100	181	1	18/05/2020 16:58	R_1LZpqE461BhoJ6z					anonymous	EN	1	1	1997	10	8	8	1		12	57.37	57.37	58.338	1	1,2,4	1|2|3|4	2	C2
18/05/2020 16:55	18/05/2020 16:58	0	100	185	1	18/05/2020 16:58	R_yTQz7vcEr72utot					anonymous	EN	1	2	1994	3	7	7	1		11	33.566	33.566	36.911	1	2,4	1|2|4|3	2	C1
18/05/2020 16:52	18/05/2020 16:58	0	100	327	1	18/05/2020 16:58	R_3s0LwOjHES4ryk6					anonymous	EN	1	1	1994	3	10	10	1		11	9.287	47.434	49.531	12	2,4	2|4|3|1	1	C1
18/05/2020 16:55	18/05/2020 16:58	0	100	148	1	18/05/2020 16:58	R_2bH39PcriC9AiCn					anonymous	EN	1	1	1997	3	10	10	1		13	2.971	44.769	45.283	12	2,4	3|4|2|1	2	C1
18/05/2020 16:54	18/05/2020 16:58	0	100	246	1	18/05/2020 16:58	R_1PR7qtiyCn8BGxx					anonymous	EN	1	1	2000	9	5	5	1		11	1.181	28.252	29.089	17	2,4	3|4|1|2	2	C1
18/05/2020 16:53	18/05/2020 16:58	0	100	293	1	18/05/2020 16:58	R_25ubAvYSJogddiS					anonymous	EN	1	2	1993	1	9	9	1		12	45.871	46.855	47.681	2	2,4	4|2|3|1	5	C1
18/05/2020 16:55	18/05/2020 16:58	0	100	171	1	18/05/2020 16:58	R_33vtbApPmalDOPg					anonymous	EN	1	2	1998	4	8	8	1		14	27.74	27.74	29.391	1	1,2,4	4|1|2|3	2	C2
18/05/2020 16:55	18/05/2020 16:58	0	100	209	1	18/05/2020 16:58	R_3EyhtMe1nIn0Fwa					anonymous	EN	1	1	1993	9	6	6	1		29	45.171	45.171	45.924	1	4	1|4|3|2	2	C1
18/05/2020 16:55	18/05/2020 16:58	0	100	183	1	18/05/2020 16:58	R_2uNIUFmR82L3H0J					anonymous	EN	1	2	1991	5	8	8	1		12	4.568	28.953	29.888	13	2,4	2|1|4|3	3	C2
18/05/2020 16:56	18/05/2020 16:58	0	100	116	1	18/05/2020 16:58	R_1P1XObFUU7c3mjm					anonymous	EN	1	1	1991	1	5	5	1		2	33.899	34.819	37.801	2	4	4|1|2|3	2	C2
18/05/2020 16:54	18/05/2020 16:58	0	100	232	1	18/05/2020 16:58	R_3kq43Jf4XlLsUjS					anonymous	EN	1	2	1961	12	8	9	1		13	5.393	39.993	40.8	8	2,4	2|3|4|1	3	C2
18/05/2020 16:53	18/05/2020 16:58	0	100	315	1	18/05/2020 16:58	R_24qThxGoLOkJBHr					anonymous	EN	1	1	1985	7	5	4	1		13	9.832	64.536	72.907	9	4	4|3|1|2	2	C1
18/05/2020 16:54	18/05/2020 16:59	0	100	274	1	18/05/2020 16:59	R_3J2Uh22R5WJAMs7					anonymous	EN	1	1	1953	1	9	9	1		14	39.624	39.624	48.982	1	1,2,4	4|1|2|3	2	C2
18/05/2020 16:56	18/05/2020 16:59	0	100	150	1	18/05/2020 16:59	R_3RmdF8JVOwShytE					anonymous	EN	1	1	1995	10	7	7	1		2	26.277	26.67	27.394	2	1,2,4	1|3|4|2	3	C1
18/05/2020 16:56	18/05/2020 16:59	0	100	168	1	18/05/2020 16:59	R_3nfm9vR50SCl2UH					anonymous	EN	1	2	1996	5	8	9	1		11	1.283	32.201	32.993	24	2,4	3|4|2|1	1	C1
18/05/2020 16:55	18/05/2020 16:59	0	100	252	1	18/05/2020 16:59	R_3dH5usgs5BAGMIX					anonymous	EN	1	2	1998	7	7	7	1		29	7.486	49.856	50.488	10	2,4	2|3|4|1	3	C2
18/05/2020 16:56	18/05/2020 16:59	0	100	171	1	18/05/2020 16:59	R_6JX9ki8HQE3aCel					anonymous	EN	1	2	1999	8	9	9	1		2	16.088	16.088	17.326	1	4	3|4|2|1	2	C2
18/05/2020 16:56	18/05/2020 16:59	0	100	209	1	18/05/2020 16:59	R_1jSVU0yeXS57eDD					anonymous	EN	1	1	2000	7	6	6	2	Bradley timmins	3	11.359	28.864	29.526	6	1,2	1|3|2|4	3	C2
18/05/2020 16:55	18/05/2020 16:59	0	100	220	1	18/05/2020 16:59	R_32RUcduFLtVInTg					anonymous	EN	1	2	2000	11	7	7	1		14	39.814	39.814	41.085	1	2,4	4|2|1|3	2	C2
18/05/2020 16:54	18/05/2020 16:59	0	100	300	1	18/05/2020 16:59	R_2Bz0N4flARgoooB					anonymous	EN	1	1	1995	1	9	9	1		13	2.573	54.887	56.465	11	2,4	4|3|2|1	4	C2
18/05/2020 16:53	18/05/2020 16:59	0	100	384	1	18/05/2020 16:59	R_1rP59vU30UaFKmC					anonymous	EN	1	1	1994	3	6	6	1		3	39.973	47.525	48.901	3	1,2,3,4	2|4|3|1	3	C2
18/05/2020 16:56	18/05/2020 16:59	0	100	203	1	18/05/2020 16:59	R_2sXbLCccaY8Vg0G					anonymous	EN	1	1	1958	8	7	8	1		29	37.333	37.333	39.127	1	4	1|3|4|2	2	C2
18/05/2020 16:55	18/05/2020 16:59	0	100	278	1	18/05/2020 16:59	R_3KGYegGTgn6lxos					anonymous	EN	1	2	1951	11	9	9	1		13	51.836	51.836	53.54	1	2,4	3|1|4|2	2	C1
18/05/2020 16:53	18/05/2020 17:00	0	100	394	1	18/05/2020 17:00	R_UyePb2YbeugPcvn					anonymous	EN	1	2	1951	1	8	8	1		2	88.846	88.846	91.585	1	4	1|3|4|2	3	C1
18/05/2020 16:49	18/05/2020 17:00	0	100	626	1	18/05/2020 17:00	R_2doOm78rEKRj3XY					anonymous	EN	1	2	1994	12	7	7	1		29	7.051	74.252	75.151	9	4	3|1|2|4	3	C1
18/05/2020 16:53	18/05/2020 17:00	0	100	415	1	18/05/2020 17:00	R_3QLSC3SliZUNHgd					anonymous	EN	1	1	1945	2	8	8	1		14	78.09	78.09	82.623	1	1,2,4	4|1|2|3	3	C2
18/05/2020 16:56	18/05/2020 17:00	0	100	239	1	18/05/2020 17:00	R_1mw4wvT69Vm57Cw					anonymous	EN	1	1	1997	12	8	8	1		2	9.313	9.313	10.691	1	4	1|3|4|2	1	C1
18/05/2020 16:56	18/05/2020 17:00	0	100	263	1	18/05/2020 17:00	R_1OknRfZS3j5EfB4					anonymous	EN	1	1	1993	8	7	7	1		14	35.831	35.831	36.744	1	4	2|4|3|1	2	C2
18/05/2020 16:58	18/05/2020 17:00	0	100	147	1	18/05/2020 17:00	R_273diGovbxN2AZM					anonymous	EN	1	2	1994	5	10	10	1		13	33.588	33.588	34.619	1	2,4	1|4|2|3	3	C1
18/05/2020 16:54	18/05/2020 17:00	0	100	378	1	18/05/2020 17:00	R_1oCjSHyy85jDjWw					anonymous	EN	1	2	1995	12	8	8	1		2	14.351	103.145	104.615	13	4	4|2|3|1	3	C2
18/05/2020 16:49	18/05/2020 17:00	0	100	683	1	18/05/2020 17:00	R_3q98BbiQB9PpZkW					anonymous	EN	1	1	1955	8	9	9	2	C-19	14	5.005	210.994	212.257	43	1,2,4	3|4|2|1	2	C2
18/05/2020 16:57	18/05/2020 17:00	0	100	225	1	18/05/2020 17:00	R_PHQtEjcaYMcpKbn					anonymous	EN	1	2	1998	3	9	9	1		29	40.215	40.215	43.525	1	1,2,4	2|4|1|3	2	C2
18/05/2020 16:57	18/05/2020 17:00	0	100	186	1	18/05/2020 17:00	R_1IZ521nDwseqgQG					anonymous	EN	1	1	1957	11	7	7	1		2	44.454	44.454	45.775	1	4	1|2|3|4	1	C1
18/05/2020 16:56	18/05/2020 17:00	0	100	268	1	18/05/2020 17:00	R_XEU2jQlLS1UjRwl					anonymous	EN	1	2	2000	9	8	8	1		29	53.69	53.69	55.35	1	2,4	1|3|2|4	1	C1
18/05/2020 16:57	18/05/2020 17:00	0	100	209	1	18/05/2020 17:00	R_3NNVmn4vpeveyU6					anonymous	EN	1	1	1996	11	8	8	1		12	12.274	32.491	33.299	6	2,4	2|3|4|1	3	C2
18/05/2020 16:55	18/05/2020 17:00	0	100	319	1	18/05/2020 17:00	R_3suzQW2fAOM1EEe					anonymous	EN	1	1	1957	3	7	7	1		12	56.128	56.128	58.688	1	2,4	3|1|4|2	3	C1
18/05/2020 16:55	18/05/2020 17:00	0	100	322	1	18/05/2020 17:01	R_2CNuU3LzamhvVJx					anonymous	EN	1	1	1952	10	7	7	2	Covid symptom study	14	5.914	53.417	54.378	6	4	4|1|2|3	3	C1
18/05/2020 16:57	18/05/2020 17:01	0	100	230	1	18/05/2020 17:01	R_27ka0Vnblcp6WS2					anonymous	EN	1	2	1996	3	7	7	1		29	26.71	42.263	44.957	9	2,4	3|2|1|4	2	C1
18/05/2020 16:55	18/05/2020 17:01	0	100	352	1	18/05/2020 17:01	R_1eP5kN8mJw0RxHg					anonymous	EN	1	2	1956	8	8	8	1		12	77.4	77.4	78.429	1	2,4	4|3|1|2	3	C1
18/05/2020 16:57	18/05/2020 17:01	0	100	240	1	18/05/2020 17:01	R_2rk0HLlRjJ2oQuL					anonymous	EN	1	1	1999	9	0	0	1		2	6.285	35.601	36.523	17	1,2,4	1|4|2|3	3	C2
18/05/2020 16:59	18/05/2020 17:01	0	100	137	1	18/05/2020 17:01	R_9NSlPssut0mC7st					anonymous	EN	1	2	1998	3	8	7	1		14	27.864	27.864	29.053	1	4	1|4|2|3	1	C2
18/05/2020 16:57	18/05/2020 17:01	0	100	253	1	18/05/2020 17:01	R_4ZtYsOdy1oRjdpT					anonymous	EN	1	1	1987	8	7	7	1		3	63.088	63.088	64.79	1	4	2|4|3|1	2	C1
18/05/2020 16:56	18/05/2020 17:01	0	100	301	1	18/05/2020 17:01	R_2AR7xlJjcSav3Jz					anonymous	EN	1	2	1986	11	7	7	1		13	39.234	62.11	69.727	3	2,4	3|1|4|2	2	C1
18/05/2020 16:57	18/05/2020 17:01	0	100	233	1	18/05/2020 17:01	R_2CBc0nA29eKeKbP					anonymous	EN	1	2	1994	8	7	7	1		14	9.732	35.074	36.937	2	2,4	3|4|2|1	3	C1
18/05/2020 16:58	18/05/2020 17:01	0	100	190	1	18/05/2020 17:01	R_BretAi3C7nJ6EX7					anonymous	EN	1	2	1992	8	8	8	2	COVID Symptom Study	14	57.163	57.163	58.027	1	4	3|1|4|2	2	C1
18/05/2020 16:58	18/05/2020 17:01	0	100	171	1	18/05/2020 17:01	R_2TvnaI1wSXArxiK					anonymous	EN	1	1	1992	5	5	5	1		2	22.886	27.37	33.69	3	1,2,4	1|2|4|3	2	C2
18/05/2020 16:56	18/05/2020 17:01	0	100	305	1	18/05/2020 17:01	R_2c6PB6NVjH6rrQO					anonymous	EN	1	1	1992	3	8	7	1		11	5.503	38.344	39.69	6	1,2,4	3|2|4|1	3	C2
18/05/2020 16:54	18/05/2020 17:01	0	100	413	1	18/05/2020 17:01	R_1Lqz2R7xS6SRfEd					anonymous	EN	1	2	1955	2	10	10	1		12	177.929	177.929	180.913	1	4	4|1|2|3	2	C1
18/05/2020 16:58	18/05/2020 17:01	0	100	176	1	18/05/2020 17:01	R_2EiYXIT5y1Lm92g					anonymous	EN	1	1	1960	10	8	8	1		11	28.005	28.005	33.335	1	4	2|4|3|1	3	C1
18/05/2020 16:53	18/05/2020 17:01	0	100	500	1	18/05/2020 17:01	R_z5OdchV62D7C0mZ					anonymous	EN	1	2	1952	8	9	9	1		3	29.11	102.318	103.441	5	2,4	1|3|2|4	1	C1
18/05/2020 16:57	18/05/2020 17:01	0	100	296	1	18/05/2020 17:01	R_2yjBEinpHs56hX7					anonymous	EN	1	2	1955	9	7	7	1		13	15.902	77.083	78.088	4	1,2,4	3|1|2|4	3	C2
18/05/2020 16:57	18/05/2020 17:02	0	100	296	1	18/05/2020 17:02	R_1q8HieUF3ffXjaI					anonymous	EN	1	1	1951	12	9	9	2	Covid Symptom Study	12	45.893	45.893	50.373	1	1,2,4	1|2|4|3	3	C2
18/05/2020 17:00	18/05/2020 17:02	0	100	110	1	18/05/2020 17:02	R_21aIuj3kg7Xc9ZH					anonymous	EN	1	1	2001	11	6	6	1		12	1.706	26.675	27.127	8	4	1|4|3|2	2	C2
18/05/2020 16:57	18/05/2020 17:02	0	100	307	1	18/05/2020 17:02	R_u4ceXnj4KMikBod					anonymous	EN	1	1	1958	2	9	9	1		13	15.078	81.779	82.864	4	4	4|1|3|2	3	C2
18/05/2020 17:01	18/05/2020 17:02	0	100	113	1	18/05/2020 17:02	R_1DUOLKEV5x7bgJQ					anonymous	EN	1	1	1999	7	8	8	1		14	14.32	14.32	19.863	1	4	1|2|3|4	2	C1
18/05/2020 16:56	18/05/2020 17:03	0	100	402	1	18/05/2020 17:03	R_1hX1pso519r3iXv					anonymous	EN	1	2	1997	3	6	6	1		12	37.248	37.248	37.929	1	2	1|4|2|3	5	C1
18/05/2020 16:55	18/05/2020 17:03	0	100	444	1	18/05/2020 17:03	R_27TmXyhcpmQy4ti					anonymous	EN	1	2	1995	7	10	10	1		14	35.947	35.947	37.467	1	2,4	2|4|1|3	2	C2
18/05/2020 16:53	18/05/2020 17:03	0	100	624	1	18/05/2020 17:03	R_2dxTYlkV6sUJsVH					anonymous	EN	1	2	1995	1	8	8	1		13	120.062	209.007	209.688	6	2,4	4|3|2|1	2	C2
18/05/2020 16:55	18/05/2020 17:03	0	100	454	1	18/05/2020 17:03	R_u4Bj0eJftUFHddv					anonymous	EN	1	2	1995	5	8	8	1		14	1.433	56.002	57.098	11	4	3|1|2|4	2	C2
18/05/2020 16:59	18/05/2020 17:03	0	100	268	1	18/05/2020 17:03	R_1i8aJvxfbKpdh5h					anonymous	EN	1	1	1949	5	7	7	1		13	53.59	53.59	54.806	1	2,4	2|1|4|3	3	C1
18/05/2020 16:57	18/05/2020 17:03	0	100	389	1	18/05/2020 17:03	R_4HCqewL7CEL3Lk5					anonymous	EN	1	6	1998	10	9	9	1		2	1.763	49.121	53.439	17	2,4	3|2|4|1	2	C1
18/05/2020 17:01	18/05/2020 17:03	0	100	126	1	18/05/2020 17:03	R_2aQYlgAb4w1Vktd					anonymous	EN	1	1	1998	12	8	8	1		12	1.122	11.693	12.057	5	2,4	4|2|1|3	3	C1
18/05/2020 16:59	18/05/2020 17:04	0	100	279	1	18/05/2020 17:04	R_1dtrhggQxm5wlXw					anonymous	EN	1	2	1954	7	8	8	1		12	25.791	46.63	47.779	3	2,4	4|3|2|1	3	C1
18/05/2020 17:01	18/05/2020 17:04	0	100	133	1	18/05/2020 17:04	R_10YrdFiezLkLyzu					anonymous	EN	1	1	1952	10	7	7	2	Covid symptom study	14	6.735	21.87	22.63	5	4	4|3|2|1	3	C2
18/05/2020 16:55	18/05/2020 17:04	0	100	516	1	18/05/2020 17:04	R_3J8FGArcb5TcfbB					anonymous	EN	1	2	1999	5	7	7	1		2	55.026	55.026	56.151	1	1,2,4	3|4|2|1	3	C2
18/05/2020 16:55	18/05/2020 17:04	0	100	517	1	18/05/2020 17:04	R_1BW4ebl4aaIXZ2n					anonymous	EN	1	2	1992	7	7	7	1		12	74.756	74.756	78.39	1	4	2|4|3|1	2	C1
18/05/2020 17:02	18/05/2020 17:04	0	100	114	1	18/05/2020 17:04	R_3J2WBef4wmt3U2F					anonymous	EN	1	1	2000	5	10	10	1		14	9.248	9.248	14.833	1	2	2|3|4|1	3	C1
18/05/2020 17:01	18/05/2020 17:04	0	100	215	1	18/05/2020 17:04	R_1dv5lAs3xe42vGF					anonymous	EN	1	2	1953	4	9	9	1		13	32.197	32.197	33.852	1	4	3|2|4|1	3	C1
18/05/2020 16:55	18/05/2020 17:04	0	100	545	1	18/05/2020 17:04	R_332M6WIp9tQwcp0					anonymous	EN	1	1	1996	2	8	8	1		13	88.776	88.776	89.678	1	1,2,4	4|3|2|1	3	C1
18/05/2020 17:00	18/05/2020 17:04	0	100	271	1	18/05/2020 17:04	R_aaboxsJqQ2cZC5b					anonymous	EN	1	2	1960	7	8	8	1		29	2.749	46.179	47.534	5	3,4	2|3|4|1	2	C1
18/05/2020 16:57	18/05/2020 17:04	0	100	452	1	18/05/2020 17:04	R_1eCYCufjYaOEG8w					anonymous	EN	1	2	1950	3	8	8	1		12	81.812	81.812	84.418	1	2,4	1|2|4|3	2	C2
18/05/2020 16:55	18/05/2020 17:04	0	100	565	1	18/05/2020 17:04	R_33kx6bsrb31PKx4					anonymous	EN	1	2	1960	2	8	8	1		29	59.142	84.719	115.284	2	2,4	3|2|4|1	3	C1
18/05/2020 17:02	18/05/2020 17:05	0	100	181	1	18/05/2020 17:05	R_3jZCbU13drUZtDj					anonymous	EN	1	1	1998	7	7	7	1		29	23.421	23.421	25.224	1	4	1|3|2|4	2	C2
18/05/2020 16:56	18/05/2020 17:05	0	100	496	1	18/05/2020 17:05	R_Ap08cmXqlizEipH					anonymous	EN	1	1	1987	1	6	7	1		29	100.318	100.318	103.136	1	2,4	4|2|1|3	3	C1
18/05/2020 16:56	18/05/2020 17:05	0	100	517	1	18/05/2020 17:05	R_2VebTyQxgrdZO0x					anonymous	EN	1	2	1951	11	7	7	1		2	104.541	104.541	107.011	1	1,2,3,4	1|3|4|2	3	C2
18/05/2020 16:59	18/05/2020 17:05	0	100	333	1	18/05/2020 17:05	R_2VL4EUDNdAFH8MI					anonymous	EN	1	1	1985	3	5	5	2	C-19	14	52.463	52.463	53.993	1	2,3,4	3|2|1|4	2	C1
18/05/2020 17:03	18/05/2020 17:05	0	100	112	1	18/05/2020 17:05	R_1PUx36OEgbq4yzO					anonymous	EN	1	1	1998	5	6	7	1		29	1.369	21.269	29.013	6	1,2,4	1|3|4|2	3	C2
18/05/2020 16:59	18/05/2020 17:05	0	100	374	1	18/05/2020 17:05	R_1ikc3l3KWecdb13					anonymous	EN	1	2	2000	8	8	8	1		12	1.374	50.242	50.953	20	2	4|1|2|3	2	C1
18/05/2020 17:00	18/05/2020 17:05	0	100	300	1	18/05/2020 17:05	R_pMoBP8tIAa8HDVv					anonymous	EN	1	2	1959	11	8	8	1		13	27.491	76.721	78.729	7	1,2,3,4	1|4|2|3	2	C2
18/05/2020 16:56	18/05/2020 17:05	0	100	558	1	18/05/2020 17:05	R_1QAaSouitxdbzHF					anonymous	EN	1	2	1956	6	7	7	1		2	23.468	158.802	159.628	22	4	1|4|2|3	2	C1
18/05/2020 17:02	18/05/2020 17:06	0	100	213	1	18/05/2020 17:06	R_2v7ZUP2uFqL60mD					anonymous	EN	1	2	1955	4	9	9	2	Kings college	14	10.907	41.718	42.52	4	4	3|2|1|4	3	C2
18/05/2020 17:02	18/05/2020 17:06	0	100	202	1	18/05/2020 17:06	R_pimhi9aVzh8543L					anonymous	EN	1	1	1992	8	10	10	1		14	0.938	26.432	28.325	6	2,4	4|1|2|3	1	C1
18/05/2020 17:03	18/05/2020 17:06	0	100	155	1	18/05/2020 17:06	R_3elFCVBvJnAalli					anonymous	EN	1	1	1990	11	6	6	1		29	1.308	15.113	19.701	7	4	2|4|1|3	3	C2
18/05/2020 17:04	18/05/2020 17:06	0	100	137	1	18/05/2020 17:06	R_12DunMpJEgL5Bwa					anonymous	EN	1	1	1993	3	7	7	1		29	2.324	24.464	29.654	2	4	4|1|2|3	2	C2
18/05/2020 17:01	18/05/2020 17:06	0	100	332	1	18/05/2020 17:06	R_2rrqkm3xVRbCvBF					anonymous	EN	1	1	1992	9	7	7	1		3	4.95	85.619	92.686	16	2,4	3|1|2|4	2	C1
18/05/2020 17:03	18/05/2020 17:06	0	100	222	1	18/05/2020 17:06	R_3JyKbz9fLcgvsXk					anonymous	EN	1	1	1954	7	10	10	1		3	39.487	39.487	41.402	1	4	3|4|2|1	2	C1
18/05/2020 16:57	18/05/2020 17:06	0	100	580	1	18/05/2020 17:06	R_2QsVEp4OG4sgTYb					anonymous	EN	1	2	1999	7	7	7	1		12	5.901	78.315	79.348	14	4	4|3|2|1	2	C1
18/05/2020 17:02	18/05/2020 17:06	0	100	285	1	18/05/2020 17:06	R_qCJ6aYsgw4KFOLL					anonymous	EN	1	1	1958	6	9	10	1		14	4.414	48.067	50.152	21	1,2,4	3|1|2|4	3	C1
18/05/2020 17:03	18/05/2020 17:06	0	100	187	1	18/05/2020 17:06	R_3eyHfcoAUhup289					anonymous	EN	1	1	1995	11	5	5	1		2	18.8	18.8	32.2	1	2,4	4|1|3|2	5	C1
18/05/2020 16:59	18/05/2020 17:07	0	100	428	1	18/05/2020 17:07	R_PMs8x8HAoBL7sNb					anonymous	EN	1	2	1956	9	10	10	1		14	19.121	57.72	58.702	9	1,2,4	2|1|3|4	4	C2
18/05/2020 17:04	18/05/2020 17:07	0	100	128	1	18/05/2020 17:07	R_1ffNVVw65GF4UL5					anonymous	EN	1	2	1959	12	9	9	1		14	15.654	15.654	17.264	1	2,4	2|1|4|3	2	C2
18/05/2020 17:04	18/05/2020 17:07	0	100	156	1	18/05/2020 17:07	R_1K27Z2zimX943kG					anonymous	EN	1	2	1959	2	9	9	1		2	3.645	25.043	26.018	3	2,4	2|3|1|4	3	C1
18/05/2020 17:01	18/05/2020 17:07	0	100	331	1	18/05/2020 17:07	R_10pl0vZ7RPMgNjT					anonymous	EN	1	1	1996	3	7	7	1		13	4.546	72.504	75.017	6	2,4	1|4|3|2	2	C2
18/05/2020 17:04	18/05/2020 17:07	0	100	208	1	18/05/2020 17:07	R_3QGnzrwfrk1eBzw					anonymous	EN	1	1	1993	4	7	7	1		29	24.51	27.589	30.037	3	2,4	4|1|3|2	2	C1
18/05/2020 17:04	18/05/2020 17:07	0	100	213	1	18/05/2020 17:07	R_vv6BUeXGzS3eCFH					anonymous	EN	1	1	1994	9	9	9	1		13	37.599	38.899	41.932	2	4	3|1|4|2	2	C2
18/05/2020 17:04	18/05/2020 17:07	0	100	218	1	18/05/2020 17:07	R_2QxQ0wTfStUg8zo					anonymous	EN	1	1	1997	3	7	7	1		12	74.042	74.042	75.672	1	1,2,4	2|3|4|1	2	C2
18/05/2020 17:03	18/05/2020 17:07	0	100	247	1	18/05/2020 17:07	R_3EYUQD39NcrJEA9					anonymous	EN	1	2	1961	2	9	10	2	Covid symptom study ZOE	14	37.565	37.565	38.743	1	2,4	3|2|1|4	3	C1
18/05/2020 17:03	18/05/2020 17:07	0	100	235	1	18/05/2020 17:07	R_1Q0I5mFc7j1ZJf2					anonymous	EN	1	2	1977	3	6	6	1		12	6.85	34.401	35.461	18	2,4	3|4|1|2	3	C2
18/05/2020 17:03	18/05/2020 17:07	0	100	245	1	18/05/2020 17:07	R_1HhjLVMGrZwF5UP					anonymous	EN	1	1	1991	3	7	8	1		13	65.65	65.65	68.171	1	2	2|4|1|3	3	C1
18/05/2020 17:03	18/05/2020 17:08	0	100	250	1	18/05/2020 17:08	R_QfUuoqTfxAl0qel					anonymous	EN	1	1	1999	12	8	8	1		2	61.575	61.575	62.99	1	2,4	1|4|2|3	2	C1
18/05/2020 17:01	18/05/2020 17:08	0	100	428	1	18/05/2020 17:08	R_2amMWONARw7vfbh					anonymous	EN	1	2	2001	3	9	9	1		29	21.136	63.546	65.214	3	1,2,4	4|3|2|1	3	C2
18/05/2020 17:02	18/05/2020 17:08	0	100	342	1	18/05/2020 17:08	R_vIad2oSyQI98ud3					anonymous	EN	1	1	1958	10	9	9	1		29	60.181	60.181	62.081	1	2,4	1|2|3|4	2	C1
18/05/2020 17:05	18/05/2020 17:08	0	100	185	1	18/05/2020 17:08	R_3g74zjR2YcXjFtq					anonymous	EN	1	1	1990	3	7	7	1		29	65.341	65.341	66.185	1	2	3|2|1|4	3	C2
18/05/2020 17:05	18/05/2020 17:08	0	100	200	1	18/05/2020 17:08	R_1mpXfQ8qr3zypF6					anonymous	EN	1	1	1993	3	8	8	1		29	52.064	52.064	52.692	1	2,4	3|4|2|1	2	C1
18/05/2020 17:00	18/05/2020 17:08	0	100	468	1	18/05/2020 17:08	R_OdsFWB2oVqGhYCR					anonymous	EN	1	1	1956	2	6	6	1		29	23.802	82.951	84.494	17	2,4	4|1|3|2	3	C2
18/05/2020 17:04	18/05/2020 17:09	0	100	240	1	18/05/2020 17:09	R_3mXVS8wmzM2SkVz					anonymous	EN	1	1	2000	8	9	9	1		2	1.161	32.551	33.75	2	4	3|4|2|1	1	C1
18/05/2020 17:06	18/05/2020 17:09	0	100	163	1	18/05/2020 17:09	R_w0Hqgg5daW9qPSh					anonymous	EN	1	1	1994	5	9	9	1		29	14.575	18.836	20.768	3	1	1|3|2|4	2	C2
18/05/2020 17:05	18/05/2020 17:09	0	100	227	1	18/05/2020 17:09	R_87cezP37FzBxmil					anonymous	EN	1	1	1998	3	10	10	1		13	29.223	29.223	32.805	1	4	2|1|4|3	3	C1
18/05/2020 17:05	18/05/2020 17:09	0	100	235	1	18/05/2020 17:09	R_3JrZ6oJakZQntkw					anonymous	EN	1	1	1991	9	1	1	1		12	13.517	27.276	28.022	5	4	3|1|4|2	1	C1
18/05/2020 17:06	18/05/2020 17:09	0	100	170	1	18/05/2020 17:09	R_pnnj3x2Ca7GMVIB					anonymous	EN	1	1	1999	2	9	9	1		11	28.467	28.467	29.822	1	2,4	4|3|2|1	4	C2
18/05/2020 17:05	18/05/2020 17:09	0	100	234	1	18/05/2020 17:09	R_1rwcVAiJayvMFdo					anonymous	EN	1	2	1950	10	7	7	1		2	47.735	54.685	56.113	2	4	4|2|1|3	1	C1
18/05/2020 17:08	18/05/2020 17:09	0	100	99	1	18/05/2020 17:09	R_3pawtvmtjEIdCQN					anonymous	EN	1	1	1960	5	7	7	1		2	12.966	12.966	17.999	1	1,2,3,4	1|2|4|3	2	C2
18/05/2020 17:04	18/05/2020 17:09	0	100	327	1	18/05/2020 17:09	R_3O8LKwl8v5UDtE2					anonymous	EN	1	2	1992	3	9	9	1		11	9.04	63.627	65.261	6	1,2,4	1|4|3|2	3	C2
18/05/2020 17:06	18/05/2020 17:10	0	100	239	1	18/05/2020 17:10	R_1ON8AwTfOKMxB0R					anonymous	EN	1	1	1992	7	8	8	1		13	13.959	13.959	14.799	1	2,3,4	1|3|2|4	2	C1
18/05/2020 17:05	18/05/2020 17:10	0	100	257	1	18/05/2020 17:10	R_0JqXZQENxrc9IVr					anonymous	EN	1	2	1955	3	5	5	1		12	39.085	43.584	46.501	3	4	4|3|2|1	3	C1
18/05/2020 17:06	18/05/2020 17:10	0	100	209	1	18/05/2020 17:10	R_2rYp9ACgbTLkm3y					anonymous	EN	1	2	1960	9	8	8	1		2	53.117	53.117	54.585	1	1,2,4	2|3|1|4	1	C2
18/05/2020 17:06	18/05/2020 17:10	0	100	201	1	18/05/2020 17:10	R_3fHUj9C3WQB6U1H					anonymous	EN	1	1	1995	3	5	5	1		14	12.316	29.595	30.847	9	2,4	1|4|2|3	3	C2
18/05/2020 17:05	18/05/2020 17:10	0	100	282	1	18/05/2020 17:10	R_1dblMSiy6TXksXb					anonymous	EN	1	1	1950	10	6	7	1		13	39.11	39.11	40.899	1	2,4	3|4|2|1	1	C1
18/05/2020 17:07	18/05/2020 17:10	0	100	205	1	18/05/2020 17:10	R_2Qg1P7gr34EaOEK					anonymous	EN	1	1	1991	5	8	8	1		14	39.198	39.198	40.494	1	2,4	4|3|2|1	3	C1
18/05/2020 17:05	18/05/2020 17:10	0	100	278	1	18/05/2020 17:10	R_1CsA8CIr1HUSQzA					anonymous	EN	1	1	1949	8	7	8	1		29	12.017	59.325	60.687	3	4	3|4|1|2	2	C1
18/05/2020 17:05	18/05/2020 17:10	0	100	302	1	18/05/2020 17:10	R_3O30oVFOFmc88ca					anonymous	EN	1	1	1998	3	10	10	1		3	6.418	49.956	51.389	3	4	1|3|4|2	2	C1
18/05/2020 17:06	18/05/2020 17:10	0	100	235	1	18/05/2020 17:10	R_27KKu10KbcymTGg					anonymous	EN	1	1	1992	12	9	9	1		11	49.293	51.51	55.444	2	2,4	4|1|2|3	3	C2
18/05/2020 17:06	18/05/2020 17:10	0	100	255	1	18/05/2020 17:10	R_ClUXw7iJJ4I7ttL					anonymous	EN	1	1	1997	5	10	10	1		14	68.711	68.711	70.084	1	4	4|3|2|1	1	C2
18/05/2020 17:05	18/05/2020 17:10	0	100	332	1	18/05/2020 17:10	R_pJLQwb8nkG4keqd					anonymous	EN	1	1	1992	4	3	3	1		2	2.823	98.045	99.731	2	2,4	4|1|3|2	3	C1
18/05/2020 17:08	18/05/2020 17:11	0	100	144	1	18/05/2020 17:11	R_1gNNIvKkJNsxICk					anonymous	EN	1	2	1982	3	9	9	1		12	5.587	20.471	21.21	7	2,4	2|3|1|4	4	C1
18/05/2020 17:05	18/05/2020 17:11	0	100	319	1	18/05/2020 17:11	R_1LOqwsg32JPW9M1					anonymous	EN	1	2	1983	9	7	7	1		14	41.97	41.97	43.581	1	1,2,4	4|1|3|2	3	C1
18/05/2020 17:08	18/05/2020 17:11	0	100	204	1	18/05/2020 17:11	R_1FOCzWkGRMT7R0g					anonymous	EN	1	2	1987	12	8	7	1		2	0.771	33.91	35.808	8	2,4	2|1|3|4	3	C2
18/05/2020 17:03	18/05/2020 17:11	0	100	480	1	18/05/2020 17:11	R_1OVw2Cw4RDKIYtQ					anonymous	EN	1	2	1947	12	9	9	1		29	38.862	104.93	106.284	6	4	1|3|2|4	3	C1
18/05/2020 17:09	18/05/2020 17:11	0	100	154	1	18/05/2020 17:11	R_2wi7VJlBOHMTrDH					anonymous	EN	1	2	1952	12	8	8	1		11	27.604	27.604	29.772	1	1,2,4	2|3|4|1	2	C2
18/05/2020 17:04	18/05/2020 17:11	0	100	443	1	18/05/2020 17:11	R_3gZWB3UN5xMDLhy					anonymous	EN	1	2	1986	5	9	9	2	COVID Symptom Study App	12	4.385	63.339	64.661	17	2,4	3|1|4|2	3	C2
18/05/2020 17:07	18/05/2020 17:11	0	100	246	1	18/05/2020 17:11	R_3ixpUxFA8eL1w8v					anonymous	EN	1	1	2000	3	8	8	1		12	2.075	2.075	8.507	1	2,4	2|3|4|1	3	C2
18/05/2020 17:06	18/05/2020 17:12	0	100	340	1	18/05/2020 17:12	R_1cSnegcMcnJa9Bm					anonymous	EN	1	1	1958	9	8	8	1		14	69.906	69.906	71.833	1	2,4	3|1|2|4	4	C2
18/05/2020 17:06	18/05/2020 17:12	0	100	371	1	18/05/2020 17:12	R_1kHsp9PwmUDZuqt					anonymous	EN	1	2	1977	3	9	9	1		14	4.998	87.383	89.178	22	4	4|2|3|1	3	C2
18/05/2020 17:07	18/05/2020 17:12	0	100	262	1	18/05/2020 17:12	R_1gbff7yUK9fhQny					anonymous	EN	1	1	1960	3	8	8	1		13	10.489	56.697	57.527	22	2,4	1|3|4|2	3	C1
18/05/2020 17:09	18/05/2020 17:12	0	100	161	1	18/05/2020 17:12	R_2aEMC9phJoQakgG					anonymous	EN	1	1	1960	3	10	10	1		13	15.431	15.431	17.187	1	2,4	1|3|2|4	3	C1
18/05/2020 17:07	18/05/2020 17:12	0	100	284	1	18/05/2020 17:12	R_1j9413qz94ZFb2S					anonymous	EN	1	1	1946	8	9	9	1		13	65.476	65.476	68.304	1	4	4|2|1|3	1	C1
18/05/2020 17:09	18/05/2020 17:12	0	100	155	1	18/05/2020 17:12	R_2amoSIDOuyZ87YX					anonymous	EN	1	1	1957	4	10	10	1		14	1.546	25.409	26.509	4	3,4	4|1|2|3	4	C2
18/05/2020 17:08	18/05/2020 17:12	0	100	249	1	18/05/2020 17:12	R_UDZVioV4kgypHqx					anonymous	EN	1	2	1958	7	9	9	1		3	64.95	64.95	66.843	1	4	2|4|1|3	2	C1
18/05/2020 17:08	18/05/2020 17:12	0	100	264	1	18/05/2020 17:12	R_2xxahAjKw8Qhuyp					anonymous	EN	1	1	1994	3	6	6	1		11	28.329	42.18	45.18	10	2	3|1|4|2	2	C1
18/05/2020 17:10	18/05/2020 17:12	0	100	164	1	18/05/2020 17:12	R_ufU901tn1WgD4Bz					anonymous	EN	1	2	1961	5	8	8	1		13	8.141	10.429	14.356	2	2,4	1|2|3|4	1	C1
18/05/2020 17:08	18/05/2020 17:12	0	100	285	1	18/05/2020 17:12	R_27xPsYqm6bXqdTF					anonymous	EN	1	1	1999	8	8	8	1		14	22.378	24.23	26.021	2	2	2|4|1|3	3	C1
18/05/2020 17:08	18/05/2020 17:12	0	100	257	1	18/05/2020 17:12	R_d5YmJdiqakmT37b					anonymous	EN	1	2	1990	3	9	10	1		14	50.029	52.768	54.825	3	4	1|4|3|2	2	C2
18/05/2020 17:08	18/05/2020 17:12	0	100	259	1	18/05/2020 17:12	R_1i9AcCPt3PdUTCi					anonymous	EN	1	2	1956	12	10	10	1		2	38.68	38.68	40.199	1	4	2|3|4|1	2	C2
18/05/2020 17:09	18/05/2020 17:13	0	100	239	1	18/05/2020 17:13	R_2zeygLX2DTfOFyI					anonymous	EN	1	2	1959	8	7	7	1		12	3.448	44.638	45.307	5	2,4	3|1|2|4	3	C1
18/05/2020 17:08	18/05/2020 17:13	0	100	313	1	18/05/2020 17:13	R_3JIuEf2rxnPuIDq					anonymous	EN	1	2	1958	10	7	7	1		12	15.928	47.13	48.493	5	1,2,4	2|4|1|3	3	C2
18/05/2020 17:05	18/05/2020 17:13	0	100	472	1	18/05/2020 17:13	R_269KOsNof5dRkvx					anonymous	EN	1	2	1961	11	10	10	1		2	19.029	89.911	90.794	15	4	3|1|2|4	4	C1
18/05/2020 17:09	18/05/2020 17:13	0	100	280	1	18/05/2020 17:13	R_3Gjl0Qf1Pf1I3t9					anonymous	EN	1	2	1988	7	9	9	1		2	79.78	79.78	81.542	1	2,4	1|3|2|4	3	C1
18/05/2020 17:06	18/05/2020 17:13	0	100	470	1	18/05/2020 17:13	R_33x0rddL0kdMnf6					anonymous	EN	1	2	1963	3	9	9	1		14	13.279	162.767	163.849	12	1,2,4	4|3|1|2	3	C2
18/05/2020 17:09	18/05/2020 17:14	0	100	263	1	18/05/2020 17:14	R_UxqSpkPbbJBFSAV					anonymous	EN	1	1	1997	3	10	10	1		2	63.496	63.496	64.876	1	1,4	4|2|1|3	3	C2
18/05/2020 17:08	18/05/2020 17:14	0	100	370	1	18/05/2020 17:14	R_ZaXNiP1MVbPDp0R					anonymous	EN	1	1	1944	8	10	10	1		14	39.659	43.858	51.458	2	1,2,4	4|3|1|2	4	C2
18/05/2020 17:12	18/05/2020 17:14	0	100	131	1	18/05/2020 17:14	R_8cTeOOuwYfs0Z6F					anonymous	EN	1	1	1958	9	8	8	1		14	8.129	8.129	9.09	1	2,4	1|2|3|4	4	C2
18/05/2020 17:10	18/05/2020 17:14	0	100	276	1	18/05/2020 17:14	R_26fESUED2ijZTVu					anonymous	EN	1	2	1952	2	3	3	1		11	40.64	51.76	52.98	4	2,4	4|2|3|1	2	C1
18/05/2020 17:10	18/05/2020 17:14	0	100	278	1	18/05/2020 17:14	R_3Ok3mVoxmmVHiue					anonymous	EN	1	1	1952	8	9	9	1		13	59.885	63.401	68.736	3	4	2|3|4|1	3	C1
18/05/2020 17:09	18/05/2020 17:14	0	100	335	1	18/05/2020 17:14	R_2uCjqmKvp28DtXV					anonymous	EN	1	2	1957	2	9	9	1		13	65.228	65.228	66.826	1	2,4	1|3|4|2	3	C1
18/05/2020 17:09	18/05/2020 17:15	0	100	329	1	18/05/2020 17:15	R_1IK0A10GSDzlhsV					anonymous	EN	1	1	1959	12	8	8	1		12	8.508	63.299	64.699	5	1,2,4	1|2|3|4	2	C2
18/05/2020 17:10	18/05/2020 17:15	0	100	327	1	18/05/2020 17:15	R_2ByXeoEpeqz1CQQ					anonymous	EN	1	1	1953	8	9	9	1		14	86.242	86.242	88.786	1	2,4	4|2|1|3	3	C2
18/05/2020 17:10	18/05/2020 17:15	0	100	313	1	18/05/2020 17:15	R_a4CD9KlOhnv6MPT					anonymous	EN	1	2	1997	3	5	5	1		29	5.768	61.945	62.976	5	4	3|4|1|2	2	C2
18/05/2020 17:13	18/05/2020 17:16	0	100	191	1	18/05/2020 17:16	R_ZHJvVE6JUA9qzFT					anonymous	EN	1	1	1958	5	8	8	1		3	32.499	32.499	33.918	1	2,4	2|3|4|1	3	C2
18/05/2020 17:09	18/05/2020 17:16	0	100	407	1	18/05/2020 17:16	R_2foCziIa9SFTWVB					anonymous	EN	1	2	1950	11	8	8	1		13	77.955	77.955	81.371	1	4	2|1|3|4	3	C1
18/05/2020 17:09	18/05/2020 17:16	0	100	398	1	18/05/2020 17:16	R_XMN0PLTrMjfvvZn					anonymous	EN	1	1	1958	12	9	10	1		29	51.889	51.889	54.291	1	1,2,4	3|4|2|1	3	C2
18/05/2020 17:11	18/05/2020 17:16	0	100	331	1	18/05/2020 17:16	R_24qPSLGYLw330rj					anonymous	EN	1	1	1960	5	9	9	1		12	19.808	44.473	45.002	7	2,4	4|1|3|2	3	C2
18/05/2020 17:06	18/05/2020 17:16	0	100	611	1	18/05/2020 17:16	R_23eI0VUXlXUToRv					anonymous	EN	1	1	1990	6	5	5	1		11	101.257	101.257	104	1	1,2,4	1|3|2|4	1	C2
18/05/2020 17:11	18/05/2020 17:17	0	100	314	1	18/05/2020 17:17	R_3R7wWFAqfwzKOfM					anonymous	EN	1	1	1952	9	10	10	1		14	29.651	79.484	81.721	4	1,2,4	2|4|3|1	3	C2
18/05/2020 17:11	18/05/2020 17:17	0	100	316	1	18/05/2020 17:17	R_1GwsH1NZj1QBypi					anonymous	EN	1	2	1958	5	7	8	1		13	67.259	67.259	69.2	1	4	3|1|4|2	3	C2
18/05/2020 17:06	18/05/2020 17:17	0	100	642	1	18/05/2020 17:17	R_CdahzIemViato1r					anonymous	EN	1	1	1994	3	7	8	1		29	4.215	106.5	107.564	24	2,4	3|1|4|2	3	C1
18/05/2020 17:13	18/05/2020 17:17	0	100	214	1	18/05/2020 17:17	R_25QQyjTH6wBgmEF					anonymous	EN	1	2	1953	1	7	7	1		14	24.856	52.124	53.861	2	4	2|3|1|4	4	C1
18/05/2020 17:14	18/05/2020 17:17	0	100	196	1	18/05/2020 17:17	R_3lFySDN9fzUOn1Y					anonymous	EN	1	1	1997	2	8	8	1		2	23.852	23.852	30.236	1	4	1|4|3|2	2	C1
18/05/2020 17:14	18/05/2020 17:17	0	100	182	1	18/05/2020 17:17	R_2ahRBz187sszifv					anonymous	EN	1	1	1957	11	10	10	1		14	39.444	39.444	42.867	1	4	4|3|2|1	3	C2
18/05/2020 17:14	18/05/2020 17:18	0	100	237	1	18/05/2020 17:18	R_1LOTrjKWC1s8rnQ					anonymous	EN	1	2	1951	11	7	7	1		2	35.052	35.052	37.374	1	2,4	4|2|3|1	1	C2
18/05/2020 17:15	18/05/2020 17:18	0	100	170	1	18/05/2020 17:18	R_AL32Zrx832ArzZT					anonymous	EN	1	2	1996	11	10	10	1		13	39.037	39.037	40.368	1	2,4	2|3|1|4	2	C2
18/05/2020 17:11	18/05/2020 17:18	0	100	435	1	18/05/2020 17:18	R_2CrJlprfk2zDoCc					anonymous	EN	1	1	1949	9	5	5	1		2	16.937	61.769	63.876	3	2,4	2|1|3|4	1	C1
18/05/2020 17:14	18/05/2020 17:18	0	100	221	1	18/05/2020 17:18	R_XMS39gBs87mm6mR					anonymous	EN	1	2	1956	8	8	8	1		29	9.099	45.817	48.102	3	2,4	4|1|3|2	2	C1
18/05/2020 17:12	18/05/2020 17:18	0	100	357	1	18/05/2020 17:18	R_3FWFSPoMZNuPs7R					anonymous	EN	1	2	1960	8	8	9	1		29	47.228	47.228	49.512	1	2,4	1|3|4|2	2	C1
18/05/2020 17:15	18/05/2020 17:18	0	100	191	1	18/05/2020 17:18	R_2ZHxF07B66TLB4J					anonymous	EN	1	1	1979	3	9	9	2	citymaper	29	40.528	40.528	42.353	1	4	2|1|4|3	3	C1
18/05/2020 17:14	18/05/2020 17:18	0	100	237	1	18/05/2020 17:18	R_1r8gJRvOto1ekC0					anonymous	EN	1	1	1994	5	6	6	1		29	72.255	81.886	82.943	3	2,4	2|3|4|1	2	C2
18/05/2020 17:15	18/05/2020 17:18	0	100	222	1	18/05/2020 17:18	R_2vcVZgYXTJXAhnk					anonymous	EN	1	2	1953	1	8	8	1		14	41.78	41.78	43.316	1	4	1|4|2|3	4	C1
18/05/2020 17:16	18/05/2020 17:18	0	100	159	1	18/05/2020 17:18	R_2cuyLC2489qjncU					anonymous	EN	1	1	1956	8	5	5	1		2	25.257	25.257	26.79	1	2,4	3|4|2|1	1	C1
18/05/2020 17:16	18/05/2020 17:19	0	100	135	1	18/05/2020 17:19	R_3htHwAdQEVkm74X					anonymous	EN	1	1	1956	3	8	8	1		11	17.645	17.645	19.551	1	2,4	4|1|3|2	2	C2
18/05/2020 17:12	18/05/2020 17:19	0	100	416	1	18/05/2020 17:19	R_2X0NYMo1FF4PsVo					anonymous	EN	1	2	1932	7	9	9	2	JoinZoe	14	19.235	96.125	97.2	11	4	3|2|1|4	2	C2
18/05/2020 17:16	18/05/2020 17:19	0	100	177	1	18/05/2020 17:19	R_1P6j2gXQJtbtv6B					anonymous	EN	1	1	1956	11	7	7	1		14	33.077	33.077	34.366	1	1,2,4	1|4|2|3	3	C1
18/05/2020 17:13	18/05/2020 17:19	0	100	361	1	18/05/2020 17:19	R_QmI0VpDmAQeX07T					anonymous	EN	1	2	1957	12	9	9	1		29	0.904	48.983	49.889	39	2,4	2|3|1|4	3	C2
18/05/2020 17:13	18/05/2020 17:19	0	100	362	1	18/05/2020 17:19	R_269ZIQjkQBkRJhv					anonymous	EN	1	2	1956	5	10	10	1		13	48.238	68.39	70.125	3	2,4	1|4|2|3	4	C1
18/05/2020 17:12	18/05/2020 17:20	0	100	441	1	18/05/2020 17:20	R_3kt8ijIJazVNR3K					anonymous	EN	1	2	1951	9	9	9	2	Covid 19 tracker	13	9.317	75.931	77.762	19	2,4	4|2|1|3	3	C2
18/05/2020 17:11	18/05/2020 17:20	0	100	529	1	18/05/2020 17:20	R_51oCxDbmthUhj0d					anonymous	EN	1	1	1946	5	9	10	1		14	16.411	154.946	155.847	28	2,4	3|1|4|2	2	C2
18/05/2020 17:16	18/05/2020 17:20	0	100	193	1	18/05/2020 17:20	R_1lzqgek1qFWuDpq					anonymous	EN	1	1	1957	4	10	10	1		13	42.426	42.426	44.1	1	4	1|2|4|3	4	C1
18/05/2020 17:15	18/05/2020 17:20	0	100	263	1	18/05/2020 17:20	R_3Ez3XETkZCzXVXs					anonymous	EN	1	2	1956	3	9	9	1		13	25.48	61.473	63.45	2	1,2,4	3|2|4|1	3	C2
18/05/2020 17:16	18/05/2020 17:20	0	100	196	1	18/05/2020 17:20	R_1g2sJOgBaf5JDvK					anonymous	EN	1	1	1961	11	7	7	1		29	42.248	42.248	67.235	1	2,4	3|1|4|2	3	C2
18/05/2020 17:16	18/05/2020 17:20	0	100	223	1	18/05/2020 17:20	R_5cAHCZDXf4ImQZb					anonymous	EN	1	2	1953	8	6	6	1		12	55.578	55.578	57.887	1	4	2|3|4|1	2	C1
18/05/2020 17:12	18/05/2020 17:20	0	100	470	1	18/05/2020 17:20	R_2bN9SyXz3YElE2s					anonymous	EN	1	1	1956	9	8	8	2	COVID Symptom Study	14	59.999	65.884	67.556	3	2,4	2|1|4|3	2	C2
18/05/2020 17:16	18/05/2020 17:20	0	100	265	1	18/05/2020 17:20	R_2fx5RSE3ZGOWBx2					anonymous	EN	1	2	1959	7	8	8	1		3	35.728	41.179	42.894	2	2,4	3|4|2|1	1	C2
18/05/2020 17:12	18/05/2020 17:20	0	100	492	1	18/05/2020 17:20	R_3m1MXbzwfzG682G					anonymous	EN	1	1	1941	4	8	8	2	Covid Sympton Study	13	89.249	89.249	90.565	1	2,4	4|1|2|3	1	C1
18/05/2020 17:16	18/05/2020 17:20	0	100	269	1	18/05/2020 17:20	R_1f0XW003DLoxvt2					anonymous	EN	1	1	1993	9	9	9	1		29	80.53	80.53	87.809	1	2,4	3|1|4|2	2	C2
18/05/2020 17:15	18/05/2020 17:20	0	100	284	1	18/05/2020 17:20	R_22xYiK8ONVPGTDT					anonymous	EN	1	1	1960	7	10	10	1		14	61.558	61.558	62.951	1	4	1|3|2|4	1	C2
18/05/2020 17:19	18/05/2020 17:20	0	100	82	1	18/05/2020 17:20	R_2SJiWQ4knjKWHp1					anonymous	EN	1	1	1955	3	9	9	1		3	1.074	8.876	9.484	5	4	3|1|4|2	3	C2
18/05/2020 17:16	18/05/2020 17:21	0	100	271	1	18/05/2020 17:21	R_3r2uFXfrLdZNpkv					anonymous	EN	1	1	1954	11	8	8	1		12	51.333	51.333	53.341	1	1,2,4	4|2|3|1	3	C2
18/05/2020 17:15	18/05/2020 17:21	0	100	344	1	18/05/2020 17:21	R_3mgT4WHcWW4X6BG					anonymous	EN	1	1	1960	10	9	9	2	COVID Symptom Study	14	50.034	50.034	52.245	1	1,2,4	2|4|1|3	3	C2
18/05/2020 17:18	18/05/2020 17:21	0	100	179	1	18/05/2020 17:21	R_eLQz73qYKITLKA9					anonymous	EN	1	1	1959	7	10	10	1		2	16.932	16.932	20.88	1	1,2,4	1|3|2|4	2	C2
18/05/2020 17:15	18/05/2020 17:21	0	100	368	1	18/05/2020 17:21	R_vBrCZ7jccI8265P					anonymous	EN	1	1	1956	7	7	7	1		11	10.846	55.937	57.812	5	2,4	2|1|3|4	2	C2
18/05/2020 17:18	18/05/2020 17:22	0	100	195	1	18/05/2020 17:22	R_r3gSA00bDdrSUAV					anonymous	EN	1	2	1953	3	9	9	1		29	29.51	29.51	30.517	1	2,4	4|3|1|2	2	C1
18/05/2020 17:14	18/05/2020 17:22	0	100	438	1	18/05/2020 17:22	R_2zqBz4gLcelYNcd					anonymous	EN	1	1	1982	11	8	8	1		29	18.221	73.817	74.945	5	2,4	1|4|3|2	2	C1
18/05/2020 17:16	18/05/2020 17:22	0	100	316	1	18/05/2020 17:22	R_2XncUovapnPIGF2					anonymous	EN	1	2	1950	8	8	8	1		12	50.119	50.119	51.588	1	2,4	4|2|1|3	3	C1
18/05/2020 17:18	18/05/2020 17:22	0	100	231	1	18/05/2020 17:22	R_12KzXp5nTZRD45s					anonymous	EN	1	1	1982	3	6	6	1		13	50.588	50.588	61.53	1	4	4|1|2|3	3	C1
18/05/2020 17:17	18/05/2020 17:22	0	100	291	1	18/05/2020 17:22	R_PNHfVbA9zjh756N					anonymous	EN	1	2	1958	3	8	8	2	Zoe	29	65.142	65.142	66.386	1	1,2,4	4|3|2|1	2	C2
18/05/2020 17:18	18/05/2020 17:22	0	100	246	1	18/05/2020 17:22	R_r6I39PJt72Cu6Zz					anonymous	EN	1	1	1956	5	8	8	1		14	61.676	61.676	63.383	1	2,4	4|2|1|3	3	C2
18/05/2020 17:20	18/05/2020 17:22	0	100	164	1	18/05/2020 17:22	R_3qg4tKE00i5l0pE					anonymous	EN	1	1	1955	2	8	8	1		3	24.774	24.774	28.419	1	2,4	3|4|2|1	1	C2
18/05/2020 17:17	18/05/2020 17:22	0	100	344	1	18/05/2020 17:22	R_AH9mZh5dkNLUA5r					anonymous	EN	1	2	1956	11	8	8	1		29	18.001	53.99	56.558	3	2,4	1|4|3|2	4	C1
18/05/2020 17:19	18/05/2020 17:22	0	100	178	1	18/05/2020 17:22	R_2WG4jNIQaDoPnzM					anonymous	EN	1	1	1959	7	9	9	1		3	0.634	17.712	20.576	3	2,4	2|3|1|4	1	C2
18/05/2020 17:19	18/05/2020 17:23	0	100	204	1	18/05/2020 17:23	R_1QtoYynVf5CYcOO					anonymous	EN	1	2	1958	1	10	10	1		14	39.271	39.271	41.046	1	4	3|4|1|2	4	C2
18/05/2020 17:18	18/05/2020 17:23	0	100	264	1	18/05/2020 17:23	R_3iyTEo5dis4i8zL					anonymous	EN	1	2	1977	9	8	8	1		14	59.24	59.24	60.616	1	2,4	4|2|1|3	1	C1
18/05/2020 17:18	18/05/2020 17:23	0	100	278	1	18/05/2020 17:23	R_2Y344UWNFzoa9bf					anonymous	EN	1	1	1953	8	8	9	1		3	17.211	63.798	65.832	5	4	2|3|4|1	3	C1
18/05/2020 17:18	18/05/2020 17:23	0	100	264	1	18/05/2020 17:23	R_3rMO3SSrc8gPJ4Q					anonymous	EN	1	1	1947	5	10	10	1		14	46.123	46.123	47.905	1	1,2,3,4	3|4|2|1	4	C2
18/05/2020 17:19	18/05/2020 17:23	0	100	216	1	18/05/2020 17:23	R_1mkO4LmAAbnnsF1					anonymous	EN	1	1	1954	10	9	9	1		11	37.486	38.507	39.775	2	2,4	4|3|1|2	2	C1
18/05/2020 17:16	18/05/2020 17:23	0	100	436	1	18/05/2020 17:23	R_9HPi0DtZVWBJIXf					anonymous	EN	1	2	1960	8	7	7	1		29	18.188	93.024	96.797	16	2,4	2|1|4|3	1	C2
18/05/2020 17:16	18/05/2020 17:23	0	100	433	1	18/05/2020 17:23	R_xfs14wUxxpSbY3v					anonymous	EN	1	1	1989	3	8	8	1		2	42.722	101.176	102.537	4	4	4|2|1|3	2	C1
18/05/2020 17:20	18/05/2020 17:24	0	100	217	1	18/05/2020 17:24	R_3Hhxq5zTPCYqcnq					anonymous	EN	1	2	1951	8	10	10	1		13	11.518	41.579	42.388	4	2,4	1|3|2|4	4	C2
18/05/2020 17:17	18/05/2020 17:24	0	100	432	1	18/05/2020 17:24	R_2zA3k3S5zeeh23B					anonymous	EN	1	1	1956	8	10	10	1		29	28.558	53.983	54.98	5	1,2,4	4|1|2|3	2	C2
18/05/2020 17:22	18/05/2020 17:25	0	100	165	1	18/05/2020 17:25	R_87jwi7V6eD8rsbf					anonymous	EN	1	1	1956	12	10	10	1		14	7.413	24.629	25.541	3	2,3,4	3|2|4|1	2	C1
18/05/2020 17:20	18/05/2020 17:25	0	100	252	1	18/05/2020 17:25	R_2TTz7ZK3Nqu8nOD					anonymous	EN	1	2	1960	8	8	8	2	Joinzoe	14	13.936	40.119	40.159	16	2,4	3|4|2|1	3	C2
18/05/2020 17:19	18/05/2020 17:25	0	100	336	1	18/05/2020 17:25	R_3hbyeR57LQ4BMhi					anonymous	EN	1	2	1967	11	7	7	1		29	3.451	56.585	57.985	13	2,4	2|1|3|4	2	C2
18/05/2020 17:20	18/05/2020 17:25	0	100	315	1	18/05/2020 17:25	R_331ibp9kWMnu4vS					anonymous	EN	1	1	1989	3	10	10	1		14	18.043	56.601	57.601	8	2,4	2|1|3|4	3	C1
18/05/2020 17:21	18/05/2020 17:25	0	100	240	1	18/05/2020 17:25	R_1gSz5IjUiUJaT4l					anonymous	EN	1	1	1957	1	7	7	1		14	10.15	41.833	43.159	4	2,4	1|4|3|2	3	C2
18/05/2020 17:21	18/05/2020 17:25	0	100	263	1	18/05/2020 17:25	R_pyKinZfr6Splc0p					anonymous	EN	1	1	1945	9	8	8	1		29	37.174	37.174	68.033	1	2,4	4|1|2|3	1	C1
18/05/2020 17:14	18/05/2020 17:26	0	100	715	1	18/05/2020 17:26	R_3JIysJVo1pKswSk					anonymous	EN	1	1	1950	5	9	9	1		13	107.809	165.133	166.325	4	1,2,4	3|1|2|4	3	C2
18/05/2020 17:24	18/05/2020 17:26	0	100	147	1	18/05/2020 17:26	R_0UFlLEjvr1NaMs9					anonymous	EN	1	2	1950	7	9	9	1		3	25.95	27.4	28.813	2	2,4	4|1|2|3	3	C2
18/05/2020 17:22	18/05/2020 17:26	0	100	226	1	18/05/2020 17:26	R_2zIsKYgqPAWwHlK					anonymous	EN	1	1	1960	8	9	9	1		29	9.885	44.701	45.86	12	2,4	2|4|1|3	3	C2
18/05/2020 17:21	18/05/2020 17:26	0	100	293	1	18/05/2020 17:26	R_1jqQqDFUaTvsQ3q					anonymous	EN	1	1	1946	11	4	4	1		11	56.475	56.475	58.435	1	2,4	2|1|3|4	2	C2
18/05/2020 17:20	18/05/2020 17:26	0	100	383	1	18/05/2020 17:26	R_A1jJtliOCtE6mZz					anonymous	EN	1	1	1955	7	9	9	1		3	33.492	55.402	74.891	2	2,4	4|2|1|3	1	C1
18/05/2020 17:20	18/05/2020 17:27	0	100	392	1	18/05/2020 17:27	R_3sakr99uBFfjTpj					anonymous	EN	1	2	1956	12	9	9	1		12	23.761	97.427	98.275	4	1,2,4	2|1|3|4	2	C2
18/05/2020 17:22	18/05/2020 17:27	0	100	277	1	18/05/2020 17:27	R_2zBm1h08alYiJSh					anonymous	EN	1	2	1961	8	10	10	1		2	37.172	37.172	38.757	1	2	1|3|4|2	3	C1
18/05/2020 17:23	18/05/2020 17:27	0	100	224	1	18/05/2020 17:27	R_27v4LLg4hCyzfO0					anonymous	EN	1	2	1955	11	9	9	1		14	41.338	41.338	42.717	1	2,4	1|3|4|2	3	C1
18/05/2020 17:23	18/05/2020 17:27	0	100	261	1	18/05/2020 17:27	R_zVG12OrPbmZv7Nv					anonymous	EN	1	2	1951	2	8	8	1		13	45.219	45.219	46.74	1	2,4	1|3|4|2	2	C2
18/05/2020 17:17	18/05/2020 17:28	0	100	604	1	18/05/2020 17:28	R_3saabnykPOqNod4					anonymous	EN	1	1	1948	8	10	10	2	C-19 app	12	4.384	62.72	63.836	11	2,4	2|1|4|3	3	C2
18/05/2020 17:23	18/05/2020 17:28	0	100	258	1	18/05/2020 17:28	R_2PC1azCJCMCOd3a					anonymous	EN	1	2	1959	10	10	10	1		29	54.091	54.091	55.604	1	1,2,4	2|1|3|4	1	C2
18/05/2020 17:06	18/05/2020 17:28	0	100	1316	1	18/05/2020 17:28	R_24NlWgTc9r02FST					anonymous	EN	1	1	2000	2	8	8	1		11	42.502	224.421	225.75	3	1,2,4	2|3|1|4	2	C2
18/05/2020 17:25	18/05/2020 17:28	0	100	196	1	18/05/2020 17:28	R_2tgpLa74pKefdBN					anonymous	EN	1	1	1946	11	10	9	1		14	18.205	18.205	20.383	1	1,2,4	2|3|4|1	4	C2
18/05/2020 17:24	18/05/2020 17:28	0	100	279	1	18/05/2020 17:28	R_12yTKRXl9gXaAQc					anonymous	EN	1	2	1959	8	6	6	1		12	1.524	30.281	31.515	2	4	3|1|4|2	1	C1
18/05/2020 17:24	18/05/2020 17:28	0	100	269	1	18/05/2020 17:28	R_Xpp1k91JjuAT3qh					anonymous	EN	1	1	1981	3	7	7	1		29	1.784	43.505	44.129	7	4	1|4|2|3	3	C2
18/05/2020 17:25	18/05/2020 17:28	0	100	230	1	18/05/2020 17:28	R_3Ia8UhHYtoyhVAX					anonymous	EN	1	2	1947	8	10	10	1		14	49.779	49.779	51.153	1	2,4	2|3|1|4	2	C1
18/05/2020 17:21	18/05/2020 17:29	0	100	427	1	18/05/2020 17:29	R_RxlO6ledR71s717					anonymous	EN	1	1	1959	9	8	8	1		11	19.482	109.661	111.101	13	2,4	4|2|3|1	3	C2
18/05/2020 17:24	18/05/2020 17:29	0	100	280	1	18/05/2020 17:29	R_YY3oZmcpreg2jE5					anonymous	EN	1	2	1955	3	6	5	1		2	1.451	55.796	58.8	7	2,4	2|4|1|3	2	C2
18/05/2020 17:24	18/05/2020 17:29	0	100	285	1	18/05/2020 17:29	R_VUVdKkbLjlDDFJf					anonymous	EN	1	1	1953	8	10	10	1		29	44.406	44.406	50.964	1	1,2,4	3|4|1|2	3	C2
18/05/2020 17:26	18/05/2020 17:29	0	100	204	1	18/05/2020 17:29	R_1k1T8j0H7wzzSXZ					anonymous	EN	1	1	1940	1	10	10	1		14	15.594	15.594	20.555	1	1,2,3,4	2|1|3|4	3	C1
18/05/2020 17:23	18/05/2020 17:29	0	100	359	1	18/05/2020 17:29	R_2R81eolQNZJo8uv					anonymous	EN	1	1	1951	7	8	8	1		29	60.454	60.454	62.948	1	1,2,4	3|1|4|2	3	C2
18/05/2020 17:25	18/05/2020 17:29	0	100	223	1	18/05/2020 17:29	R_2BmoCeUMwiGOCMX					anonymous	EN	1	2	1958	11	5	6	1		14	35.775	35.775	37.974	1	2,4	3|1|2|4	2	C1
18/05/2020 17:20	18/05/2020 17:29	0	100	551	1	18/05/2020 17:29	R_DHIgl216nW7VUe5					anonymous	EN	1	2	1943	1	9	9	1		2	81.161	81.161	83.707	1	1,2,4	4|1|3|2	1	C2
18/05/2020 17:25	18/05/2020 17:29	0	100	247	1	18/05/2020 17:29	R_1pYdrZXRSglTjF6					anonymous	EN	1	1	1957	12	8	8	1		14	7.2	35.157	41.591	7	4	3|2|1|4	3	C2
18/05/2020 17:24	18/05/2020 17:29	0	100	320	1	18/05/2020 17:29	R_3NTY4L7ecavIjJc					anonymous	EN	1	2	1958	8	8	8	1		2	24.422	57.577	58.991	3	2,4	4|2|3|1	1	C2
18/05/2020 17:25	18/05/2020 17:30	0	100	285	1	18/05/2020 17:30	R_0VxyxSN0bTv1Qwp					anonymous	EN	1	2	1950	12	8	8	1		13	6.499	31.315	32.761	8	4	2|1|4|3	3	C1
18/05/2020 17:23	18/05/2020 17:30	0	100	414	1	18/05/2020 17:30	R_2rUwVgmz9M6zQXG					anonymous	EN	1	2	1954	7	10	10	1		2	1.594	86.14	87.193	11	4	1|3|4|2	3	C1
18/05/2020 17:26	18/05/2020 17:30	0	100	224	1	18/05/2020 17:30	R_1r0Km47km6LHstY					anonymous	EN	1	2	1957	12	7	7	1		13	41.487	41.487	43.129	1	4	2|1|4|3	2	C2
18/05/2020 17:27	18/05/2020 17:30	0	100	180	1	18/05/2020 17:30	R_2PiL1JCC7xa9V8t					anonymous	EN	1	1	1959	8	10	10	1		12	10.807	26.687	27.979	4	2,4	4|3|2|1	2	C2
18/05/2020 17:27	18/05/2020 17:30	0	100	195	1	18/05/2020 17:30	R_9BwFO7bnbJzTEE9					anonymous	EN	1	1	1975	1	9	9	1		12	30.745	30.745	32.061	1	2	2|3|1|4	3	C1
18/05/2020 17:21	18/05/2020 17:30	0	100	541	1	18/05/2020 17:30	R_6lCHOCx973tdVOF					anonymous	EN	1	1	1960	12	10	10	1		29	93.438	93.438	114.676	1	4	1|3|4|2	2	C1
18/05/2020 17:27	18/05/2020 17:30	0	100	213	1	18/05/2020 17:30	R_8olYwk5Z6CN1Uyd					anonymous	EN	1	2	1944	11	6	6	1		2	27.264	27.264	28.591	1	2,4	2|3|1|4	3	C1
18/05/2020 17:26	18/05/2020 17:30	0	100	291	1	18/05/2020 17:30	R_0vNGSQyJBdNNLRT					anonymous	EN	1	2	1958	12	10	10	1		14	15.206	48.439	52.985	6	4	1|3|4|2	3	C1
18/05/2020 17:26	18/05/2020 17:30	0	100	278	1	18/05/2020 17:30	R_1rubSSbIgiwfbM6					anonymous	EN	1	1	1951	5	8	8	1		13	35.048	35.048	44.592	1	2,4	1|2|4|3	4	C2
18/05/2020 17:26	18/05/2020 17:30	0	100	283	1	18/05/2020 17:31	R_VLwKzlokavYCwbn					anonymous	EN	1	2	1950	5	7	7	1		14	5.188	52.804	56.887	8	2,4	3|4|1|2	3	C2
18/05/2020 17:25	18/05/2020 17:31	0	100	348	1	18/05/2020 17:31	R_2qelmrWOYWA3FGg					anonymous	EN	1	2	1959	10	9	9	1		12	19.767	71.626	73.314	5	2,4	4|1|2|3	3	C1
18/05/2020 17:26	18/05/2020 17:31	0	100	254	1	18/05/2020 17:31	R_2upq6feBmjJSAui					anonymous	EN	1	2	1951	8	8	9	1		13	17.038	29.463	30.655	6	2,4	4|3|2|1	3	C1
18/05/2020 17:25	18/05/2020 17:31	0	100	344	1	18/05/2020 17:31	R_1n93o4ircVCSsV6					anonymous	EN	1	2	1958	9	8	7	1		29	46.797	66.625	69.099	2	1,2,4	1|2|4|3	3	C1
18/05/2020 17:26	18/05/2020 17:31	0	100	349	1	18/05/2020 17:31	R_3gRa50v5LBLXZ9f					anonymous	EN	1	1	1957	2	8	8	1		11	45.673	45.673	48.023	1	4	1|2|4|3	2	C2
18/05/2020 17:28	18/05/2020 17:32	0	100	217	1	18/05/2020 17:32	R_2CKFfd26sgPkgMu					anonymous	EN	1	2	1950	9	7	7	1		3	8.636	40.37	41.713	5	4	2|3|1|4	3	C2
18/05/2020 17:25	18/05/2020 17:32	0	100	396	1	18/05/2020 17:32	R_3fr4dzE6At95bel					anonymous	EN	1	2	1950	8	10	10	1		14	50.754	67.454	69.275	3	1,2,4	2|4|3|1	4	C2
18/05/2020 17:28	18/05/2020 17:32	0	100	233	1	18/05/2020 17:32	R_32WvAeA3Sanvz6b					anonymous	EN	1	1	1980	12	3	3	1		14	19.344	42.027	43.209	8	2,4	2|1|4|3	2	C2
18/05/2020 17:28	18/05/2020 17:32	0	100	226	1	18/05/2020 17:32	R_ROBN6EfcrOlVUmR					anonymous	EN	1	1	1961	1	8	8	1		13	37.031	42.113	43.919	3	2,4	2|1|3|4	3	C1
18/05/2020 17:27	18/05/2020 17:32	0	100	316	1	18/05/2020 17:32	R_81uggSM1UG6fKY9					anonymous	EN	1	2	1954	1	10	10	1		29	52.474	52.474	54.084	1	2,4	4|1|2|3	3	C2
18/05/2020 17:28	18/05/2020 17:33	0	100	283	1	18/05/2020 17:33	R_2dW88k2jv3UjILM					anonymous	EN	1	1	1955	8	9	9	1		3	44.02	44.02	46.425	1	4	1|2|3|4	3	C2
18/05/2020 17:25	18/05/2020 17:33	0	100	478	1	18/05/2020 17:33	R_2Sum2Ris31LYfDv					anonymous	EN	1	1	1956	4	7	7	1		29	93.546	95.884	97.97	3	2,4	2|4|3|1	2	C2
18/05/2020 17:21	18/05/2020 17:33	0	100	676	1	18/05/2020 17:33	R_12K2FAw12EDangh					anonymous	EN	1	2	1954	4	9	9	1		13	11.689	38.982	40.327	17	2,4	4|2|1|3	3	C2
18/05/2020 17:25	18/05/2020 17:33	0	100	441	1	18/05/2020 17:33	R_1li2Rrb0iT2xUkK					anonymous	EN	1	1	1952	1	10	10	1		14	9.05	90.851	91.683	14	2,4	3|1|2|4	3	C2
18/05/2020 17:28	18/05/2020 17:33	0	100	284	1	18/05/2020 17:33	R_3NDTgcRCdWK7qfm					anonymous	EN	1	2	1955	11	9	9	2	C-19 COVID Sympton Study	14	59.142	59.142	61.285	1	2,4	1|3|4|2	2	C1
18/05/2020 17:24	18/05/2020 17:33	0	100	539	1	18/05/2020 17:33	R_1CelxvDkjZwJs4Q					anonymous	EN	1	2	1960	8	10	10	1		14	13.185	108.355	109.48	5	1,2,4	2|3|1|4	2	C2
18/05/2020 17:27	18/05/2020 17:33	0	100	336	1	18/05/2020 17:33	R_cDeDKnmR31KsOLD					anonymous	EN	1	2	1950	5	9	9	1		13	10.921	82.01	83.342	3	2,4	3|2|4|1	3	C1
18/05/2020 17:28	18/05/2020 17:33	0	100	306	1	18/05/2020 17:33	R_3QWdHRsQERfb4kp					anonymous	EN	1	1	1954	1	8	8	1		14	2.499	76.617	77.673	12	4	2|4|3|1	4	C1
18/05/2020 17:25	18/05/2020 17:33	0	100	480	1	18/05/2020 17:33	R_1pMvFtTufPE4Pnl					anonymous	EN	1	1	1944	12	10	10	1		14	90.143	90.143	92.207	1	1,2,4	1|3|4|2	4	C2
18/05/2020 17:24	18/05/2020 17:33	0	100	539	1	18/05/2020 17:33	R_2sT5sn4IsR2i97q					anonymous	EN	1	1	1990	3	9	9	1		29	14.037	17.173	87.457	4	1,2,3,4	4|2|1|3	4	C2
18/05/2020 17:28	18/05/2020 17:33	0	100	274	1	18/05/2020 17:33	R_1LchBbNoEx3ne2v					anonymous	EN	1	1	1959	7	8	8	1		2	58.311	58.311	59.192	1	4	4|2|3|1	1	C1
18/05/2020 17:22	18/05/2020 17:33	0	100	672	1	18/05/2020 17:33	R_1F9T53QkdrVFdgg					anonymous	EN	1	1	1960	12	9	9	1		14	29.801	118.77	119.963	7	2,4	1|4|3|2	2	C2
18/05/2020 17:28	18/05/2020 17:33	0	100	345	1	18/05/2020 17:33	R_1CxyHYSWsOaXNco					anonymous	EN	1	2	1960	4	9	9	1		13	14.277	61.848	62.948	3	2,4	1|3|4|2	1	C1
18/05/2020 17:27	18/05/2020 17:34	0	100	387	1	18/05/2020 17:34	R_3iLwo5LyGtoRRM7					anonymous	EN	1	1	1944	8	9	9	1		14	68.752	68.752	70.028	1	2,4	2|4|3|1	3	C1
18/05/2020 17:28	18/05/2020 17:34	0	100	347	1	18/05/2020 17:34	R_1kLF26fqlKqj6eL					anonymous	EN	1	1	1951	7	9	9	1		12	60.816	60.816	65.639	1	4	1|3|4|2	3	C2
18/05/2020 17:25	18/05/2020 17:34	0	100	566	1	18/05/2020 17:34	R_1q89KdvNJvdgoGA					anonymous	EN	1	1	1958	11	9	9	1		14	87.415	87.415	89.149	1	2,3,4	1|4|2|3	3	C1
18/05/2020 17:27	18/05/2020 17:34	0	100	442	1	18/05/2020 17:34	R_2QMxKg9e1VnHKgN					anonymous	EN	1	1	1956	5	4	4	1		14	26.759	88.217	89.994	5	2,4	2|4|1|3	3	C1
18/05/2020 17:27	18/05/2020 17:34	0	100	427	1	18/05/2020 17:34	R_2YQEbqe0aX3HUlQ					anonymous	EN	1	1	1954	10	9	9	2	Kings College Covid sysmpton tracker	13	87.805	87.805	89.47	1	2,4	2|3|1|4	3	C1
18/05/2020 17:29	18/05/2020 17:36	0	100	408	1	18/05/2020 17:36	R_2ta2Mz562Rfi1XF					anonymous	EN	1	2	1958	10	7	8	1		11	21.566	48.856	50.574	4	4	4|1|2|3	3	C2
18/05/2020 21:24	18/05/2020 21:25	1	100	56	1	18/05/2020 21:25	R_3kgZt9F6YLlCXTw					preview	EN										0	0	4.138	0		2|3|4|1		C2
19/05/2020 08:20	19/05/2020 08:23	0	100	186	1	19/05/2020 08:23	R_3Dd9UtIXy1uSEZE					anonymous	EN	1	2	1958	11	8	9	1		2	0.808	28.532	29.152	13	2,4	2|4|3|1	3	C1
19/05/2020 08:21	19/05/2020 08:24	0	100	195	1	19/05/2020 08:24	R_3g4KQE4wAs0MCPf					anonymous	EN	1	2	1944	2	4	4	1		3	9.742	35.466	37.359	5	4	2|1|4|3	2	C2
19/05/2020 08:23	19/05/2020 08:25	0	100	116	1	19/05/2020 08:25	R_Q4fkbjEWCcH0A93					anonymous	EN	1	1	1955	9	9	9	1		14	15.162	15.854	16.741	2	1,2,4	4|1|2|3	3	C2
19/05/2020 08:22	19/05/2020 08:26	0	100	246	1	19/05/2020 08:26	R_DwAQici3UigoFX3					anonymous	EN	1	2	1948	11	9	9	1		12	55.146	55.146	56.482	1	2,4	3|1|4|2	3	C1
19/05/2020 08:23	19/05/2020 08:27	0	100	212	1	19/05/2020 08:27	R_2fIDcrLJDcbYbQN					anonymous	EN	1	2	1944	8	10	10	1		14	39.085	39.085	41.418	1	2,4	1|3|4|2	3	C1
19/05/2020 08:21	19/05/2020 08:27	0	100	334	1	19/05/2020 08:27	R_A0vZj7VQ9njvXsB					anonymous	EN	1	1	1960	7	4	4	1		12	66.554	66.554	74.219	1	2,4	4|2|3|1	1	C1
19/05/2020 08:23	19/05/2020 08:27	0	100	266	1	19/05/2020 08:27	R_1Li2n8uGFWidhdW					anonymous	EN	1	1	1959	11	9	9	1		14	31.485	75.246	77.401	2	2,4	3|2|4|1	1	C1
19/05/2020 08:22	19/05/2020 08:27	0	100	323	1	19/05/2020 08:27	R_3rOg8WixBpgDXWK					anonymous	EN	1	1	1988	5	9	9	1		12	7.171	47.6	49.732	11	2,4	3|4|1|2	3	C2
19/05/2020 08:23	19/05/2020 08:27	0	100	270	1	19/05/2020 08:27	R_1hT2yEHfLPGeGHW					anonymous	EN	1	1	1954	5	10	10	1		3	26.136	30.596	32.246	2	4	2|4|3|1	2	C2
19/05/2020 08:22	19/05/2020 08:27	0	100	326	1	19/05/2020 08:27	R_3dKvjr5KLAbsQAn					anonymous	EN	1	1	1952	9	9	9	1		14	23.89	46.874	48.835	3	4	1|4|3|2	4	C2
19/05/2020 08:22	19/05/2020 08:27	0	100	339	1	19/05/2020 08:27	R_2XbOVbd5blDzCqK					anonymous	EN	1	1	1965	7	10	10	1		2	69.546	69.546	71.8	1	2,4	1|4|3|2	2	C1
19/05/2020 08:22	19/05/2020 08:28	0	100	364	1	19/05/2020 08:28	R_3QlMVr3q3w8fQwp					anonymous	EN	1	2	1948	10	10	10	1		14	15.096	74.981	75.895	5	2,4	3|1|4|2	4	C2
19/05/2020 08:23	19/05/2020 08:28	0	100	285	1	19/05/2020 08:28	R_2CDGlgt4QkkTQN9					anonymous	EN	1	1	1960	1	9	9	1		14	35.176	35.176	37.081	1	2,4	1|2|3|4	3	C2
19/05/2020 08:22	19/05/2020 08:28	0	100	332	1	19/05/2020 08:28	R_2azy5l0ZNPfqiva					anonymous	EN	1	2	1944	2	7	7	1		2	8.828	76.436	78.509	9	1,2,3,4	2|3|1|4	2	C2
19/05/2020 08:20	19/05/2020 08:28	0	100	463	1	19/05/2020 08:28	R_2TLZb3aRh90C6cK					anonymous	EN	1	2	1944	8	9	9	1		12	83.94	90.912	93.38	2	2,4	4|3|1|2	2	C1
19/05/2020 08:22	19/05/2020 08:28	0	100	340	1	19/05/2020 08:28	R_2dhCsCrEwndRBRK					anonymous	EN	1	1	1957	1	6	6	1		14	55.32	57.113	58.671	2	2,4	1|4|2|3	2	C2
19/05/2020 08:24	19/05/2020 08:28	0	100	209	1	19/05/2020 08:28	R_2dmzQqJDtnudvR5					anonymous	EN	1	1	1971	1	10	10	1		14	27.349	27.349	28.834	1	1,2,4	1|2|3|4	3	C2
19/05/2020 08:24	19/05/2020 08:28	0	100	265	1	19/05/2020 08:28	R_3h47HreD3uhCIOw					anonymous	EN	1	1	1959	3	8	8	1		11	43.369	43.369	48.355	1	2,4	2|1|3|4	2	C2
19/05/2020 08:24	19/05/2020 08:28	0	100	227	1	19/05/2020 08:28	R_2OZumrGZOVKXEnF					anonymous	EN	1	2	1951	11	7	7	1		2	35.645	37.03	37.932	2	1,2,4	3|4|2|1	1	C2
19/05/2020 08:21	19/05/2020 08:28	0	100	407	1	19/05/2020 08:28	R_11hBWYBXCgAbwgR					anonymous	EN	1	2	1954	1	6	7	1		3	29.111	29.111	31.058	1	1,2,4	3|2|1|4	1	C2
19/05/2020 08:24	19/05/2020 08:29	0	100	277	1	19/05/2020 08:29	R_XSXovFL3NLEKtFv					anonymous	EN	1	1	1952	12	6	6	1		2	7.423	56.277	57.978	17	2,4	2|3|1|4	2	C2
19/05/2020 08:25	19/05/2020 08:29	0	100	196	1	19/05/2020 08:29	R_1ie8FmlF1XuNdz7					anonymous	EN	1	2	1958	2	9	9	1		29	18.524	18.524	20.152	1	4	2|4|1|3	4	C2
19/05/2020 08:24	19/05/2020 08:29	0	100	310	1	19/05/2020 08:29	R_2AL1w7ItFXhkwRC					anonymous	EN	1	2	1959	12	8	8	1		29	9.924	41.829	43.538	3	3,4	2|3|4|1	2	C1
19/05/2020 08:22	19/05/2020 08:29	0	100	427	1	19/05/2020 08:29	R_2fy5wCHiKDjjiIY					anonymous	EN	1	2	1960	1	8	8	1		11	27.919	62.79	64.331	4	4	3|1|2|4	2	C1
19/05/2020 08:26	19/05/2020 08:30	0	100	207	1	19/05/2020 08:30	R_1q1IryvV6yAJJ4F					anonymous	EN	1	1	1960	12	9	9	1		13	24.344	24.344	26.396	1	2	2|1|4|3	3	C2
19/05/2020 08:24	19/05/2020 08:30	0	100	361	1	19/05/2020 08:30	R_siHt6HM1hOHjGBX					anonymous	EN	1	2	1961	10	9	9	1		2	3.297	132.905	133.863	4	2,4	2|1|4|3	1	C2
19/05/2020 08:24	19/05/2020 08:30	0	100	363	1	19/05/2020 08:30	R_1M7Fe0Gg7b9Iabf					anonymous	EN	1	2	1952	11	8	8	1		14	69.404	70.377	71.452	2	2,4	1|2|3|4	1	C2
19/05/2020 08:22	19/05/2020 08:31	0	100	522	1	19/05/2020 08:31	R_3Jtn6Mu9CdjSiDB					anonymous	EN	1	2	1957	5	9	10	1		29	2.281	67.152	69.689	6	1,2,4	3|4|1|2	3	C2
19/05/2020 08:23	19/05/2020 08:31	0	100	458	1	19/05/2020 08:31	R_3ltO0OJQtoJ3Oj2					anonymous	EN	1	2	1959	9	8	8	1		29	11.693	67.728	69.462	5	2,4	2|4|1|3	2	C1
19/05/2020 08:24	19/05/2020 08:31	0	100	407	1	19/05/2020 08:31	R_725Vg2mKP93nyjT					anonymous	EN	1	2	1956	5	9	10	1		29	76.462	76.462	78.716	1	1,2,4	1|3|4|2	3	C2
19/05/2020 08:28	19/05/2020 08:31	0	100	168	1	19/05/2020 08:31	R_2E73Ll1cThWSLRx					anonymous	EN	1	2	1956	11	8	8	1		29	29.046	29.046	30.034	1	2,4	2|3|4|1	3	C2
19/05/2020 08:28	19/05/2020 08:31	0	100	200	1	19/05/2020 08:31	R_1i54XgD3pVzziuF					anonymous	EN	1	2	1960	2	8	8	1		11	22.735	22.735	23.572	1	1,2,4	2|3|4|1	3	C2
19/05/2020 08:30	19/05/2020 08:31	0	100	114	1	19/05/2020 08:31	R_27s5TQu81iCXj6B					anonymous	EN	1	2	1948	8	9	9	1		2	16.487	16.487	17.501	1	2,4	1|2|4|3	2	C2
19/05/2020 08:27	19/05/2020 08:32	0	100	268	1	19/05/2020 08:32	R_1NCAsgXXHm0v1kh					anonymous	EN	1	1	1958	5	8	8	1		13	36.845	36.845	37.884	1	2,4	2|4|1|3	2	C2
19/05/2020 08:27	19/05/2020 08:32	0	100	319	1	19/05/2020 08:32	R_2479lW2xJykpA2e					anonymous	EN	1	1	1945	8	6	6	1		14	67.71	67.71	70.034	1	4	1|4|3|2	1	C1
19/05/2020 08:27	19/05/2020 08:32	0	100	318	1	19/05/2020 08:32	R_6QmQSYPP4KqnO49					anonymous	EN	1	2	1966	3	5	5	1		12	45.748	45.748	47.397	1	2	2|3|4|1	2	C2
19/05/2020 08:29	19/05/2020 08:32	0	100	195	1	19/05/2020 08:32	R_1CD3XQsHc8ZQFxa					anonymous	EN	1	1	1979	3	8	8	1		13	4.334	16.031	17.114	8	2	4|2|1|3	2	C1
19/05/2020 08:27	19/05/2020 08:32	0	100	297	1	19/05/2020 08:32	R_6StvhD4qknrNZ0R					anonymous	EN	1	2	1952	3	7	7	1		29	45.751	45.751	46.907	1	2,4	3|1|4|2	3	C1
19/05/2020 08:29	19/05/2020 08:33	0	100	238	1	19/05/2020 08:33	R_2bZCK6AYHtLR50i					anonymous	EN	1	2	1960	1	9	8	1		2	24.951	45.091	46.562	5	2,4	3|1|2|4	1	C1
19/05/2020 08:29	19/05/2020 08:33	0	100	234	1	19/05/2020 08:33	R_1Q4vmfJf2m43WCX					anonymous	EN	1	2	1959	1	10	10	1		14	45.94	45.94	48.065	1	2,4	3|2|1|4	4	C2
19/05/2020 08:26	19/05/2020 08:33	0	100	387	1	19/05/2020 08:33	R_1Ns4hFXbNr249Rj					anonymous	EN	1	2	1954	7	8	8	1		29	46.941	59.332	61.023	2	1,2,4	1|2|3|4	2	C2
19/05/2020 08:29	19/05/2020 08:33	0	100	269	1	19/05/2020 08:33	R_1QnNMwDDL14el5s					anonymous	EN	1	1	1952	5	9	9	1		14	3.143	67	67.561	16	1,2,3,4	2|4|1|3	4	C1
19/05/2020 08:27	19/05/2020 08:34	0	100	411	1	19/05/2020 08:34	R_1GN3GPL80Kw9IyK					anonymous	EN	1	2	1959	1	9	9	2	C-19 COVID Symptom Tracker	14	78.15	78.15	86.091	1	2,4	2|4|1|3	1	C1
19/05/2020 08:28	19/05/2020 08:34	0	100	367	1	19/05/2020 08:34	R_1gjRkjnDAj75vHm					anonymous	EN	1	2	1951	7	9	9	1		29	5.153	95.893	96.857	5	2,4	1|3|2|4	3	C1
19/05/2020 08:30	19/05/2020 08:34	0	100	273	1	19/05/2020 08:34	R_cC1at5QlLwAMOvD					anonymous	EN	1	2	1951	1	8	8	1		2	12.902	37.752	39.772	3	2,4	1|2|4|3	3	C1
19/05/2020 08:27	19/05/2020 08:34	0	100	452	1	19/05/2020 08:34	R_2TH4Vr5W6BEfz55					anonymous	EN	1	2	1959	2	9	9	1		13	52.227	66.699	67.719	2	4	3|4|2|1	3	C1
19/05/2020 08:28	19/05/2020 08:35	0	100	379	1	19/05/2020 08:35	R_Z4elEsFYniHowDf					anonymous	EN	1	1	1959	8	8	8	1		2	37.237	73.327	77.496	2	4	1|4|2|3	3	C1
19/05/2020 08:25	19/05/2020 08:35	0	100	567	1	19/05/2020 08:35	R_BGwd6vles7aaECJ					anonymous	EN	1	1	1956	1	9	8	1		14	130.905	130.905	134.988	1	1,2,4	4|2|1|3	3	C1
19/05/2020 08:29	19/05/2020 08:35	0	100	376	1	19/05/2020 08:35	R_1k1b6Apwyy9ahej					anonymous	EN	1	2	1947	2	5	5	1		14	17.708	49.939	50.883	3	4	2|1|4|3	3	C1
19/05/2020 08:29	19/05/2020 08:35	0	100	384	1	19/05/2020 08:35	R_8zQZ6mjXGWAz2mJ					anonymous	EN	1	2	1958	9	8	8	1		29	7.148	55.834	56.672	9	4	4|3|2|1	3	C1
19/05/2020 08:29	19/05/2020 08:35	0	100	371	1	19/05/2020 08:35	R_AM9B0i2M5vSYWYx					anonymous	EN	1	2	1959	1	8	8	1		14	78.748	78.748	81.083	1	1,2,4	3|1|2|4	2	C1
19/05/2020 08:27	19/05/2020 08:36	0	100	561	1	19/05/2020 08:36	R_0IpDBbl7Bpo1OU1					anonymous	EN	1	2	1959	4	10	10	1		2	18.248	106.76	108.077	4	2,4	1|3|2|4	3	C2
19/05/2020 08:30	19/05/2020 08:37	0	100	394	1	19/05/2020 08:37	R_1oi2DJFxgDbpmx2					anonymous	EN	1	2	1957	2	7	7	1		2	73.598	75.594	76.742	2	1,2,4	2|4|1|3	3	C2
19/05/2020 08:33	19/05/2020 08:37	0	100	279	1	19/05/2020 08:37	R_1rdlMTNvfd46o5L					anonymous	EN	1	2	1958	8	8	8	1		14	71.034	71.034	72.149	1	2,4	4|2|3|1	2	C1
19/05/2020 08:26	19/05/2020 08:37	0	100	678	1	19/05/2020 08:37	R_32Vetp2vxwkm31S					anonymous	EN	1	2	1955	2	10	10	1		29	21.98	120.772	121.682	11	2,4	2|4|1|3	3	C1
19/05/2020 08:37	19/05/2020 08:40	0	100	182	1	19/05/2020 08:40	R_xhhOTbQkIoewpd7					anonymous	EN	1	1	1971	7	6	6	1		13	40.127	49.11	50.353	2	2,4	4|1|2|3	3	C1
19/05/2020 08:36	19/05/2020 08:40	0	100	293	1	19/05/2020 08:40	R_sGBvnQ2PyKsUeB3					anonymous	EN	1	2	1969	5	7	7	1		11	16.801	26.016	26.896	3	1,2,4	3|4|2|1	1	C2
19/05/2020 08:30	19/05/2020 08:41	0	100	674	1	19/05/2020 08:41	R_1Fs8WoTr4dZcMjK					anonymous	EN	1	2	1951	2	9	9	1		14	68.676	141.194	141.864	6	2,4	2|1|3|4	2	C1
19/05/2020 08:48	19/05/2020 08:57	0	100	541	1	19/05/2020 08:57	R_3QMwy1RaRR6ajqF					anonymous	EN	1	1	1970	2	10	10	1		12	22.651	107.425	108.977	19	2,4	4|3|2|1	2	C1
19/05/2020 08:55	19/05/2020 09:00	0	100	275	1	19/05/2020 09:00	R_3lKaL6ujOnIpGSc					anonymous	EN	1	1	1961	9	9	9	1		11	10.556	36.188	36.892	4	1,2,4	3|4|1|2	2	C2
19/05/2020 08:54	19/05/2020 09:00	0	100	340	1	19/05/2020 09:00	R_3Kq4koJJkQmrRkf					anonymous	EN	1	2	1961	12	7	7	1		14	1.647	71.313	72.363	26	2,4	2|3|1|4	3	C1
19/05/2020 09:00	19/05/2020 09:04	0	100	241	1	19/05/2020 09:04	R_2vYxXDm0rjXqMBb					anonymous	EN	1	1	1955	8	7	7	1		14	15.365	26.269	31.672	2	4	3|1|2|4	1	C2
19/05/2020 09:01	19/05/2020 09:07	0	100	363	1	19/05/2020 09:07	R_3EExKP1w3slQkhf					anonymous	EN	1	1	1995	11	6	6	1		13	0.921	117.997	118.857	31	2,4	2|4|3|1	3	C2
19/05/2020 09:27	19/05/2020 09:37	0	100	600	1	19/05/2020 09:37	R_2WGWg8D7bhZbkfB					anonymous	EN	1	4	1971	8	7	7	1		29	228.882	249.173	250.254	9	4	1|2|3|4	3	C1
19/05/2020 09:38	19/05/2020 09:46	0	100	471	1	19/05/2020 09:46	R_CgbbJtiMGFPI5hf					anonymous	EN	1	2	1949	9	10	10	1		13	8.268	100.928	101.916	11	1,2,4	2|1|3|4	4	C2
19/05/2020 09:50	19/05/2020 09:58	0	100	496	1	19/05/2020 09:58	R_3gRCUo0zEbyV84U					anonymous	EN	1	1	1937	11	8	8	1		14	56.41	56.41	59.222	1	1,2,4	4|2|1|3	3	C2
19/05/2020 09:59	19/05/2020 10:04	0	100	297	1	19/05/2020 10:04	R_sCe8lfZxHEs23mx					anonymous	EN	1	1	1955	7	9	9	1		12	1.67	63.63	64.414	7	2,4	2|4|1|3	3	C1
19/05/2020 10:04	19/05/2020 10:09	0	100	271	1	19/05/2020 10:09	R_2wyQ07WAbddOdKE					anonymous	EN	1	1	1956	3	9	9	1		14	40.105	40.105	42.113	1	4	1|3|4|2	3	C1
19/05/2020 10:17	19/05/2020 10:23	0	100	330	1	19/05/2020 10:23	R_3qeTINVgJtiFrBf					anonymous	EN	1	1	1969	3	9	9	1		3	4.442	32.269	34.521	8	1,2,4	1|3|4|2	2	C2
19/05/2020 10:17	19/05/2020 10:24	0	100	413	1	19/05/2020 10:24	R_3dXrtPfeIW6J3Ju					anonymous	EN	1	2	1970	8	9	9	1		2	8.982	80.439	81.738	6	2,4	3|2|1|4	2	C1
19/05/2020 11:03	19/05/2020 11:06	0	100	182	1	19/05/2020 11:06	R_2WGAzfAICDfi2oF					anonymous	EN	1	1	1971	8	10	10	2	Covid symptom study	11	23.879	23.879	24.754	1	2,4	3|2|1|4	1	C2
19/05/2020 11:05	19/05/2020 11:07	0	100	104	1	19/05/2020 11:07	R_01d8Q5G93R30ZQl					anonymous	EN	1	2	1991	4	10	10	2		14	1.138	12.395	13.314	7	2,4	1|4|2|3	3	C2
19/05/2020 11:04	19/05/2020 11:07	0	100	171	1	19/05/2020 11:07	R_2R7wO5Rlff9RJnF					anonymous	EN	1	2	1986	11	6	6	1		2	9.787	9.787	11.562	1	4	3|4|1|2	3	C2
19/05/2020 11:05	19/05/2020 11:07	0	100	136	1	19/05/2020 11:07	R_3eylmR985PNjoz9					anonymous	EN	1	2	1982	2	8	9	1		12	23.6	23.6	24.991	1	2,4	4|1|2|3	3	C2
19/05/2020 11:05	19/05/2020 11:07	0	100	158	1	19/05/2020 11:07	R_3DpWgEHHwOzagGa					anonymous	EN	1	1	1978	1	10	10	1		13	1.649	19.181	20.449	17	2,4	1|3|2|4	2	C2
19/05/2020 11:05	19/05/2020 11:08	0	100	165	1	19/05/2020 11:08	R_3syIMaT19E5M917					anonymous	EN	1	2	1990	7	10	8	1		2	1.046	13.099	13.968	4	2,4	2|4|3|1	3	C1
19/05/2020 11:05	19/05/2020 11:08	0	100	194	1	19/05/2020 11:08	R_38ZGJG8mlu3Byut					anonymous	EN	1	2	1983	8	7	7	1		13	9.698	41.32	42.894	9	2,4	3|2|4|1	3	C1
19/05/2020 11:04	19/05/2020 11:08	0	100	233	1	19/05/2020 11:08	R_31uAZjRUigJF2I7					anonymous	EN	1	2	1980	7	10	10	1		14	55.199	55.199	56.204	1	4	3|2|4|1	4	C1
19/05/2020 11:05	19/05/2020 11:08	0	100	186	1	19/05/2020 11:08	R_2zOpEqaC0oftZkS					anonymous	EN	1	2	1977	7	9	9	1		2	13.397	33.55	35.566	2	4	1|4|3|2	3	C2
19/05/2020 11:06	19/05/2020 11:08	0	100	146	1	19/05/2020 11:08	R_Ojo5Rl1lOkILM3L					anonymous	EN	1	2	1975	11	10	10	1		12	19.597	19.597	20.525	1	4	2|3|1|4	3	C1
19/05/2020 11:05	19/05/2020 11:08	0	100	175	1	19/05/2020 11:08	R_3Es8UjEdCGyjGDY					anonymous	EN	1	2	1981	1	9	9	2	Covid 19 symptoms reporting	14	6.971	37.3	38.183	8	4	2|3|1|4	3	C1
19/05/2020 11:05	19/05/2020 11:08	0	100	188	1	19/05/2020 11:08	R_1NzbwtClqAP18kv					anonymous	EN	1	2	1988	3	7	7	1		3	37.336	37.336	38.77	1	2,4	1|3|4|2	2	C1
19/05/2020 11:04	19/05/2020 11:08	0	100	249	1	19/05/2020 11:08	R_3sjB83IF7MHB2yv					anonymous	EN	1	2	1981	10	9	9	1		2	5.044	41.682	42.564	8	4	2|4|3|1	2	C1
19/05/2020 11:04	19/05/2020 11:08	0	100	292	1	19/05/2020 11:08	R_3qwzpTh3jS5PZVV					anonymous	EN	1	1	1978	2	10	10	1		11	36.52	36.52	38.805	1	2,4	1|2|3|4	2	C1
19/05/2020 11:04	19/05/2020 11:09	0	100	285	1	19/05/2020 11:09	R_3GrAGpruoaHsNTO					anonymous	EN	1	2	1974	1	8	8	1		2	18.206	67.403	68.888	4	4	2|3|4|1	1	C2
19/05/2020 11:06	19/05/2020 11:09	0	100	182	1	19/05/2020 11:09	R_26fKXR4OME6DSNz					anonymous	EN	1	2	1990	8	7	6	1		3	7.8	35.435	36.27	6	2,4	1|2|3|4	2	C2
19/05/2020 11:06	19/05/2020 11:09	0	100	160	1	19/05/2020 11:09	R_3rHPn3fuoDZQXjj					anonymous	EN	1	2	1984	3	4	5	1		12	26.81	26.81	27.633	1	2,3,4	1|3|4|2	1	C1
19/05/2020 11:05	19/05/2020 11:09	0	100	244	1	19/05/2020 11:09	R_oZdyuAYEz7HSZvr					anonymous	EN	1	2	1984	12	10	10	1		14	13.384	42.059	43.661	11	4	2|1|4|3	2	C1
19/05/2020 11:07	19/05/2020 11:09	0	100	128	1	19/05/2020 11:09	R_3MuI3vuT9sXsXuA					anonymous	EN	1	1	1976	7	5	5	1		2	1.757	10.724	11.524	5	4	1|4|2|3	1	C1
19/05/2020 11:06	19/05/2020 11:09	0	100	182	1	19/05/2020 11:09	R_1pxs0p0JcO2mwoH					anonymous	EN	1	1	1991	5	10	10	1		2	7.595	32.145	33.098	12	4	4|3|1|2	2	C2
19/05/2020 11:06	19/05/2020 11:09	0	100	177	1	19/05/2020 11:09	R_1pANVZvDhKNdaNq					anonymous	EN	1	2	1978	4	9	9	2	COVID Symptom Study	13	6.68	16.364	30.954	9	4	2|4|3|1	2	C2
19/05/2020 11:07	19/05/2020 11:09	0	100	128	1	19/05/2020 11:09	R_3IRbhSVzEhxD3Ul					anonymous	EN	1	1	1963	9	9	9	1		12	1.507	11.822	12.623	7	1,2,3,4	4|1|3|2	3	C2
19/05/2020 11:06	19/05/2020 11:09	0	100	200	1	19/05/2020 11:09	R_3dXpeOryyXoIqUI					anonymous	EN	1	1	1989	9	8	8	1		14	13.896	62.004	62.874	24	2,4	1|3|2|4	4	C2
19/05/2020 11:06	19/05/2020 11:09	0	100	213	1	19/05/2020 11:09	R_2wageEZ4B0mCPUc					anonymous	EN	1	5	1977	4	7	7	1		29	2.244	23.801	25.492	9	2,4	4|1|3|2	3	C1
19/05/2020 11:07	19/05/2020 11:09	0	100	157	1	19/05/2020 11:09	R_ehY1RwIL6ukrhLz					anonymous	EN	1	2	1989	5	5	6	1		11	3.591	30.846	31.361	10	2,4	4|2|1|3	2	C1
19/05/2020 11:06	19/05/2020 11:09	0	100	211	1	19/05/2020 11:09	R_1KxU9XEuuwiO2zJ					anonymous	EN	1	1	1972	11	9	9	1		11	37.542	37.542	39.611	1	2	3|4|1|2	3	C1
19/05/2020 11:06	19/05/2020 11:09	0	100	178	1	19/05/2020 11:09	R_PTmrsNXD46RzV6x					anonymous	EN	1	1	1985	5	8	8	1		29	1.513	50.803	52.335	12	4	3|4|1|2	2	C1
19/05/2020 11:06	19/05/2020 11:09	0	100	210	1	19/05/2020 11:09	R_WqRJ8dI8Xo61KHT					anonymous	EN	1	2	1973	11	10	10	2	COVID symptom study	14	36.869	36.869	38.653	1	1,2,4	2|4|3|1	4	C2
19/05/2020 11:05	19/05/2020 11:09	0	100	272	1	19/05/2020 11:09	R_tRPKEZxWMmKhv1v					anonymous	EN	1	2	1986	7	8	8	1		12	12.403	48.49	54.085	6	2,4	2|4|3|1	2	C1
19/05/2020 11:05	19/05/2020 11:09	0	100	237	1	19/05/2020 11:09	R_2y1qclXlYqzLopn					anonymous	EN	1	2	1985	3	8	8	2	Covid Symptom Study	14	40.623	40.623	42.743	1	4	2|1|4|3	1	C2
19/05/2020 11:08	19/05/2020 11:09	0	100	96	1	19/05/2020 11:09	R_cRMBbdxrhiHCReV					anonymous	EN	1	2	1986	5	8	8	1		29	15.955	15.955	16.834	1	3,4	3|1|2|4	2	C2
19/05/2020 11:06	19/05/2020 11:10	0	100	226	1	19/05/2020 11:10	R_rrVdr5wfDlxmGbv					anonymous	EN	1	2	1988	11	7	7	1		2	1.521	53.124	54.141	14	4	3|4|1|2	2	C2
19/05/2020 11:05	19/05/2020 11:10	0	100	267	1	19/05/2020 11:10	R_0TlNfiwRs9dc3Dz					anonymous	EN	1	2	1981	8	7	7	1		3	10.694	36.994	38.629	5	4	4|1|3|2	3	C2
19/05/2020 11:06	19/05/2020 11:10	0	100	222	1	19/05/2020 11:10	R_2ZUohx8j3SGXvGq					anonymous	EN	1	2	1986	8	7	7	1		3	59.315	59.315	61.49	1	4	1|4|3|2	3	C1
19/05/2020 11:06	19/05/2020 11:10	0	100	216	1	19/05/2020 11:10	R_2X4ozATIALKjKcH					anonymous	EN	1	2	1988	11	8	8	1		29	5.176	42.578	44.316	17	4	3|1|4|2	4	C1
19/05/2020 11:08	19/05/2020 11:10	0	100	102	1	19/05/2020 11:10	R_1outstsgENp0PoT					anonymous	EN	1	2	1986	5	2	8	1		14	10.009	10.009	12.622	1	2,4	3|4|2|1	3	C1
19/05/2020 11:05	19/05/2020 11:10	0	100	282	1	19/05/2020 11:10	R_1CpcDefroigMszK					anonymous	EN	1	2	1971	12	9	9	2	C-19	2	13.498	78.845	79.602	3	2,4	1|4|3|2	3	C1
19/05/2020 11:06	19/05/2020 11:10	0	100	233	1	19/05/2020 11:10	R_10qOWaMr3CeiUD0					anonymous	EN	1	2	1984	8	7	7	1		29	35.446	45.447	46.389	5	4	3|1|4|2	1	C1
19/05/2020 11:06	19/05/2020 11:10	0	100	238	1	19/05/2020 11:10	R_2U44AxmDYZ3CtCe					anonymous	EN	1	2	1982	10	10	10	2	zoe	14	18.405	40.017	42.267	2	1,2,4	1|2|4|3	3	C2
19/05/2020 11:09	19/05/2020 11:10	0	100	79	1	19/05/2020 11:10	R_yCkbEtCohGs4WZz					anonymous	EN	1	1	1987	10	10	10	1		29	1.421	13.592	15.134	4	1,2,4	3|1|4|2	2	C2
19/05/2020 11:08	19/05/2020 11:10	0	100	133	1	19/05/2020 11:10	R_3hmx6lSjCcupmW5					anonymous	EN	1	2	1986	11	9	9	1		2	7.368	18.863	19.666	5	2,4	2|3|1|4	2	C2
19/05/2020 11:08	19/05/2020 11:10	0	100	111	1	19/05/2020 11:10	R_1CIOINse7S2yqJf					anonymous	EN	1	1	1979	5	10	9	1		13	7.11	7.11	8.936	1	2,4	3|4|2|1	4	C1
19/05/2020 11:09	19/05/2020 11:10	0	100	91	1	19/05/2020 11:10	R_1IhmXoVypdKBYmI					anonymous	EN	1	1	1986	8	8	9	1		14	1.094	10	10.816	6	2,3,4	3|1|4|2	1	C1
19/05/2020 11:08	19/05/2020 11:10	0	100	112	1	19/05/2020 11:10	R_3qJNLRvDlrsM4mL					anonymous	EN	1	1	1978	5	9	9	1		14	12.588	14.203	15.035	3	2,4	2|4|3|1	1	C1
19/05/2020 11:08	19/05/2020 11:10	0	100	113	1	19/05/2020 11:10	R_27NlOyKpOoWyv8C					anonymous	EN	1	1	1980	2	8	9	1		2	12.119	12.119	13.361	1	2,4	3|1|2|4	2	C2
19/05/2020 11:08	19/05/2020 11:10	0	100	126	1	19/05/2020 11:10	R_210qWExKGnJjor6					anonymous	EN	1	1	1979	3	7	7	1		13	19.852	19.852	20.971	1	1,2,4	1|4|2|3	3	C2
19/05/2020 11:08	19/05/2020 11:10	0	100	118	1	19/05/2020 11:10	R_0GUfiZkCgGbrhPX					anonymous	EN	1	1	1977	7	7	7	1		29	12.168	13.665	15.16	2	2,4	3|2|4|1	2	C2
19/05/2020 11:09	19/05/2020 11:10	0	100	104	1	19/05/2020 11:10	R_1ja0heo66y0op2S					anonymous	EN	1	1	1985	2	8	8	1		3	3.031	3.031	3.855	1	1,2	2|4|3|1	1	C1
19/05/2020 11:08	19/05/2020 11:10	0	100	127	1	19/05/2020 11:10	R_2wN2askjWbGFeGh					anonymous	EN	1	1	1987	2	8	8	1		12	42.566	42.566	43.632	1	4	4|2|1|3	3	C1
19/05/2020 11:07	19/05/2020 11:10	0	100	182	1	19/05/2020 11:10	R_QoAjVorUO3xIw8N					anonymous	EN	1	2	1988	12	10	10	1		29	24.23	24.23	25.652	1	1,2,4	3|1|4|2	2	C2
19/05/2020 11:08	19/05/2020 11:10	0	100	143	1	19/05/2020 11:10	R_1FQB9yVdVY8m9jP					anonymous	EN	1	2	1978	2	9	9	1		13	2.25	16.022	18.808	3	2,4	3|2|4|1	4	C1
19/05/2020 11:08	19/05/2020 11:11	0	100	126	1	19/05/2020 11:11	R_QbPqGZX3QSAURyx					anonymous	EN	1	2	1985	4	10	10	1		29	16.219	19.522	20.57	2	2,4	2|3|4|1	3	C1
19/05/2020 11:08	19/05/2020 11:11	0	100	179	1	19/05/2020 11:11	R_3L76v5coTtx5efv					anonymous	EN	1	2	1983	11	10	10	1		29	1.986	17.57	18.82	8	4	4|2|1|3	2	C2
19/05/2020 11:06	19/05/2020 11:11	0	100	267	1	19/05/2020 11:11	R_2uF0EJezKBHLjjV					anonymous	EN	1	1	1974	3	9	9	1		11	54.946	54.946	56.921	1	2,4	1|3|2|4	2	C1
19/05/2020 11:05	19/05/2020 11:11	0	100	317	1	19/05/2020 11:11	R_z7iBcKGdrG5WaZ3					anonymous	EN	1	2	1975	11	8	9	1		14	7.035	82.498	83.239	40	1,2,4	3|4|1|2	3	C2
19/05/2020 11:08	19/05/2020 11:11	0	100	151	1	19/05/2020 11:11	R_1mQT8PW813qB5Ry					anonymous	EN	1	1	1980	11	8	8	1		14	9.459	9.459	10.346	1	1,4	1|2|3|4	3	C1
19/05/2020 11:08	19/05/2020 11:11	0	100	160	1	19/05/2020 11:11	R_UYpRIo9Wl5r2H29					anonymous	EN	1	2	1975	12	8	8	1		29	27.327	27.327	29.079	1	4	1|4|2|3	2	C1
19/05/2020 11:06	19/05/2020 11:11	0	100	268	1	19/05/2020 11:11	R_3WV5IuCZ3AhTmNz					anonymous	EN	1	2	1990	1	7	7	1		29	43.442	43.442	47.442	1	2,4	4|1|2|3	3	C1
19/05/2020 11:08	19/05/2020 11:11	0	100	180	1	19/05/2020 11:11	R_DpmjpgFWzYNrKKt					anonymous	EN	1	1	1990	1	10	10	2	Covid Symptom Tracker (Zoe)	14	25.272	25.272	32.862	1	4	4|1|3|2	4	C1
19/05/2020 11:09	19/05/2020 11:11	0	100	103	1	19/05/2020 11:11	R_Tkedq9v8fpZCTXb					anonymous	EN	1	1	1980	5	8	8	1		2	19.016	19.016	19.89	1	2,4	2|3|4|1	1	C1
19/05/2020 11:09	19/05/2020 11:11	0	100	139	1	19/05/2020 11:11	R_2E04C73PzeI31g6					anonymous	EN	1	1	1981	8	8	8	1		2	2.592	2.592	5.917	1	2,4	1|3|4|2	2	C2
19/05/2020 11:08	19/05/2020 11:11	0	100	153	1	19/05/2020 11:11	R_2ASjZaEhU0cqIAW					anonymous	EN	1	2	1961	3	6	6	1		12	16.558	16.558	18.126	1	1,2,4	4|1|2|3	2	C2
19/05/2020 11:09	19/05/2020 11:11	0	100	136	1	19/05/2020 11:11	R_2ds5HJH6u2GsbBh					anonymous	EN	1	2	1979	1	7	7	1		2	28.566	28.566	29.722	1	2,4	2|3|4|1	3	C2
19/05/2020 11:09	19/05/2020 11:11	0	100	145	1	19/05/2020 11:11	R_2yf5qBNBMKY98Rd					anonymous	EN	1	1	1989	1	10	10	1		11	23.41	23.41	24.094	1	2,4	1|4|2|3	2	C2
19/05/2020 11:09	19/05/2020 11:11	0	100	139	1	19/05/2020 11:11	R_2VJjKRQdO5T0Roq					anonymous	EN	1	1	1985	9	9	9	1		2	23.424	23.424	24.351	1	2,4	3|4|2|1	4	C2
19/05/2020 11:09	19/05/2020 11:11	0	100	139	1	19/05/2020 11:11	R_ahn1AxioctrbrdD					anonymous	EN	1	2	1979	9	2	1	1		12	3.726	8.123	9.139	3	1	3|1|2|4	2	C2
19/05/2020 11:07	19/05/2020 11:11	0	100	232	1	19/05/2020 11:11	R_1LApdaL0L2nf1jl					anonymous	EN	1	1	1975	12	8	8	1		3	24.904	24.904	96.62	1	2,4	4|2|3|1	3	C1
19/05/2020 11:06	19/05/2020 11:11	0	100	282	1	19/05/2020 11:11	R_3J9sjhJKYxp5vPl					anonymous	EN	1	2	1979	5	8	8	1		12	54.924	56.069	58.333	3	2,4	4|1|3|2	1	C1
19/05/2020 11:08	19/05/2020 11:11	0	100	175	1	19/05/2020 11:11	R_2Qu28Whjrhji38s					anonymous	EN	1	1	1984	8	7	7	1		29	6.431	27.001	27.775	12	4	4|1|2|3	3	C1
19/05/2020 11:07	19/05/2020 11:11	0	100	246	1	19/05/2020 11:11	R_1dj1NsnKNP4RYet					anonymous	EN	1	2	1988	8	7	7	1		13	25.927	54.848	55.516	9	2,4	1|3|2|4	2	C2
19/05/2020 11:09	19/05/2020 11:11	0	100	160	1	19/05/2020 11:11	R_3D7PgJSt8dODgcX					anonymous	EN	1	1	1969	4	9	9	1		13	17.235	33.507	34.878	8	2,4	4|2|3|1	4	C1
19/05/2020 11:08	19/05/2020 11:11	0	100	163	1	19/05/2020 11:11	R_2q3G7YyrbnOjrvr					anonymous	EN	1	1	1962	12	9	9	1		2	4.949	25.064	26.201	2	2,4	3|4|2|1	2	C1
19/05/2020 11:08	19/05/2020 11:11	0	100	189	1	19/05/2020 11:11	R_3Pdfi4AXhpt5JAs					anonymous	EN	1	2	1968	12	8	8	1		13	35.862	35.862	36.683	1	2,4	3|4|2|1	3	C1
19/05/2020 11:09	19/05/2020 11:11	0	100	162	1	19/05/2020 11:11	R_ufilOKCMgUGUVb3					anonymous	EN	1	1	1988	11	10	10	1		14	26.273	26.273	27.749	1	2,4	4|1|3|2	4	C1
19/05/2020 11:08	19/05/2020 11:11	0	100	192	1	19/05/2020 11:11	R_2D7SxiCRGPQ2uEq					anonymous	EN	1	2	1990	11	9	9	1		14	6.045	42.698	43.786	16	2,4	2|1|4|3	3	C1
19/05/2020 11:06	19/05/2020 11:11	0	100	333	1	19/05/2020 11:11	R_2QXv9PB5ljHlriI					anonymous	EN	1	2	1978	7	9	9	2	COVID symptom study	14	7.013	91.736	93.676	13	2,4	3|4|1|2	2	C2
19/05/2020 11:09	19/05/2020 11:11	0	100	143	1	19/05/2020 11:11	R_pN6pomUeR7H7A4h					anonymous	EN	1	1	1989	5	10	10	1		14	34.075	34.075	34.971	1	4	3|1|4|2	1	C2
19/05/2020 11:09	19/05/2020 11:11	0	100	164	1	19/05/2020 11:11	R_vqOiYWg6adUiqlz					anonymous	EN	1	1	1980	1	8	8	1		11	14.271	14.271	15.15	1	4	1|4|3|2	3	C2
19/05/2020 11:08	19/05/2020 11:11	0	100	206	1	19/05/2020 11:11	R_z6drWxqfnKerIhr					anonymous	EN	1	2	1975	5	9	9	1		12	33.293	33.293	35.465	1	2,4	4|3|2|1	3	C2
19/05/2020 11:09	19/05/2020 11:11	0	100	152	1	19/05/2020 11:11	R_865OtZLa1a6eQ2R					anonymous	EN	1	1	1981	7	9	9	1		29	16.95	16.95	19.179	1	2,4	2|1|4|3	3	C2
19/05/2020 11:06	19/05/2020 11:11	0	100	348	1	19/05/2020 11:11	R_1qeRwmcLVbcfC3w					anonymous	EN	1	2	1971	12	10	10	1		12	17.399	64.001	64.989	7	2	4|3|2|1	4	C1
19/05/2020 11:09	19/05/2020 11:11	0	100	152	1	19/05/2020 11:11	R_2cqts0fJHFqiAB9					anonymous	EN	1	1	1991	7	10	10	1		12	13.335	13.335	16.871	1	2,4	4|3|1|2	2	C1
19/05/2020 11:09	19/05/2020 11:11	0	100	125	1	19/05/2020 11:11	R_2ATqpJenDvIEg76					anonymous	EN	1	2	1989	3	6	6	1		12	10.735	10.735	14.361	1	2	2|1|3|4	1	C2
19/05/2020 11:07	19/05/2020 11:11	0	100	261	1	19/05/2020 11:11	R_eajwE3HH5iEemmR					anonymous	EN	1	1	1973	3	9	9	1		13	37.901	39.346	40.752	2	2,4	2|3|4|1	3	C1
19/05/2020 11:08	19/05/2020 11:11	0	100	200	1	19/05/2020 11:11	R_33EfJ6WaCjcYStj					anonymous	EN	1	1	1985	7	8	9	1		29	24.667	24.667	25.489	1	2,4	1|3|4|2	4	C1
19/05/2020 11:09	19/05/2020 11:12	0	100	152	1	19/05/2020 11:12	R_2eWhKctqNznTbHu					anonymous	EN	1	1	1988	2	9	9	1		29	21.209	21.209	22.487	1	4	2|1|3|4	3	C1
19/05/2020 11:09	19/05/2020 11:12	0	100	182	1	19/05/2020 11:12	R_2Rb4NnmMyOAu0Dw					anonymous	EN	1	1	1979	3	8	8	1		11	10.758	10.758	12.956	1	2,4	2|4|3|1	3	C2
19/05/2020 11:07	19/05/2020 11:12	0	100	259	1	19/05/2020 11:12	R_3M9BGTizhhmyeIp					anonymous	EN	1	2	1974	9	8	8	2	Zoe covid tracker study	13	4.549	23.047	23.702	7	2,4	1|2|3|4	1	C1
19/05/2020 11:08	19/05/2020 11:12	0	100	213	1	19/05/2020 11:12	R_1n3i3otgyxsZtMV					anonymous	EN	1	1	1962	5	10	10	1		14	38.922	38.922	41.183	1	4	4|2|3|1	1	C1
19/05/2020 11:08	19/05/2020 11:12	0	100	189	1	19/05/2020 11:12	R_3nbVDGqkWOq6Qhh					anonymous	EN	1	2	1984	8	8	8	1		29	25.164	26.134	26.763	2	1,2,4	2|4|3|1	3	C1
19/05/2020 11:05	19/05/2020 11:12	0	100	391	1	19/05/2020 11:12	R_3qNIgEkdzqx4XzL					anonymous	EN	1	2	1985	3	7	7	1		13	4.051	32.662	33.254	10	4	4|3|1|2	3	C2
19/05/2020 11:08	19/05/2020 11:12	0	100	210	1	19/05/2020 11:12	R_2tu3Jz2XdmQEGXE					anonymous	EN	1	1	1990	3	8	8	1		2	37.403	37.403	38.844	1	2,4	4|3|2|1	2	C1
19/05/2020 11:09	19/05/2020 11:12	0	100	182	1	19/05/2020 11:12	R_22o7PcwOb553R4v					anonymous	EN	1	2	1973	5	9	9	2	C-19	14	47.536	47.536	48.766	1	2,4	1|3|2|4	3	C2
19/05/2020 11:09	19/05/2020 11:12	0	100	160	1	19/05/2020 11:12	R_3JryXrrRJVic6GA					anonymous	EN	1	2	1967	5	9	9	1		12	29.577	29.577	31.08	1	1	4|1|2|3	2	C2
19/05/2020 11:09	19/05/2020 11:12	0	100	162	1	19/05/2020 11:12	R_pQJuiIfPB9oGGNr					anonymous	EN	1	1	1988	9	7	7	1		29	13.177	27.496	28.273	9	4	2|3|4|1	3	C2
19/05/2020 11:09	19/05/2020 11:12	0	100	170	1	19/05/2020 11:12	R_vq0HBg22PRHAgmJ					anonymous	EN	1	1	1978	5	7	7	1		3	25.05	25.05	26.826	1	2,4	1|3|4|2	4	C1
19/05/2020 11:08	19/05/2020 11:12	0	100	209	1	19/05/2020 11:12	R_3HN6ANtoLsNF3sK					anonymous	EN	1	1	1981	8	8	9	1		11	27.093	27.093	28.377	1	2,4	2|1|4|3	1	C2
19/05/2020 11:08	19/05/2020 11:12	0	100	241	1	19/05/2020 11:12	R_3PAD2CIat8euIo7					anonymous	EN	1	2	1985	8	5	5	1		12	7.616	37.144	37.828	8	2,4	2|1|3|4	3	C1
19/05/2020 11:09	19/05/2020 11:12	0	100	159	1	19/05/2020 11:12	R_1NgMijGfEfEAGie					anonymous	EN	1	2	1961	12	8	8	1		13	23.811	23.811	25.701	1	4	4|2|1|3	4	C1
19/05/2020 11:08	19/05/2020 11:12	0	100	197	1	19/05/2020 11:12	R_3hmR355zOL8GBrn					anonymous	EN	1	1	1974	1	9	9	1		29	17.163	18.856	23.663	2	4	2|1|3|4	2	C2
19/05/2020 11:09	19/05/2020 11:12	0	100	151	1	19/05/2020 11:12	R_1KReEdlGnEc193r					anonymous	EN	1	2	1979	7	8	8	1		14	1.43	27.387	28.139	10	2	3|1|4|2	2	C1
19/05/2020 11:10	19/05/2020 11:12	0	100	115	1	19/05/2020 11:12	R_2QDTCToWgEnnPmp					anonymous	EN	1	1	1976	10	8	8	1		13	37.502	37.502	38.785	1	2,4	1|2|3|4	3	C1
19/05/2020 11:08	19/05/2020 11:12	0	100	232	1	19/05/2020 11:12	R_2qgWcnRU3qDBfZ6					anonymous	EN	1	1	1985	9	8	9	1		14	0.674	39.71	40.484	11	2,4	2|1|3|4	1	C2
19/05/2020 11:09	19/05/2020 11:12	0	100	167	1	19/05/2020 11:12	R_2VyeGK9B4JcucHi					anonymous	EN	1	1	1981	3	9	9	1		13	25.244	25.244	26.25	1	2,4	2|3|1|4	3	C2
19/05/2020 11:09	19/05/2020 11:12	0	100	158	1	19/05/2020 11:12	R_2ZUgMMU67g3kJcl					anonymous	EN	1	2	1974	9	9	9	1		13	28.487	28.487	30.221	1	4	3|4|1|2	2	C2
19/05/2020 11:09	19/05/2020 11:12	0	100	160	1	19/05/2020 11:12	R_2YsHALGX14x20cI					anonymous	EN	1	2	1980	3	7	7	1		12	27.791	27.791	28.778	1	4	2|1|4|3	2	C2
19/05/2020 11:09	19/05/2020 11:12	0	100	178	1	19/05/2020 11:12	R_3j7GPBXLSkmhUHC					anonymous	EN	1	1	1983	1	8	8	2	COVIDsymptoms	29	26.913	26.913	28.034	1	2	2|4|3|1	4	C2
19/05/2020 11:10	19/05/2020 11:12	0	100	141	1	19/05/2020 11:12	R_shdvod7ug3kbS0h					anonymous	EN	1	1	1977	3	7	8	1		12	2.999	46.432	47.147	7	4	2|1|3|4	3	C1
19/05/2020 11:10	19/05/2020 11:12	0	100	114	1	19/05/2020 11:12	R_NX5jWZqyGozLZ9n					anonymous	EN	1	1	1967	2	9	9	1		13	15.624	15.624	16.776	1	4	1|4|3|2	3	C1
19/05/2020 11:10	19/05/2020 11:12	0	100	136	1	19/05/2020 11:12	R_1mwkVnKsZ8LPcue					anonymous	EN	1	2	1965	8	10	10	1		11	28.369	28.369	29.264	1	4	2|1|3|4	4	C2
19/05/2020 11:09	19/05/2020 11:12	0	100	187	1	19/05/2020 11:12	R_29hLF0S5czrHoPq					anonymous	EN	1	1	1964	2	9	9	1		3	27.078	31.943	33.213	3	2,4	2|4|1|3	2	C1
19/05/2020 11:08	19/05/2020 11:12	0	100	212	1	19/05/2020 11:12	R_2TXCBrXvhRvzTEa					anonymous	EN	1	1	1975	12	6	6	1		29	35.318	35.318	37.709	1	4	1|4|2|3	4	C1
19/05/2020 11:09	19/05/2020 11:12	0	100	172	1	19/05/2020 11:12	R_TjT94BuFAEXwB2N					anonymous	EN	1	2	1990	3	8	8	1		2	42.324	42.324	48.244	1	4	1|4|3|2	2	C2
19/05/2020 11:09	19/05/2020 11:12	0	100	192	1	19/05/2020 11:12	R_0J7bNExOWvWyMXT					anonymous	EN	1	1	1968	3	8	8	1		11	28.817	28.817	31.101	1	1,2,4	4|2|1|3	1	C2
19/05/2020 11:06	19/05/2020 11:12	0	100	338	1	19/05/2020 11:12	R_DwuY7FSjH3yETbH					anonymous	EN	1	2	1975	9	6	6	1		29	15.299	78.503	79.555	9	4	3|1|4|2	2	C2
19/05/2020 11:07	19/05/2020 11:12	0	100	292	1	19/05/2020 11:12	R_TtICwfSZaUr853P					anonymous	EN	1	2	1981	2	7	7	1		2	57.002	57.002	58.616	1	2,4	1|4|2|3	5	C1
19/05/2020 11:08	19/05/2020 11:12	0	100	235	1	19/05/2020 11:12	R_1kFxC75vOLc256t					anonymous	EN	1	1	1972	12	9	9	1		11	32.541	32.541	35.893	1	4	1|2|4|3	1	C1
19/05/2020 11:09	19/05/2020 11:12	0	100	174	1	19/05/2020 11:12	R_3OobJY1yeN9U0IF					anonymous	EN	1	2	1970	8	9	9	1		29	28.37	28.37	29.672	1	2,4	2|1|3|4	3	C1
19/05/2020 11:08	19/05/2020 11:12	0	100	250	1	19/05/2020 11:12	R_12aSATUExw6QeVJ					anonymous	EN	1	2	1971	3	9	9	1		29	5.211	48.357	49.33	4	2,4	4|2|3|1	3	C1
19/05/2020 11:09	19/05/2020 11:12	0	100	191	1	19/05/2020 11:12	R_1otABqyIXL4RzxF					anonymous	EN	1	1	1984	2	8	8	1		29	9.765	29.328	30.998	3	1,2,4	4|2|1|3	2	C2
19/05/2020 11:07	19/05/2020 11:12	0	100	332	1	19/05/2020 11:12	R_3j9uOwJ7zgplcZ4					anonymous	EN	1	1	1990	5	9	8	1		13	134.866	162.476	163.03	8	4	1|3|4|2	2	C2
19/05/2020 11:07	19/05/2020 11:12	0	100	305	1	19/05/2020 11:12	R_2PvsfVzUkQlwCHv					anonymous	EN	1	1	1982	9	8	8	1		3	26.156	29.501	30.563	3	2,4	1|4|2|3	5	C2
19/05/2020 11:09	19/05/2020 11:12	0	100	174	1	19/05/2020 11:12	R_2CKybmMF6DJ5Dp3					anonymous	EN	1	1	1973	8	8	8	1		11	15.157	15.157	24.301	1	2,4	4|2|3|1	1	C1
19/05/2020 11:09	19/05/2020 11:12	0	100	207	1	19/05/2020 11:12	R_1dtd7sLxhBjVusg					anonymous	EN	1	1	1984	3	8	8	2	Covid Symptom study	14	8.694	31.632	33.509	2	2,4	1|2|3|4	3	C1
19/05/2020 11:09	19/05/2020 11:12	0	100	227	1	19/05/2020 11:12	R_1C8WxkQcrylCkOT					anonymous	EN	1	1	1979	9	9	9	1		13	26.536	27.604	28.754	2	2,4	1|3|2|4	2	C2
19/05/2020 11:09	19/05/2020 11:12	0	100	205	1	19/05/2020 11:12	R_27WEuWOStbcXCGa					anonymous	EN	1	2	1980	8	8	8	1		12	44.064	44.064	46.258	1	4	3|4|2|1	3	C2
19/05/2020 11:09	19/05/2020 11:12	0	100	229	1	19/05/2020 11:12	R_3L6hcmYeFiBfMz0					anonymous	EN	1	1	1981	1	8	8	1		29	35.285	35.285	42.488	1	4	2|3|1|4	4	C1
19/05/2020 11:05	19/05/2020 11:12	0	100	426	1	19/05/2020 11:12	R_2Qs7aw1BSFCIqas					anonymous	EN	1	2	1971	5	10	10	1		11	7.315	110.665	111.464	25	4	2|1|4|3	4	C2
19/05/2020 11:05	19/05/2020 11:12	0	100	417	1	19/05/2020 11:12	R_3j1bzoOfItBOaFq					anonymous	EN	1	2	1989	11	7	7	1		2	1.34	54.921	55.5	37	4	2|1|3|4	2	C2
19/05/2020 11:08	19/05/2020 11:12	0	100	252	1	19/05/2020 11:12	R_3hlRYkT2LASEdg9					anonymous	EN	1	1	1965	9	10	10	1		13	55.535	55.535	56.722	1	1,2,4	1|4|3|2	1	C2
19/05/2020 11:09	19/05/2020 11:12	0	100	183	1	19/05/2020 11:12	R_1mqSuBMXEP64qta					anonymous	EN	1	2	1977	2	6	6	1		12	27.607	27.607	29.377	1	4	1|2|4|3	3	C1
19/05/2020 11:09	19/05/2020 11:12	0	100	202	1	19/05/2020 11:12	R_27vTmLowQ1hwmyP					anonymous	EN	1	1	1990	6	8	7	1		29	7.744	28.669	29.527	7	2,4	3|1|4|2	3	C2
19/05/2020 11:08	19/05/2020 11:12	0	100	244	1	19/05/2020 11:12	R_DIQBlRFGMM1yU2l					anonymous	EN	1	2	1972	10	7	7	1		14	10.247	59.846	61.718	5	1,2,4	2|3|1|4	1	C1
19/05/2020 11:07	19/05/2020 11:12	0	100	312	1	19/05/2020 11:12	R_1rxKC2aX52YLNO7					anonymous	EN	1	1	1982	5	6	6	1		14	41.404	41.404	42.487	1	4	3|1|2|4	2	C2
19/05/2020 11:09	19/05/2020 11:12	0	100	196	1	19/05/2020 11:12	R_28LE4rQtxZTbfq8					anonymous	EN	1	2	1982	9	7	7	1		3	49.695	49.695	52.23	1	1,2,3,4	2|3|1|4	5	C2
19/05/2020 11:08	19/05/2020 11:12	0	100	247	1	19/05/2020 11:12	R_3KrNxENNLnvw5Pq					anonymous	EN	1	2	1991	12	8	8	2	COVID Symptom Study	12	51.394	51.394	53.193	1	4	1|3|4|2	3	C2
19/05/2020 11:10	19/05/2020 11:12	0	100	152	1	19/05/2020 11:12	R_2TyCn12t4UJ3PK3					anonymous	EN	1	1	1972	8	9	10	1		2	0.946	22.502	24.047	18	4	2|3|1|4	1	C2
19/05/2020 11:10	19/05/2020 11:12	0	100	137	1	19/05/2020 11:12	R_2zbzrEIjkYanwal					anonymous	EN	1	1	1971	5	6	6	1		3	21.777	21.777	23.249	1	2,4	4|2|3|1	3	C1
19/05/2020 11:10	19/05/2020 11:13	0	100	160	1	19/05/2020 11:13	R_2EoQcM8vZ6hBo0R					anonymous	EN	1	1	1968	10	8	8	1		2	18.499	24.356	25.174	3	1,2,4	4|1|3|2	1	C1
19/05/2020 11:08	19/05/2020 11:13	0	100	251	1	19/05/2020 11:13	R_qCnrDkpJyKpvOjT					anonymous	EN	1	2	1967	4	9	9	1		29	39.911	39.911	42.303	1	2,4	3|4|1|2	2	C2
19/05/2020 11:10	19/05/2020 11:13	0	100	162	1	19/05/2020 11:13	R_4YFB2VnugTKViAV					anonymous	EN	1	2	1987	3	9	9	1		29	12.209	36.361	37.883	4	1,2,4	3|1|2|4	4	C2
19/05/2020 11:09	19/05/2020 11:13	0	100	210	1	19/05/2020 11:13	R_Q3MKAzR7INonRPr					anonymous	EN	1	1	1989	3	7	7	1		29	43.421	43.421	44.365	1	4	1|3|4|2	2	C2
19/05/2020 11:06	19/05/2020 11:13	0	100	423	1	19/05/2020 11:13	R_VKHBJJE9HOAfAl3					anonymous	EN	1	2	1989	3	7	7	1		2	251.977	251.977	252.811	1	2,4	3|2|4|1	2	C2
19/05/2020 11:09	19/05/2020 11:13	0	100	217	1	19/05/2020 11:13	R_1GKdTv5td5xZirF					anonymous	EN	1	1	1981	4	9	9	1		13	2.204	45.08	46.687	2	2,4	3|2|1|4	2	C1
19/05/2020 11:08	19/05/2020 11:13	0	100	271	1	19/05/2020 11:13	R_2qfL1RNpT1cn0DB					anonymous	EN	1	1	1990	12	10	10	1		12	23.779	23.779	24.999	1	2,4	3|4|2|1	1	C1
19/05/2020 11:09	19/05/2020 11:13	0	100	225	1	19/05/2020 11:13	R_3R9IIWY3GBIbLdC					anonymous	EN	1	2	1962	9	9	9	1		12	11.194	50.164	51.062	10	2,4	3|4|2|1	2	C1
19/05/2020 11:09	19/05/2020 11:13	0	100	199	1	19/05/2020 11:13	R_qDUiw77LPMRKpZD					anonymous	EN	1	1	1975	9	10	10	1		13	1.459	34.043	35.805	3	2,4	2|1|3|4	2	C1
19/05/2020 11:08	19/05/2020 11:13	0	100	267	1	19/05/2020 11:13	R_2EAkHTmmFufGYRr					anonymous	EN	1	2	1987	3	6	6	2	"COVID Symptom Tracker"	2	44.273	57.723	58.908	2	2,4	4|3|1|2	3	C1
19/05/2020 11:09	19/05/2020 11:13	0	100	241	1	19/05/2020 11:13	R_3EKLYlwoF2qw6M4					anonymous	EN	1	2	1978	8	8	8	1		29	11.252	46.888	48.821	5	2,4	3|4|1|2	3	C1
19/05/2020 11:09	19/05/2020 11:13	0	100	203	1	19/05/2020 11:13	R_3EMBToutgWg1I74					anonymous	EN	1	1	1979	8	10	10	1		14	56.829	56.829	58.273	1	1,2,4	3|1|4|2	3	C1
19/05/2020 11:09	19/05/2020 11:13	0	100	227	1	19/05/2020 11:13	R_3IT35xemM69HKqq					anonymous	EN	1	2	1970	12	7	7	1		29	44.494	44.494	45.892	1	2,4	4|3|1|2	1	C1
19/05/2020 11:08	19/05/2020 11:13	0	100	276	1	19/05/2020 11:13	R_DB3jMZFmYD5phXX					anonymous	EN	1	1	1965	3	4	4	1		12	6.142	48.492	54.506	5	2,4	4|1|2|3	2	C2
19/05/2020 11:07	19/05/2020 11:13	0	100	321	1	19/05/2020 11:13	R_2QQBvMkVLpbgMKV					anonymous	EN	1	2	1986	9	9	9	1		14	4.901	67.062	68.51	4	2,4	4|1|2|3	4	C2
19/05/2020 11:08	19/05/2020 11:13	0	100	258	1	19/05/2020 11:13	R_11bUn8bRis9U3Gu					anonymous	EN	1	1	1981	3	8	8	1		3	31.618	31.618	33.7	1	1,2,4	4|3|1|2	1	C1
19/05/2020 11:09	19/05/2020 11:13	0	100	237	1	19/05/2020 11:13	R_2w5C0fI9EEFGPjC					anonymous	EN	1	1	1962	12	9	9	1		2	39.558	39.558	40.636	1	2,4	3|4|1|2	1	C1
19/05/2020 11:11	19/05/2020 11:13	0	100	134	1	19/05/2020 11:13	R_11gZ59JAnuvzLnC					anonymous	EN	1	1	1971	8	9	9	1		3	16.507	16.507	17.282	1	2,4	3|1|2|4	1	C1
19/05/2020 11:07	19/05/2020 11:13	0	100	320	1	19/05/2020 11:13	R_3PXjHctIB2cl9um					anonymous	EN	1	1	1972	8	10	10	1		2	8.353	31.077	32.057	9	1,2,4	1|4|3|2	1	C2
19/05/2020 11:10	19/05/2020 11:13	0	100	157	1	19/05/2020 11:13	R_2DMr1oqpHp09Oem					anonymous	EN	1	1	1970	8	9	9	1		13	23.2	23.2	24.624	1	4	1|2|4|3	3	C1
19/05/2020 11:09	19/05/2020 11:13	0	100	237	1	19/05/2020 11:13	R_3QELLEDQNVT9JhO					anonymous	EN	1	2	1965	4	8	8	1		14	33.766	63.84	64.802	3	4	3|1|2|4	2	C2
19/05/2020 11:10	19/05/2020 11:13	0	100	199	1	19/05/2020 11:13	R_2aXrjj3ga3XBirZ					anonymous	EN	1	2	1965	8	9	9	1		12	7.852	41.545	41.597	4	1,2,4	2|4|3|1	3	C2
19/05/2020 11:09	19/05/2020 11:13	0	100	219	1	19/05/2020 11:13	R_2YYv6H3wSxymgvB					anonymous	EN	1	1	1974	8	9	9	1		13	20.202	20.202	24.103	1	4	4|2|1|3	3	C2
19/05/2020 11:08	19/05/2020 11:13	0	100	285	1	19/05/2020 11:13	R_xas30EiKHGgeyAx					anonymous	EN	1	2	1980	3	8	7	1		29	43.896	44.453	62.216	2	2,4	4|3|2|1	3	C2
19/05/2020 11:09	19/05/2020 11:13	0	100	239	1	19/05/2020 11:13	R_2fe15JBXRaZKYrr					anonymous	EN	1	1	1988	5	10	10	1		14	0.95	42.259	46.024	15	2,4	3|4|2|1	2	C1
19/05/2020 11:06	19/05/2020 11:13	0	100	418	1	19/05/2020 11:13	R_1Kxmd7t9HD23TQK					anonymous	EN	1	2	1980	9	10	10	2	Covid symptom tracker	14	34.547	114.381	115.2	13	2,4	3|1|2|4	3	C1
19/05/2020 11:09	19/05/2020 11:13	0	100	224	1	19/05/2020 11:13	R_ymdnsqRAU6vbzW1					anonymous	EN	1	2	1980	9	9	9	2	Zoe covid symptom study	29	34.24	34.24	35.178	1	4	4|2|3|1	2	C1
19/05/2020 11:09	19/05/2020 11:13	0	100	235	1	19/05/2020 11:13	R_574tsOadkSPBT7r					anonymous	EN	1	1	1991	9	7	7	1		2	36.598	36.598	39.662	1	2,4	4|3|2|1	2	C1
19/05/2020 11:09	19/05/2020 11:13	0	100	243	1	19/05/2020 11:13	R_3g5xF3whXLCwbKr					anonymous	EN	1	1	1974	1	8	8	1		11	40.475	40.475	61.69	1	1,2,4	4|3|1|2	2	C2
19/05/2020 11:08	19/05/2020 11:13	0	100	313	1	19/05/2020 11:13	R_1PSGKFIlBV9flph					anonymous	EN	1	1	1978	9	7	7	1		11	88.212	88.212	89.303	1	4	4|3|1|2	3	C1
19/05/2020 11:10	19/05/2020 11:13	0	100	209	1	19/05/2020 11:13	R_RENx3v8KfMZCGGZ					anonymous	EN	1	1	1977	7	8	8	1		3	50.675	50.675	52.003	1	2,4	2|3|4|1	1	C2
19/05/2020 11:06	19/05/2020 11:13	0	100	431	1	19/05/2020 11:13	R_32WV6ezzN6pYfmA					anonymous	EN	1	2	1987	6	8	8	1		13	96.395	107.019	109.75	2	1,2,4	4|3|2|1	2	C2
19/05/2020 11:08	19/05/2020 11:13	0	100	276	1	19/05/2020 11:13	R_1i38t0eDRYSrfQr					anonymous	EN	1	2	1973	8	9	9	1		14	2.115	72.95	73.699	13	1,2,4	1|4|3|2	1	C1
19/05/2020 11:09	19/05/2020 11:13	0	100	253	1	19/05/2020 11:13	R_2aLbIb21rvmZs77					anonymous	EN	1	2	1961	8	8	8	1		2	29.116	38.332	39.387	3	2,4	1|3|2|4	2	C2
19/05/2020 11:08	19/05/2020 11:13	0	100	329	1	19/05/2020 11:13	R_2DUCF6ycEGiqaEp					anonymous	EN	1	2	1988	8	8	8	1		13	5.587	64.85	66.209	9	2,4	1|2|4|3	3	C2
19/05/2020 11:10	19/05/2020 11:13	0	100	207	1	19/05/2020 11:13	R_22LGlLXsLds6Inf					anonymous	EN	1	2	1962	9	8	8	1		12	23.94	46.004	46.774	3	2,4	3|1|4|2	3	C1
19/05/2020 11:09	19/05/2020 11:13	0	100	232	1	19/05/2020 11:13	R_1rIDoILUtbTdVB6					anonymous	EN	1	1	1977	2	9	9	1		29	29.913	29.913	48.202	1	1,4	4|1|2|3	3	C2
19/05/2020 11:08	19/05/2020 11:13	0	100	293	1	19/05/2020 11:13	R_2EoUjZuqTaclq8h					anonymous	EN	1	2	1970	12	9	9	2	Covid 19 Symptom Study	14	43.206	43.206	45.197	1	2,4	2|4|3|1	2	C1
19/05/2020 11:09	19/05/2020 11:13	0	100	229	1	19/05/2020 11:13	R_1j6xxs3iwQ8N9uG					anonymous	EN	1	2	1974	3	7	7	1		29	37.477	38.66	39.864	2	4	1|2|4|3	3	C1
19/05/2020 11:09	19/05/2020 11:13	0	100	230	1	19/05/2020 11:13	R_3sgNMThtFnRrFYi					anonymous	EN	1	2	1974	3	7	7	1		12	15.797	73.791	74.579	4	1,2,3,4	4|1|2|3	1	C2
19/05/2020 11:10	19/05/2020 11:13	0	100	166	1	19/05/2020 11:13	R_25ZbamAv16WHEGD					anonymous	EN	1	1	1967	8	9	9	1		14	20.338	20.338	22.005	1	4	3|4|1|2	2	C1
19/05/2020 11:09	19/05/2020 11:13	0	100	263	1	19/05/2020 11:13	R_21h5SuoKNZTZIzi					anonymous	EN	1	2	1966	4	9	9	1		14	3.667	49.495	50.267	6	4	4|1|2|3	3	C2
19/05/2020 11:09	19/05/2020 11:13	0	100	270	1	19/05/2020 11:13	R_1IfPnxRq12oT6PX					anonymous	EN	1	1	1970	1	9	9	1		29	19.084	19.084	32.478	1	4	4|1|3|2	1	C2
19/05/2020 11:09	19/05/2020 11:13	0	100	232	1	19/05/2020 11:13	R_w7TBPZkq18nuWAh					anonymous	EN	1	2	1980	1	9	9	1		2	10.149	38.656	40.003	4	4	4|1|3|2	1	C1
19/05/2020 11:10	19/05/2020 11:13	0	100	200	1	19/05/2020 11:13	R_3Kr27qhLLyYtQ6U					anonymous	EN	1	1	1963	8	9	9	1		29	22.595	22.595	23.727	1	2,4	1|4|3|2	2	C2
19/05/2020 11:06	19/05/2020 11:13	0	100	427	1	19/05/2020 11:13	R_12zk5NgMSyVxdC3					anonymous	EN	1	2	1986	12	8	8	1		2	181.441	181.441	183.381	1	1,2,4	1|3|2|4	3	C2
19/05/2020 11:10	19/05/2020 11:13	0	100	217	1	19/05/2020 11:13	R_3fPOxUac3nVPxoM					anonymous	EN	1	2	1966	2	6	6	1		14	14.459	36.87	37.86	8	4	3|2|1|4	2	C1
19/05/2020 11:08	19/05/2020 11:13	0	100	304	1	19/05/2020 11:13	R_26hfbQNEUQ0oXe2					anonymous	EN	1	1	1988	9	8	7	1		2	4.025	37.076	38.158	9	2,4	4|1|3|2	1	C2
19/05/2020 11:09	19/05/2020 11:13	0	100	242	1	19/05/2020 11:13	R_2czS9IJ23G80KWJ					anonymous	EN	1	1	1978	5	9	10	1		14	50.125	56.678	59.744	3	4	1|4|2|3	1	C1
19/05/2020 11:09	19/05/2020 11:13	0	100	265	1	19/05/2020 11:13	R_33d0FzXT3IUAOZ1					anonymous	EN	1	1	1990	3	8	8	2	Covid symptom tracker	14	4.234	42.422	43.188	14	2,4	1|4|3|2	3	C2
19/05/2020 11:08	19/05/2020 11:13	0	100	307	1	19/05/2020 11:13	R_3KOcB7Ir8fdKZuZ					anonymous	EN	1	2	1986	11	6	6	1		29	11.232	70.173	71.631	9	1,2,4	1|3|2|4	2	C2
19/05/2020 11:09	19/05/2020 11:13	0	100	275	1	19/05/2020 11:13	R_O71qxDbezZLD1n3					anonymous	EN	1	1	1987	4	8	8	2	COVID Symptom Tracker	14	37.108	37.108	38.357	1	2,4	3|2|4|1	2	C2
19/05/2020 11:10	19/05/2020 11:13	0	100	187	1	19/05/2020 11:13	R_2ydpNHHV84Byiws					anonymous	EN	1	1	1967	4	10	10	1		2	4.397	21.396	23.097	5	2,4	1|3|4|2	1	C1
19/05/2020 11:08	19/05/2020 11:13	0	100	317	1	19/05/2020 11:13	R_2zvziFAQgcux6cc					anonymous	EN	1	2	1977	2	8	8	1		2	16.143	42	52.352	7	4	2|4|3|1	1	C2
19/05/2020 11:09	19/05/2020 11:13	0	100	265	1	19/05/2020 11:13	R_vJKQCRCUdgTKNmp					anonymous	EN	1	1	1985	11	10	10	1		14	71.799	71.799	72.858	1	2,4	1|2|3|4	3	C1
19/05/2020 11:08	19/05/2020 11:13	0	100	313	1	19/05/2020 11:13	R_2rYE8Q0b28yNcAu					anonymous	EN	1	1	1977	5	9	9	1		3	80.047	80.047	81.958	1	2,4	2|4|1|3	2	C1
19/05/2020 11:10	19/05/2020 11:13	0	100	207	1	19/05/2020 11:13	R_XHEE85dQdwDCwXD					anonymous	EN	1	2	1964	8	9	9	1		14	40.546	40.546	42.295	1	4	4|3|1|2	3	C1
19/05/2020 11:09	19/05/2020 11:13	0	100	279	1	19/05/2020 11:13	R_pFwW4yFyjEL5Ld7					anonymous	EN	1	1	1975	8	9	9	1		3	74.273	74.273	76.364	1	2,4	1|2|4|3	1	C1
19/05/2020 11:10	19/05/2020 11:13	0	100	210	1	19/05/2020 11:13	R_vrcbn1pr574qvDP					anonymous	EN	1	2	1967	8	8	8	1		14	29.611	29.611	30.67	1	2,4	3|1|2|4	2	C2
19/05/2020 11:12	19/05/2020 11:14	0	100	103	1	19/05/2020 11:14	R_QgObSMkwsqLfGiR					anonymous	EN	1	1	1968	12	10	10	1		14	4.976	4.976	6.031	1	2,3,4	2|1|3|4	4	C1
19/05/2020 11:10	19/05/2020 11:14	0	100	217	1	19/05/2020 11:14	R_bkCz0JJlRFkeLCh					anonymous	EN	1	2	1965	2	7	7	1		12	37.052	37.052	38.574	1	2,4	2|3|1|4	1	C1
19/05/2020 11:10	19/05/2020 11:14	0	100	208	1	19/05/2020 11:14	R_1LHzOKkgYGleWZe					anonymous	EN	1	1	1974	7	8	8	1		12	66.466	66.466	67.227	1	2	2|1|3|4	3	C2
19/05/2020 11:09	19/05/2020 11:14	0	100	274	1	19/05/2020 11:14	R_2dhWPIoltlP6zaH					anonymous	EN	1	2	1978	12	8	9	1		3	6.664	33.968	34.688	6	4	4|1|3|2	1	C2
19/05/2020 11:08	19/05/2020 11:14	0	100	303	1	19/05/2020 11:14	R_116XOHh7doqweQj					anonymous	EN	1	2	1966	7	9	9	1		3	33.431	33.431	39.861	1	1,2,4	2|4|3|1	3	C2
19/05/2020 11:09	19/05/2020 11:14	0	100	250	1	19/05/2020 11:14	R_3MxPgVTBMYDf6Rb					anonymous	EN	1	1	1963	8	7	8	1		3	107.714	115.668	117.296	12	2,4	2|3|1|4	2	C2
19/05/2020 11:10	19/05/2020 11:14	0	100	212	1	19/05/2020 11:14	R_3fruDLKuRu7gUFm					anonymous	EN	1	2	1963	7	9	9	1		2	22.746	24.146	25.114	2	2	3|1|2|4	1	C2
19/05/2020 11:09	19/05/2020 11:14	0	100	271	1	19/05/2020 11:14	R_28AQVFaVQrIqUyf					anonymous	EN	1	2	1975	4	8	8	1		14	1.426	53.742	54.586	26	4	2|4|1|3	4	C2
19/05/2020 11:09	19/05/2020 11:14	0	100	299	1	19/05/2020 11:14	R_1gCrDxnxjirNP45					anonymous	EN	1	2	1979	9	8	7	1		2	19.88	48.293	49.513	7	4	4|3|2|1	2	C1
19/05/2020 11:09	19/05/2020 11:14	0	100	256	1	19/05/2020 11:14	R_10ZzzKkWEBwpc08					anonymous	EN	1	2	1971	8	9	9	1		29	43.176	43.176	44.739	1	4	3|2|4|1	3	C2
19/05/2020 11:09	19/05/2020 11:14	0	100	244	1	19/05/2020 11:14	R_1itA8ZqucboiCKo					anonymous	EN	1	2	1979	4	9	9	2	COVID Symptom Study (ZOE)	13	30.66	30.66	32.376	1	4	3|4|1|2	2	C2
19/05/2020 11:08	19/05/2020 11:14	0	100	329	1	19/05/2020 11:14	R_2D6uTMWaDeayCez					anonymous	EN	1	2	1986	5	9	9	1		14	14.753	75.369	76.522	11	4	3|1|2|4	3	C1
19/05/2020 11:09	19/05/2020 11:14	0	100	252	1	19/05/2020 11:14	R_1jcBQkEl0getmfs					anonymous	EN	1	2	1997	6	9	9	1		13	62.208	62.208	63.137	1	4	4|3|1|2	4	C1
19/05/2020 11:09	19/05/2020 11:14	0	100	259	1	19/05/2020 11:14	R_Rq6wklRefC0wHbr					anonymous	EN	1	1	1986	5	6	6	1		3	2.931	48.554	49.772	5	2,4	3|2|4|1	3	C1
19/05/2020 11:08	19/05/2020 11:14	0	100	330	1	19/05/2020 11:14	R_3oEHhcR417bFkXz					anonymous	EN	1	2	1968	12	5	5	1		29	1.497	35.371	37.829	2	1,2,4	3|2|4|1	2	C2
19/05/2020 11:09	19/05/2020 11:14	0	100	303	1	19/05/2020 11:14	R_1mOA5lOLo8g5GnB					anonymous	EN	1	1	1983	12	8	8	1		13	19.607	55.838	56.903	4	2,4	2|3|1|4	2	C1
19/05/2020 11:09	19/05/2020 11:14	0	100	284	1	19/05/2020 11:14	R_274h1hr8DQEpPor					anonymous	EN	1	1	1987	3	8	8	1		14	4.246	33.419	36.655	10	2	1|4|3|2	3	C1
19/05/2020 11:11	19/05/2020 11:14	0	100	161	1	19/05/2020 11:14	R_BERA7zoBZkihFZL					anonymous	EN	1	1	1964	3	3	3	1		2	3.356	12.654	13.501	3	2,4	2|1|3|4	5	C1
19/05/2020 11:10	19/05/2020 11:14	0	100	238	1	19/05/2020 11:14	R_1IhjXCNuta1a9YW					anonymous	EN	1	1	1973	8	10	10	1		13	5.402	5.402	8.155	1	2,4	2|3|1|4	4	C2
19/05/2020 11:09	19/05/2020 11:14	0	100	278	1	19/05/2020 11:14	R_1Qiq1oaPv2uazvO					anonymous	EN	1	1	1986	5	9	8	1		14	49.833	49.833	50.914	1	2,4	2|1|4|3	2	C1
19/05/2020 11:11	19/05/2020 11:14	0	100	191	1	19/05/2020 11:14	R_3J8FsNTKU2Q9sUN					anonymous	EN	1	1	1964	5	8	8	1		3	24.054	24.054	25.694	1	2,4	4|3|2|1	2	C2
19/05/2020 11:08	19/05/2020 11:14	0	100	366	1	19/05/2020 11:14	R_SYUojnkWrktcodX					anonymous	EN	1	2	1983	2	9	9	1		12	18.146	53.22	55.622	2	1,2,4	3|4|1|2	1	C2
19/05/2020 11:09	19/05/2020 11:14	0	100	305	1	19/05/2020 11:14	R_1hASMYbsesFpwjv					anonymous	EN	1	2	1973	9	9	9	1		3	71.04	71.04	75.295	1	2,4	3|2|1|4	1	C1
19/05/2020 11:10	19/05/2020 11:14	0	100	248	1	19/05/2020 11:14	R_2wuAx68UotgIunN					anonymous	EN	1	1	1968	11	8	8	1		29	2.088	38.404	39.486	5	2,4	3|1|4|2	2	C1
19/05/2020 11:09	19/05/2020 11:14	0	100	289	1	19/05/2020 11:14	R_C150Pt9Dq5kPBQZ					anonymous	EN	1	1	1980	8	8	8	1		11	73.805	73.805	75.337	1	4	1|2|3|4	2	C2
19/05/2020 11:10	19/05/2020 11:14	0	100	229	1	19/05/2020 11:14	R_10qhWHRE97QpEAj					anonymous	EN	1	2	1979	5	5	5	1		14	34.12	34.12	39.149	1	2,4	4|3|1|2	2	C2
19/05/2020 11:09	19/05/2020 11:14	0	100	317	1	19/05/2020 11:14	R_2rZpGL0Perw6tyb					anonymous	EN	1	2	1988	11	8	8	1		11	71.615	71.615	72.619	1	3,4	3|1|2|4	3	C2
19/05/2020 11:09	19/05/2020 11:14	0	100	307	1	19/05/2020 11:14	R_26i2OA5qSsoUYMc					anonymous	EN	1	2	1980	6	5	5	1		12	56.944	56.944	58.334	1	1	4|3|1|2	2	C2
19/05/2020 11:07	19/05/2020 11:14	0	100	417	1	19/05/2020 11:14	R_1HWe6x4KzmXOloJ					anonymous	EN	1	2	1989	1	5	5	1		12	8.369	54.926	56.542	3	4	3|4|2|1	2	C1
19/05/2020 11:09	19/05/2020 11:14	0	100	305	1	19/05/2020 11:14	R_1DXVmbMRe1qmKeu					anonymous	EN	1	2	1972	3	7	7	1		2	41.413	41.413	42.696	1	1,2,4	2|3|4|1	1	C2
19/05/2020 11:09	19/05/2020 11:14	0	100	307	1	19/05/2020 11:14	R_9BnLYq8GHgxblQd					anonymous	EN	1	1	1986	7	9	9	1		3	7.75	32.713	53.84	10	4	4|3|1|2	2	C1
19/05/2020 11:10	19/05/2020 11:14	0	100	225	1	19/05/2020 11:14	R_29sTdTtPJb10OM0					anonymous	EN	1	1	1978	12	10	10	1		29	16.173	48.292	49.332	7	2	2|1|4|3	3	C2
19/05/2020 11:09	19/05/2020 11:14	0	100	308	1	19/05/2020 11:14	R_0D0dpzxJz9Y0pK9					anonymous	EN	1	2	1979	9	7	7	1		13	14.34	54.228	56.919	6	1,2,4	3|1|2|4	3	C2
19/05/2020 11:09	19/05/2020 11:14	0	100	312	1	19/05/2020 11:14	R_xl5o5mSxfPvPuw1					anonymous	EN	1	1	1988	7	9	9	1		29	17.03	27.807	29.443	2	2,4	3|4|2|1	3	C2
19/05/2020 11:09	19/05/2020 11:14	0	100	324	1	19/05/2020 11:14	R_1mEP1wi9t7rEpOW					anonymous	EN	1	2	1979	3	7	7	2	C-19	13	1.791	73.921	75.22	4	2,4	1|3|4|2	3	C2
19/05/2020 11:11	19/05/2020 11:14	0	100	212	1	19/05/2020 11:14	R_1Hk3ZOjRsLfZWVM					anonymous	EN	1	2	1978	2	8	8	1		29	4.621	21.527	22.352	4	4	1|3|2|4	3	C2
19/05/2020 11:09	19/05/2020 11:14	0	100	324	1	19/05/2020 11:14	R_27kR46qMdDBeJJ6					anonymous	EN	1	1	1977	7	9	9	1		12	57.118	57.118	73.738	1	1,2,4	1|2|3|4	1	C2
19/05/2020 11:10	19/05/2020 11:14	0	100	255	1	19/05/2020 11:14	R_2EaEB4pxQ8yAHtG					anonymous	EN	1	1	1976	12	10	10	2	Covid Symptom tracker	2	52.283	52.283	54.329	1	1,2,4	1|3|2|4	2	C2
19/05/2020 11:09	19/05/2020 11:14	0	100	320	1	19/05/2020 11:14	R_3fMIPwPzqMOHaxj					anonymous	EN	1	1	1981	7	10	10	1		14	84.33	84.33	86.686	1	1,2,4	1|2|4|3	3	C2
19/05/2020 11:09	19/05/2020 11:14	0	100	305	1	19/05/2020 11:14	R_1hX4vDuFLCEY0LZ					anonymous	EN	1	1	1985	2	9	9	1		13	19.622	47.562	48.894	3	2,4	3|2|4|1	3	C1
19/05/2020 11:08	19/05/2020 11:14	0	100	354	1	19/05/2020 11:14	R_3ipVkVNQg74h8DA					anonymous	EN	1	2	1969	5	6	6	1		13	13.589	36.923	38.052	16	4	1|3|4|2	3	C2
19/05/2020 11:09	19/05/2020 11:14	0	100	324	1	19/05/2020 11:14	R_1pRxs3C9PWWHoBp					anonymous	EN	1	2	1973	1	8	8	1		29	66.758	66.758	68.668	1	4	2|4|1|3	3	C1
19/05/2020 11:07	19/05/2020 11:14	0	100	411	1	19/05/2020 11:14	R_1pEcITZGCbSSD6h					anonymous	EN	1	2	1985	2	9	9	1		2	14.866	116.053	116.877	19	2,4	1|2|3|4	2	C1
19/05/2020 11:10	19/05/2020 11:14	0	100	231	1	19/05/2020 11:14	R_DeeNKQgJDc7MmuB					anonymous	EN	1	1	1966	2	9	9	1		13	39.5	45.365	46.681	3	4	3|4|1|2	2	C2
19/05/2020 11:09	19/05/2020 11:14	0	100	301	1	19/05/2020 11:14	R_3O7xrTjhwAHJPjh					anonymous	EN	1	2	1968	8	9	8	1		2	6.472	89.04	90.28	25	1,2,4	3|4|1|2	3	C2
19/05/2020 11:12	19/05/2020 11:14	0	100	159	1	19/05/2020 11:14	R_3CZw4VZr2eTjlDj					anonymous	EN	1	1	1978	1	8	8	2		12	21.928	21.928	22.881	1	2,4	1|2|3|4	3	C1
19/05/2020 11:09	19/05/2020 11:14	0	100	336	1	19/05/2020 11:14	R_3PKMrMK4bfDgA2d					anonymous	EN	1	2	1976	2	10	10	1		14	29.819	79.719	82.175	7	2,4	2|4|3|1	1	C2
19/05/2020 11:09	19/05/2020 11:14	0	100	338	1	19/05/2020 11:14	R_1jj07P0UECuHjHg					anonymous	EN	1	2	1982	11	9	10	1		13	67.359	67.359	76.002	1	1,2,4	4|2|1|3	3	C2
19/05/2020 11:09	19/05/2020 11:14	0	100	317	1	19/05/2020 11:14	R_1JIPR4ILeAgHjqF					anonymous	EN	1	2	1967	11	10	10	1		14	107.332	107.332	108.836	1	1,2,4	2|1|4|3	4	C2
19/05/2020 11:10	19/05/2020 11:14	0	100	237	1	19/05/2020 11:14	R_2YJq4aLdGWJvLTh					anonymous	EN	1	1	1968	9	8	8	1		12	35.573	36.772	38	2	4	4|2|3|1	2	C1
19/05/2020 11:10	19/05/2020 11:14	0	100	251	1	19/05/2020 11:14	R_XzgVPLIYGiQDCPT					anonymous	EN	1	2	1964	5	6	6	1		11	41.449	41.449	47.575	1	2,4	1|3|2|4	2	C1
19/05/2020 11:08	19/05/2020 11:14	0	100	363	1	19/05/2020 11:14	R_22VMON24uvVSG4Q					anonymous	EN	1	2	1968	5	8	8	2	Covid Sympton Study	13	35.636	71.221	72.661	2	2,4	3|2|1|4	3	C2
19/05/2020 11:09	19/05/2020 11:14	0	100	355	1	19/05/2020 11:14	R_29nutnQT9qDXnkF					anonymous	EN	1	1	1983	7	9	9	1		12	45.99	45.99	47.566	1	1,2,4	4|1|2|3	2	C2
19/05/2020 11:08	19/05/2020 11:14	0	100	374	1	19/05/2020 11:14	R_1F33Z6ytijrVeh2					anonymous	EN	1	2	1967	3	8	8	1		29	54.891	54.891	56.545	1	2,4	1|2|3|4	3	C2
19/05/2020 11:09	19/05/2020 11:14	0	100	338	1	19/05/2020 11:14	R_XFhHYLFMuc47KE1					anonymous	EN	1	1	1988	10	7	7	1		2	73.896	73.896	75.635	1	4	3|4|2|1	1	C1
19/05/2020 11:09	19/05/2020 11:15	0	100	344	1	19/05/2020 11:15	R_ebUQTlhA6sVGfF7					anonymous	EN	1	2	1968	4	10	10	1		14	26.215	26.215	28.432	1	2,4	2|4|1|3	3	C2
19/05/2020 11:09	19/05/2020 11:15	0	100	337	1	19/05/2020 11:15	R_30l9SK6uch6qSPd					anonymous	EN	1	2	1976	9	9	9	1		2	129.8	129.8	131.539	1	4	2|4|1|3	4	C1
19/05/2020 11:10	19/05/2020 11:15	0	100	272	1	19/05/2020 11:15	R_2V9nESj8w5ZAeLS					anonymous	EN	1	2	1969	5	10	10	1		12	32.55	52.642	56.418	3	4	4|1|3|2	2	C2
19/05/2020 11:09	19/05/2020 11:15	0	100	333	1	19/05/2020 11:15	R_2YbrTx0dQFYmotj					anonymous	EN	1	2	1971	1	8	8	1		13	51.13	51.13	53.251	1	1,4	2|1|4|3	2	C2
19/05/2020 11:09	19/05/2020 11:15	0	100	320	1	19/05/2020 11:15	R_3sdEEeECYyajjVE					anonymous	EN	1	1	1972	8	8	8	1		11	31.46	31.46	42.118	1	1,2,4	3|4|1|2	1	C2
19/05/2020 11:09	19/05/2020 11:15	0	100	317	1	19/05/2020 11:15	R_5i127tqRmxQD2qR					anonymous	EN	1	1	1966	9	8	8	1		11	7.457	91.201	92	25	2,4	1|3|2|4	1	C2
19/05/2020 11:09	19/05/2020 11:15	0	100	337	1	19/05/2020 11:15	R_3D5egPL9JRTuHpr					anonymous	EN	1	1	1981	12	8	8	1		3	74.537	74.537	79.124	1	2	1|4|2|3	3	C1
19/05/2020 11:10	19/05/2020 11:15	0	100	284	1	19/05/2020 11:15	R_23ZARWU6MZHnnZR					anonymous	EN	1	1	1965	7	7	7	1		13	54.055	54.055	56.137	1	4	2|4|1|3	2	C1
19/05/2020 11:10	19/05/2020 11:15	0	100	250	1	19/05/2020 11:15	R_8i7L7bgFOAnj6kF					anonymous	EN	1	2	1963	10	9	9	1		11	62.27	62.27	64.298	1	2,4	4|2|1|3	3	C2
19/05/2020 11:08	19/05/2020 11:15	0	100	369	1	19/05/2020 11:15	R_2U5BBR9Z4cyFCuA					anonymous	EN	1	2	1968	8	10	10	1		14	18.092	74.938	76.849	7	4	1|4|3|2	3	C1
19/05/2020 11:09	19/05/2020 11:15	0	100	347	1	19/05/2020 11:15	R_9QSwvm1AbNDNTRT					anonymous	EN	1	1	1984	1	10	10	1		14	143.174	158.381	159.684	2	2,4	3|4|2|1	3	C1
19/05/2020 11:09	19/05/2020 11:15	0	100	370	1	19/05/2020 11:15	R_2OW2E175gZd1RG7					anonymous	EN	1	2	1991	7	4	4	1		13	11.896	61.665	63.06	4	2,4	1|3|4|2	3	C1
19/05/2020 11:11	19/05/2020 11:15	0	100	245	1	19/05/2020 11:15	R_1fdqwE6WTRobcet					anonymous	EN	1	2	1967	10	9	9	1		14	17.83	17.83	24.258	1	4	2|4|3|1	1	C2
19/05/2020 11:09	19/05/2020 11:15	0	100	328	1	19/05/2020 11:15	R_1OotaAQEP40xZ9j					anonymous	EN	1	1	1964	3	9	9	1		29	4.888	40.682	41.575	12	4	3|4|2|1	3	C2
19/05/2020 11:10	19/05/2020 11:15	0	100	289	1	19/05/2020 11:15	R_1hW1hOvCOMb2ThF					anonymous	EN	1	2	1971	2	8	8	1		13	84.742	87.581	89.624	2	2,4	1|3|4|2	3	C1
19/05/2020 11:10	19/05/2020 11:15	0	100	290	1	19/05/2020 11:15	R_2wRCJdlhQ0CNUSF					anonymous	EN	1	2	1968	5	4	4	1		12	83.92	83.92	85.283	1	4	1|2|3|4	2	C1
19/05/2020 11:08	19/05/2020 11:15	0	100	391	1	19/05/2020 11:15	R_3EsQVbnJ1nnVEZI					anonymous	EN	1	2	1980	9	9	9	1		29	78.06	105.573	107.954	2	2,4	1|4|2|3	2	C2
19/05/2020 11:11	19/05/2020 11:15	0	100	228	1	19/05/2020 11:15	R_2QYtVn0Enye4KRY					anonymous	EN	1	2	1979	5	7	6	1		11	10.044	43.741	44.478	6	2,4	2|1|4|3	3	C1
19/05/2020 11:09	19/05/2020 11:15	0	100	366	1	19/05/2020 11:15	R_1kMHrrF63jQwd5F					anonymous	EN	1	2	1978	8	10	10	1		2	137.302	168.722	169.689	8	2,4	2|3|4|1	1	C2
19/05/2020 11:10	19/05/2020 11:15	0	100	321	1	19/05/2020 11:15	R_PClxmcudBLjpCmZ					anonymous	EN	1	1	1966	1	9	9	1		2	52.9	52.9	55.326	1	4	2|4|1|3	2	C1
19/05/2020 11:08	19/05/2020 11:15	0	100	401	1	19/05/2020 11:15	R_3jW0FbxwPqKRyJS					anonymous	EN	1	1	1990	6	7	7	1		11	4.114	131.921	134.729	18	2,4	1|3|4|2	2	C1
19/05/2020 11:08	19/05/2020 11:15	0	100	425	1	19/05/2020 11:15	R_aaF2WU2dILqXQ0V					anonymous	EN	1	2	1977	7	9	9	2	COVID-19 symptom study	29	2.153	68.138	71.222	14	2,4	3|4|2|1	2	C1
19/05/2020 11:09	19/05/2020 11:15	0	100	368	1	19/05/2020 11:15	R_1jUGva5GNmC6fRD					anonymous	EN	1	2	1968	11	3	3	1		12	2.546	89.089	89.801	20	4	3|2|1|4	2	C2
19/05/2020 11:13	19/05/2020 11:15	0	100	113	1	19/05/2020 11:15	R_3RgdcBvc1xVR4t4					anonymous	EN	1	1	1982	7	10	10	1		2	4.627	22.547	23.613	4	4	1|4|2|3	3	C1
19/05/2020 11:10	19/05/2020 11:15	0	100	291	1	19/05/2020 11:15	R_24qp7hCtvtfmdIs					anonymous	EN	1	1	1976	8	10	10	1		14	31.87	31.87	32.816	1	2,4	1|2|3|4	3	C2
19/05/2020 11:08	19/05/2020 11:15	0	100	397	1	19/05/2020 11:15	R_wUkeBTGaV3r9fwJ					anonymous	EN	1	2	1966	7	9	9	1		12	36.935	78.822	80.016	3	2,4	3|4|1|2	3	C1
19/05/2020 11:09	19/05/2020 11:15	0	100	372	1	19/05/2020 11:15	R_1JIrkZHWHZUPfi6					anonymous	EN	1	1	1986	8	10	10	1		14	125.31	125.31	126.918	1	2,4	4|2|1|3	3	C1
19/05/2020 11:09	19/05/2020 11:15	0	100	350	1	19/05/2020 11:15	R_3J2RnJcVlQDgqsB					anonymous	EN	1	2	1971	12	7	8	1		12	10.392	52.603	53.75	5	4	4|2|3|1	3	C2
19/05/2020 11:11	19/05/2020 11:15	0	100	269	1	19/05/2020 11:15	R_20TD8K2h9zgtCjd					anonymous	EN	1	2	1980	3	7	7	1		14	4.527	37.242	37.981	17	4	4|1|2|3	3	C2
19/05/2020 11:09	19/05/2020 11:15	0	100	362	1	19/05/2020 11:15	R_2SDdikkzYrEwwVI					anonymous	EN	1	1	1980	11	5	5	1		29	52.865	52.865	54.057	1	4	1|2|3|4	2	C1
19/05/2020 11:08	19/05/2020 11:15	0	100	433	1	19/05/2020 11:15	R_3dQSXvhZFUXs7wW					anonymous	EN	1	1	1980	6	9	9	1		2	3.211	71.936	73.611	4	2,4	2|3|1|4	2	C1
19/05/2020 11:09	19/05/2020 11:15	0	100	373	1	19/05/2020 11:15	R_2wB6xlotbrgOoFx					anonymous	EN	1	1	1976	7	9	9	1		12	6.601	89.731	91.018	17	2,4	3|2|4|1	2	C1
19/05/2020 11:10	19/05/2020 11:15	0	100	306	1	19/05/2020 11:15	R_1F3tCwUQUx4omi6					anonymous	EN	1	1	1970	7	7	7	1		29	30.873	30.873	43.894	1	2,4	4|1|3|2	3	C1
19/05/2020 11:11	19/05/2020 11:15	0	100	282	1	19/05/2020 11:15	R_2PppBex4xayyYI7					anonymous	EN	1	1	1970	8	8	8	1		12	79.952	79.952	81.224	1	2,4	3|4|2|1	3	C1
19/05/2020 11:11	19/05/2020 11:15	0	100	255	1	19/05/2020 11:15	R_3isVqku4lqUaEXx					anonymous	EN	1	1	1970	5	8	8	1		14	61.897	61.897	63.899	1	2,4	3|1|4|2	1	C2
19/05/2020 11:09	19/05/2020 11:16	0	100	393	1	19/05/2020 11:16	R_3G9fB40E3iuRJpb					anonymous	EN	1	2	1973	2	8	9	1		13	89.457	89.457	90.976	1	2,4	3|2|4|1	3	C1
19/05/2020 11:09	19/05/2020 11:16	0	100	416	1	19/05/2020 11:16	R_VWIKC4dYaBD2GHv					anonymous	EN	1	2	1979	4	8	8	1		29	25.054	57.755	59.1	3	2,4	4|3|2|1	3	C2
19/05/2020 11:08	19/05/2020 11:16	0	100	452	1	19/05/2020 11:16	R_1g7L02tWOM1WPKo					anonymous	EN	1	2	1991	10	9	9	1		13	2.288	41.972	43.034	9	1,2,4	4|2|3|1	2	C2
19/05/2020 11:12	19/05/2020 11:16	0	100	244	1	19/05/2020 11:16	R_2tuk65DSJddouUg					anonymous	EN	1	1	1972	8	8	8	1		13	39.777	58.591	59.85	3	1,2,4	1|2|3|4	3	C2
19/05/2020 11:10	19/05/2020 11:16	0	100	314	1	19/05/2020 11:16	R_6swA6CVygOSzFnP					anonymous	EN	1	1	1971	8	9	9	1		14	57.5	57.5	58.524	1	2,4	4|1|2|3	1	C1
19/05/2020 11:11	19/05/2020 11:16	0	100	256	1	19/05/2020 11:16	R_vYm4HS38M9UUKxr					anonymous	EN	1	1	1964	8	7	8	1		14	2.346	38.593	40.143	13	1,2,4	1|2|3|4	3	C2
19/05/2020 11:09	19/05/2020 11:16	0	100	405	1	19/05/2020 11:16	R_1N2OJhg7TlGU9FS					anonymous	EN	1	2	1980	4	7	7	1		29	45.983	45.983	47.257	1	4	1|4|3|2	3	C2
19/05/2020 11:10	19/05/2020 11:16	0	100	357	1	19/05/2020 11:16	R_129XV2N59LVmAaA					anonymous	EN	1	2	1980	3	9	9	1		12	71.07	71.07	72.34	1	2,3,4	1|4|2|3	3	C1
19/05/2020 11:09	19/05/2020 11:16	0	100	412	1	19/05/2020 11:16	R_3LbQuRdNQw74TJt					anonymous	EN	1	2	1964	8	9	9	1		14	65.654	65.654	67.895	1	1,2,4	2|3|4|1	3	C2
19/05/2020 11:11	19/05/2020 11:16	0	100	266	1	19/05/2020 11:16	R_39GVJ5iVyPoYLuN					anonymous	EN	1	1	1969	12	7	7	1		11	30.567	40.577	41.738	4	1,2,4	4|2|3|1	2	C2
19/05/2020 11:12	19/05/2020 11:16	0	100	236	1	19/05/2020 11:16	R_Q9C60krvER5tAQ1					anonymous	EN	1	1	1965	7	8	8	1		13	33.812	33.812	34.762	1	4	3|2|4|1	3	C2
19/05/2020 11:10	19/05/2020 11:16	0	100	343	1	19/05/2020 11:16	R_1nT8aBWlOssKiQV					anonymous	EN	1	1	1971	5	9	9	1		29	39.583	53.383	54.782	2	4	4|3|2|1	3	C1
19/05/2020 11:09	19/05/2020 11:16	0	100	399	1	19/05/2020 11:16	R_cNlzxf5SywOGyvn					anonymous	EN	1	2	1962	9	9	9	1		12	89.823	89.823	98.083	1	4	2|4|3|1	1	C2
19/05/2020 11:09	19/05/2020 11:16	0	100	434	1	19/05/2020 11:16	R_21iSRuJ2mN63B2V					anonymous	EN	1	2	1968	5	7	7	1		11	28.954	49.591	50.977	4	2,4	4|2|3|1	2	C2
19/05/2020 11:10	19/05/2020 11:16	0	100	363	1	19/05/2020 11:16	R_3kMXgSM0m5XSw4p					anonymous	EN	1	1	1981	9	7	7	1		3	78.145	78.145	80.48	1	2,4	4|2|1|3	1	C1
19/05/2020 11:11	19/05/2020 11:16	0	100	287	1	19/05/2020 11:16	R_3mZUwa82rQLnhMp					anonymous	EN	1	1	1970	3	10	10	1		3	59.511	59.511	60.712	1	2,4	4|2|1|3	2	C2
19/05/2020 11:11	19/05/2020 11:16	0	100	335	1	19/05/2020 11:16	R_cvhz5rBOXX4byUh					anonymous	EN	1	1	1968	12	7	7	1		29	70.411	70.411	72.631	1	2,4	1|4|2|3	3	C2
19/05/2020 11:11	19/05/2020 11:16	0	100	317	1	19/05/2020 11:16	R_2ZVwNaR93yoINvE					anonymous	EN	1	1	1971	7	8	9	1		2	41.687	44.451	45.473	3	2,4	3|2|4|1	2	C2
19/05/2020 11:12	19/05/2020 11:17	0	100	255	1	19/05/2020 11:17	R_1pKcp9dy3RrcqPX					anonymous	EN	1	1	1962	12	8	8	1		29	48.712	48.712	52.931	1	2,4	2|4|1|3	2	C1
19/05/2020 11:09	19/05/2020 11:17	0	100	473	1	19/05/2020 11:17	R_1oCsVFA9qEBifD7					anonymous	EN	1	2	1966	9	2	2	1		12	4.613	71.154	73.465	21	4	1|2|4|3	5	C1
19/05/2020 11:12	19/05/2020 11:17	0	100	303	1	19/05/2020 11:17	R_2TFR3hBvmqCQnkZ					anonymous	EN	1	1	1967	12	9	9	1		14	56.516	56.516	57.757	1	4	2|1|4|3	3	C2
19/05/2020 11:11	19/05/2020 11:17	0	100	349	1	19/05/2020 11:17	R_3emnTMDLqqkRdZP					anonymous	EN	1	1	1964	1	8	8	1		13	14.393	54.143	55.9	4	1,2,4	1|3|2|4	3	C2
19/05/2020 11:11	19/05/2020 11:17	0	100	356	1	19/05/2020 11:17	R_2CNGXC2Q3HTSaWN					anonymous	EN	1	1	1970	12	6	6	1		13	66.226	66.226	70.173	1	2,4	2|4|3|1	2	C2
19/05/2020 11:09	19/05/2020 11:17	0	100	447	1	19/05/2020 11:17	R_1gFLLURfz9NF2s7					anonymous	EN	1	2	1975	1	6	7	1		3	5.494	74.374	75.201	14	2,4	1|3|2|4	2	C1
19/05/2020 11:12	19/05/2020 11:17	0	100	287	1	19/05/2020 11:17	R_3wU9hNBQqdLVcOt					anonymous	EN	1	1	1970	6	9	9	2	nhs app	29	12.684	16.54	17.571	2	2,4	2|3|1|4	1	C2
19/05/2020 11:09	19/05/2020 11:17	0	100	465	1	19/05/2020 11:17	R_sXQPafGP0YBMA8x					anonymous	EN	1	2	1985	8	7	8	1		14	25.326	148.475	149.101	12	2	2|3|4|1	1	C1
19/05/2020 11:12	19/05/2020 11:17	0	100	304	1	19/05/2020 11:17	R_3LhY9eUansQxb6Y					anonymous	EN	1	1	1965	1	9	8	1		29	3.92	56.201	61.983	4	2,4	2|4|1|3	3	C1
19/05/2020 11:09	19/05/2020 11:17	0	100	484	1	19/05/2020 11:17	R_9ERiyXJJNujqwaB					anonymous	EN	1	2	1972	6	8	8	1		12	3.42	74	74.801	18	2,4	1|2|4|3	3	C2
19/05/2020 11:10	19/05/2020 11:17	0	100	421	1	19/05/2020 11:17	R_21zYzqop8j4rwh5					anonymous	EN	1	2	1968	9	8	8	1		11	25.213	108.595	110.834	3	2,4	2|4|1|3	2	C1
19/05/2020 11:10	19/05/2020 11:17	0	100	408	1	19/05/2020 11:17	R_1BQ6gUFeFXA6bsK					anonymous	EN	1	2	1967	8	10	10	1		29	15.929	94.401	95.471	14	1,2,4	3|2|4|1	3	C2
19/05/2020 11:08	19/05/2020 11:17	0	100	522	1	19/05/2020 11:17	R_VWkZ6yyv4Cim30R					anonymous	EN	1	1	1989	11	7	7	1		11	111.218	111.218	114.802	1	2,4	4|1|3|2	1	C2
19/05/2020 11:08	19/05/2020 11:17	0	100	537	1	19/05/2020 11:17	R_2772l7bzFu1gZBA					anonymous	EN	1	1	1980	2	4	4	1		11	70.46	70.46	71.698	1	2,4	4|3|2|1	3	C2
19/05/2020 11:09	19/05/2020 11:17	0	100	493	1	19/05/2020 11:17	R_10UY4AfxerbX3kh					anonymous	EN	1	2	1987	9	9	9	1		3	58.248	79.408	80.227	2	1,2	3|1|2|4	2	C2
19/05/2020 11:13	19/05/2020 11:17	0	100	275	1	19/05/2020 11:17	R_2Berx08YQsgn9IH					anonymous	EN	1	1	1963	7	7	7	1		2	15.283	38.562	40.084	3	2,4	4|3|2|1	1	C2
19/05/2020 11:08	19/05/2020 11:17	0	100	528	1	19/05/2020 11:17	R_tKdbYS8KxJkC2YN					anonymous	EN	1	1	1970	3	7	7	1		3	104.013	104.013	111.281	1	2,4	2|1|4|3	3	C1
19/05/2020 11:12	19/05/2020 11:17	0	100	336	1	19/05/2020 11:17	R_1qVvbugt8P01l6O					anonymous	EN	1	1	1969	1	7	7	1		13	58.844	58.844	71.859	1	1,2,4	4|2|3|1	2	C2
19/05/2020 11:10	19/05/2020 11:17	0	100	431	1	19/05/2020 11:17	R_2zx7EZJt9tRE4oi					anonymous	EN	1	1	1964	12	8	9	1		13	64.78	64.78	66.505	1	2	3|1|2|4	2	C2
19/05/2020 11:12	19/05/2020 11:17	0	100	301	1	19/05/2020 11:17	R_3JwL0k4Xru9HRRY					anonymous	EN	1	2	1967	3	8	8	1		2	9.258	44.003	47.97	6	2,4	2|3|4|1	1	C1
19/05/2020 11:14	19/05/2020 11:17	0	100	199	1	19/05/2020 11:17	R_3Ma4zfj8OkMxesX					anonymous	EN	1	2	1964	1	8	8	1		11	28.072	29.991	31.718	2	2,4	2|4|1|3	2	C1
19/05/2020 11:10	19/05/2020 11:17	0	100	459	1	19/05/2020 11:17	R_SZ5BpHgxGfmnYUF					anonymous	EN	1	2	1968	8	8	8	1		3	52.523	99.51	101.172	4	2,4	2|4|3|1	3	C1
19/05/2020 11:11	19/05/2020 11:18	0	100	424	1	19/05/2020 11:18	R_1Ej6dhA7L8TR4Ex					anonymous	EN	1	2	1979	1	5	5	1		2	42.361	64.055	65.931	6	2	2|4|1|3	4	C1
19/05/2020 11:10	19/05/2020 11:18	0	100	475	1	19/05/2020 11:18	R_27I6FLd08xFHTBM					anonymous	EN	1	1	1974	7	9	9	1		29	106.643	106.643	111.07	1	1	3|2|4|1	2	C1
19/05/2020 11:12	19/05/2020 11:18	0	100	343	1	19/05/2020 11:18	R_2sSGhpNJQnGaI0E					anonymous	EN	1	1	1963	8	9	9	1		29	63.615	63.615	65.181	1	1,2,4	4|2|1|3	3	C2
19/05/2020 11:10	19/05/2020 11:18	0	100	442	1	19/05/2020 11:18	R_3M0hPV2TiQrGone					anonymous	EN	1	2	1970	7	9	9	1		29	43.922	134.542	135.626	3	2,4	1|3|4|2	1	C2
19/05/2020 11:11	19/05/2020 11:18	0	100	386	1	19/05/2020 11:18	R_Do5sy1mN0GbC2jf					anonymous	EN	1	1	1970	2	9	9	1		14	75.758	75.758	77.487	1	1,2,4	4|3|1|2	4	C2
19/05/2020 11:11	19/05/2020 11:18	0	100	407	1	19/05/2020 11:18	R_yJ6yUwgAHxauljP					anonymous	EN	1	1	1969	7	7	8	1		11	31.23	63.06	64.503	7	1,2,4	4|3|1|2	2	C2
19/05/2020 11:10	19/05/2020 11:18	0	100	478	1	19/05/2020 11:18	R_TtqzZti32xHDx6x					anonymous	EN	1	2	1964	5	7	6	1		29	133.276	133.276	134.826	1	1,2,3,4	2|3|1|4	2	C2
19/05/2020 11:15	19/05/2020 11:19	0	100	224	1	19/05/2020 11:19	R_3PZUNYJh0OCvFEu					anonymous	EN	1	1	1964	3	9	9	1		14	41.782	41.782	42.937	1	2,4	3|4|2|1	2	C2
19/05/2020 11:09	19/05/2020 11:19	0	100	601	1	19/05/2020 11:19	R_1LIF9AHvC8AV85z					anonymous	EN	1	2	1979	10	8	8	1		29	74.656	74.656	76.367	1	4	1|4|3|2	1	C2
19/05/2020 11:08	19/05/2020 11:19	0	100	643	1	19/05/2020 11:19	R_1GDI0aUVaKrbm4O					anonymous	EN	1	2	1968	7	8	8	1		12	49.256	68.003	71.816	4	1,2,4	1|2|4|3	2	C2
19/05/2020 11:09	19/05/2020 11:19	0	100	611	1	19/05/2020 11:19	R_Q4d05ZZQyCyeZFv					anonymous	EN	1	2	1979	3	10	10	1		29	65.414	133.86	142.627	2	2,4	3|2|4|1	3	C1
19/05/2020 11:08	19/05/2020 11:19	0	100	640	1	19/05/2020 11:19	R_2cexCP3p6SbltbE					anonymous	EN	1	1	1977	3	10	10	1		13	137.184	137.184	142.666	1	1,2,4	1|2|3|4	3	C1
19/05/2020 11:09	19/05/2020 11:19	0	100	592	1	19/05/2020 11:19	R_1H3ZI7WfpkDgp3z					anonymous	EN	1	2	1962	9	9	9	1		29	1.435	259.939	261.149	13	4	3|1|2|4	3	C1
19/05/2020 11:10	19/05/2020 11:19	0	100	541	1	19/05/2020 11:19	R_2upnJoWQUu3M7iS					anonymous	EN	1	2	1968	9	9	9	1		3	19.243	60.009	61.532	3	2,4	1|3|4|2	4	C2
19/05/2020 11:11	19/05/2020 11:19	0	100	502	1	19/05/2020 11:19	R_3npy0uBEZKhMY4P					anonymous	EN	1	1	1969	12	1	1	1		2	109.289	109.289	113.924	1	1,2,3,4	4|1|2|3	2	C1
19/05/2020 11:10	19/05/2020 11:19	0	100	548	1	19/05/2020 11:19	R_31ddRU3lbKabe1T					anonymous	EN	1	2	1965	12	6	6	1		3	1.396	65.53	69.495	2	2,4	1|4|2|3	1	C1
19/05/2020 11:09	19/05/2020 11:19	0	100	646	1	19/05/2020 11:19	R_1CmtW3lZ1tQYFSI					anonymous	EN	1	2	1987	3	9	9	1		12	17.547	77.559	78.697	8	4	3|4|2|1	3	C2
19/05/2020 11:09	19/05/2020 11:19	0	100	623	1	19/05/2020 11:19	R_323DOnCsNecwHfF					anonymous	EN	1	2	1972	8	9	9	1		3	39.339	39.339	41.233	1	2,4	4|2|3|1	1	C1
19/05/2020 11:10	19/05/2020 11:20	0	100	605	1	19/05/2020 11:20	R_BFagkexmDEZnnGh					anonymous	EN	1	2	1970	10	3	3	1		29	80.777	80.777	82.129	1	2,4	3|1|4|2	5	C1
19/05/2020 11:12	19/05/2020 11:20	0	100	479	1	19/05/2020 11:20	R_1q2tDUsVqDoxFoe					anonymous	EN	1	2	1990	1	10	10	2	COVID Symptom Tracker	12	17.352	30.839	35.717	2	4	1|3|4|2	1	C2
19/05/2020 11:10	19/05/2020 11:20	0	100	608	1	19/05/2020 11:20	R_2y1462CfiI9tS1C					anonymous	EN	1	2	1964	3	6	6	1		2	38.012	38.012	43.238	1	2,4	2|1|4|3	1	C2
19/05/2020 11:09	19/05/2020 11:20	0	100	684	1	19/05/2020 11:20	R_1PTMZCPP0F2L3Qb					anonymous	EN	1	2	1965	7	9	9	1		14	15.88	85.183	88.279	14	2,4	3|1|2|4	1	C1
19/05/2020 11:10	19/05/2020 11:20	0	100	589	1	19/05/2020 11:20	R_Buho3HF5Xn2XTkl					anonymous	EN	1	1	1967	11	9	9	2	C-19 COVID Symptom Studt	13	1.632	83.001	84.693	4	2,4	4|1|3|2	3	C2
19/05/2020 11:16	19/05/2020 11:20	0	100	222	1	19/05/2020 11:20	R_3PyPsgtNf2QOB2F					anonymous	EN	1	1	1978	3	7	7	1		2	26.87	28.614	29.543	3	2,4	1|4|2|3	2	C1
19/05/2020 11:17	19/05/2020 11:21	0	100	226	1	19/05/2020 11:21	R_1cTx0SuNGAnvJrd					anonymous	EN	1	2	1991	7	10	10	1		12	13.206	44.137	45.296	3	4	2|4|3|1	1	C1
19/05/2020 11:10	19/05/2020 11:21	0	100	701	1	19/05/2020 11:21	R_1d0lHKe747GhXPZ					anonymous	EN	1	1	1980	12	10	10	1		14	36.283	36.283	48.139	1	2,4	3|2|4|1	4	C1
19/05/2020 11:12	19/05/2020 11:22	0	100	621	1	19/05/2020 11:22	R_24IRUPZotTVILhY					anonymous	EN	1	1	1967	3	10	10	1		14	4.19	116.884	119.007	7	2,4	4|2|3|1	2	C1
19/05/2020 11:13	19/05/2020 11:23	0	100	566	1	19/05/2020 11:23	R_z7rgTqHSLRM3oRP					anonymous	EN	1	2	1979	8	9	8	1		3	14.721	111.192	112.087	15	4	3|1|2|4	3	C2
19/05/2020 11:20	19/05/2020 11:24	0	100	256	1	19/05/2020 11:24	R_1F2F7DKNXulw4i7					anonymous	EN	1	1	1969	3	9	8	1		13	6.917	25.017	26.002	3	2,4	1|2|3|4	2	C2
19/05/2020 11:04	19/05/2020 11:24	0	100	1180	1	19/05/2020 11:24	R_2usWLrjBVq6xDzb					anonymous	EN	1	2	1990	2	10	10	1		2	17.322	29.866	30.922	2	4	3|1|2|4	3	C2
19/05/2020 11:15	19/05/2020 11:25	0	100	580	1	19/05/2020 11:25	R_3LjxGeiCNvEMPRw					anonymous	EN	1	2	1974	3	6	6	1		11	29.217	72.239	75.265	2	2,4	4|2|3|1	2	C1
19/05/2020 11:16	19/05/2020 11:25	0	100	544	1	19/05/2020 11:25	R_290WonPuOSig3Jr					anonymous	EN	1	1	1963	8	7	7	1		13	141.062	141.062	169.163	1	2,4	3|2|4|1	2	C2
19/05/2020 11:17	19/05/2020 11:27	0	100	554	1	19/05/2020 11:27	R_1rlfPNR0PwzXPX5					anonymous	EN	1	1	1970	6	9	9	2	nhs app	29	7.096	7.096	8.138	1	2,4	2|1|4|3	1	C2
19/05/2020 11:18	19/05/2020 11:27	0	100	521	1	19/05/2020 11:27	R_3lLI2FFmvy1UNkO					anonymous	EN	1	1	1968	3	6	6	1		3	129.886	129.886	131.096	1	4	1|4|3|2	1	C2
19/05/2020 11:18	19/05/2020 11:27	0	100	535	1	19/05/2020 11:27	R_2cyp1MziWI7RYA1					anonymous	EN	1	1	1963	3	10	10	1		14	133.59	139.021	141.694	11	2,4	2|3|4|1	5	C1
19/05/2020 11:17	19/05/2020 11:29	0	100	694	1	19/05/2020 11:29	R_OpqNrdjIbSxChSV					anonymous	EN	1	2	1966	9	9	9	1		29	34.46	104.388	108.409	12	1,2,4	2|4|1|3	2	C2
19/05/2020 11:09	19/05/2020 11:30	0	100	1215	1	19/05/2020 11:30	R_1g1hPAV3MfFjuaq					anonymous	EN	1	2	1961	7	9	9	1		29	31.727	991.559	993.843	3	2,4	4|3|2|1	2	C1
19/05/2020 11:27	19/05/2020 11:30	0	100	163	1	19/05/2020 11:30	R_2BgrOVTUOMB1GWq					anonymous	EN	1	2	1970	1	6	7	1		29	3.048	31.002	32.004	21	1,2,3,4	3|4|2|1	2	C1
19/05/2020 11:34	19/05/2020 11:39	0	100	272	1	19/05/2020 11:39	R_2YVpEnwEOaxPJrZ					anonymous	EN	1	2	1966	11	5	5	1		29	70.652	70.652	71.985	1	1,2,3,4	4|2|3|1	2	C1
19/05/2020 11:17	19/05/2020 11:44	0	100	1638	1	19/05/2020 11:44	R_2ZQQIAnp2OhCIqY					anonymous	EN	1	1	1969	7	7	7	1		2	20.515	20.515	21.397	1	2,4	1|4|2|3	2	C1
19/05/2020 11:08	19/05/2020 11:46	0	100	2240	1	19/05/2020 11:46	R_2E7hAX5M6K2kGFH					anonymous	EN	1	2	1974	10	8	8	2	Covid sympton study	14	36.391	37.776	39.401	2	1,2,4	1|2|3|4	2	C1
19/05/2020 11:45	19/05/2020 11:49	0	100	265	1	19/05/2020 11:49	R_2YaI3s1seVu01GK					anonymous	EN	1	2	1979	12	8	7	1		14	13.654	51.853	53.001	6	2,4	1|4|2|3	3	C1
19/05/2020 11:45	19/05/2020 11:51	0	100	329	1	19/05/2020 11:51	R_3dNcX2iaS22xQU7					anonymous	EN	1	2	1990	5	8	8	1		12	27.229	59.036	60.627	10	4	4|3|2|1	3	C1
19/05/2020 11:44	19/05/2020 11:51	0	100	414	1	19/05/2020 11:51	R_1ovhx71LHMIKn98					anonymous	EN	1	1	1972	5	8	8	1		2	33.267	65.955	67.102	4	2,4	2|1|4|3	1	C2
19/05/2020 12:14	19/05/2020 12:17	0	100	175	1	19/05/2020 12:17	R_RFxUJoGSqf4Pvnr					anonymous	EN	1	1	1969	3	8	8	1		13	1.615	4.001	4.801	4	2,4	1|2|3|4	1	C1
19/05/2020 12:23	19/05/2020 12:29	0	100	342	1	19/05/2020 12:29	R_3I3IXCP8UptaSir					anonymous	EN	1	1	1972	5	8	8	1		14	18.444	74.588	75.471	16	4	4|3|2|1	3	C1
19/05/2020 12:20	19/05/2020 12:37	0	100	1006	1	19/05/2020 12:37	R_3kaLiUboKh3YPk0					anonymous	EN	1	1	1977	5	8	8	1		12	69.743	69.743	71.259	1	2,3,4	1|2|3|4	3	C1
19/05/2020 12:41	19/05/2020 12:45	0	100	236	1	19/05/2020 12:45	R_vTTU4FYs70YQ3Dj					anonymous	EN	1	1	1979	8	8	8	1		2	32.575	32.575	34.112	1	4	4|2|3|1	2	C1
19/05/2020 12:41	19/05/2020 12:47	0	100	366	1	19/05/2020 12:47	R_Q3YuTTD8SmbtZNn					anonymous	EN	1	1	1968	3	6	6	1		29	19.681	29.374	34.934	4	4	1|2|3|4	3	C1
19/05/2020 12:45	19/05/2020 12:50	0	100	290	1	19/05/2020 12:50	R_x2Tbq7nJsAWYCS5					anonymous	EN	1	1	1959	3	8	8	2	Google	29	32.477	32.477	34.383	1	2,4	1|2|4|3	3	C1
19/05/2020 13:45	19/05/2020 13:54	0	100	534	1	19/05/2020 13:54	R_2vj0cnWmqFbxYWD					anonymous	EN	1	2	1960	5	7	7	1		3	83.294	84.239	85.603	2	1,2,4	4|2|3|1	2	C2
19/05/2020 14:47	19/05/2020 14:58	0	100	647	1	19/05/2020 14:58	R_1dmMwbLe9enf4vx					anonymous	EN	1	1	1972	3	7	7	1		11	2.122	108.957	109.882	21	2,3,4	4|1|2|3	3	C2
19/05/2020 15:22	19/05/2020 15:27	0	100	302	1	19/05/2020 15:27	R_1pRsY4aBeDvbJp3					anonymous	EN	1	2	1960	3	8	8	1		3	39.24	63.858	66.324	9	1,2,4	3|1|2|4	1	C2
20/05/2020 13:11	20/05/2020 13:18	0	100	422	1	20/05/2020 13:18	R_2CPcJsfuv3mZxTO					anonymous	EN	1	2	1957	8	1	1	1		2	26.686	64.901	67.88	4	2,4	1|2|4|3	2	C2
20/05/2020 16:47	20/05/2020 16:49	0	100	159	1	20/05/2020 16:49	R_Ajmvl2pc1p3VI0V					anonymous	EN	1	2	2000	3	8	8	1		29	36.133	36.133	39.226	1	2,4	2|1|4|3	3	C2
18/05/2020 16:43	18/05/2020 16:47	0	73	194	0	25/05/2020 16:47	R_1dbmuPLNJ9ajAoi					anonymous	EN	1	2	1957	8	7	7	1		13	16.638	46.156	47.097	6				C2
18/05/2020 17:05	18/05/2020 17:05	0	5	6	0	25/05/2020 17:05	R_3p4LOSQcDHQxZKf					anonymous	EN	1
18/05/2020 17:08	18/05/2020 17:08	0	5	10	0	25/05/2020 17:08	R_1BSqHNzUmdxMzf0					anonymous	EN	1
19/05/2020 08:21	19/05/2020 08:22	0	4	37	0	26/05/2020 08:22	R_3ErQ6ApIS5Qsu5b					anonymous	EN	1
19/05/2020 11:09	19/05/2020 11:09	0	4	4	0	26/05/2020 11:09	R_2OOw1Z0vrtLXSuB					anonymous	EN	1
19/05/2020 11:10	19/05/2020 11:12	0	39	83	0	26/05/2020 11:12	R_3haUNByYQx3hYto					anonymous	EN	1	2	1965	8	6	6											C2
19/05/2020 11:12	19/05/2020 11:12	0	4	38	0	26/05/2020 11:12	R_e5HZJrfMSfWhAK5					anonymous	EN	1
19/05/2020 11:10	19/05/2020 11:19	0	4	551	0	26/05/2020 11:19	R_2wa8yEAFrHZzFoL					anonymous	EN	1
19/05/2020 11:16	19/05/2020 12:30	0	48	4465	0	26/05/2020 12:30	R_2fDlK2dnpZ9WIJV					anonymous	EN	1	2	1968	7	8	8	1		12								C2
