# Supplementary material for: Citizens’ Attitudes to Contact Tracing Apps
Source: Journal of Experimental Political Science. 2020 Sep 2:1–13. doi: 10.1017/XPS.2020.30 (PMC7653229; doi:10.1017/XPS.2020.30)
Supplement: Supplementary file 1 [file S2052263020000305sup.zip › S2052263020000305sup003.csv]

StartDate	EndDate	Status	Progress	Duration (in seconds)	Finished	RecordedDate	ResponseId	RecipientLastName	RecipientFirstName	RecipientEmail	ExternalReference	DistributionChannel	UserLanguage	Q1	Q2	Q3	Q4	Q6_1	Q8	Q18_1	Q18_2	Q18_3	Q18_4	Q23	Q24	Q25	Q26	Q27	Q28	Q28_DO	Q29	Q29_DO	Q30	Q30_DO	Q31	Q31_DO	Q42_1	Q42_2	Q42_3	Q42_4	Q42_DO	Q96	F-1-1	F-1-1-1	F-1-2	F-1-1-2	F-1-3	F-1-1-3	F-1-4
Start Date	End Date	Response Type	Progress	Duration (in seconds)	Finished	Recorded Date	Response ID	Recipient Last Name	Recipient First Name	Recipient Email	External Data Reference	Distribution Channel	User Language	What are your views on current affairs? The survey should take less than 8 minutes to complete. Thank you very much for taking the time to participate. Your responses will help us complete important research that could not be done without your help. It will not be used in a manner which would allow identification of your individual responses. Anonymised research data will be archived at the Unive…	How would you describe yourself?	What is your year of birth? (e.g. 1978)	Where do you live?	Please tell me on a scale of 0-10 how much you personally trust the National Health Service [NHS] where 0 means you do not trust the NHS at all, and 10 means you have complete trust. - 1	How well or badly do you think the UK government is handling the coronavirus (Covid-19) outbreak?	How much do you agree or disagree with the following statements? - Gender equality makes it easier to balance work and family.	How much do you agree or disagree with the following statements? - For most women, equality means seeking special favors, such as hiring policies that favor them over men.	How much do you agree or disagree with the following statements? - Regulations to achieve gender equality in the workplace place a strain on the economy.	How much do you agree or disagree with the following statements? - Please click the "neither agree nor disagree"response to continue with survey.	The government is introducing a mobile phone app to notify users when they have been in recent proximity to another user who has confirmed symptoms of Covid-19. Contact tracing apps collect ‘proximity data’ which consists of identifiers broadcast by pairs of mobile phones that have been close to each other including how close they were and for how long. Here, we are presenting two hypothetical ve…	The government is introducing a mobile phone app to notify users when they have been in recent proximity to another user who has confirmed symptoms of Covid-19. Contact tracing apps collect ‘proximity data’ which consists of identifiers broadcast by pairs of mobile phones that have been close to each other including how close they were and for how long. Here, we are presenting two hypothetical ve…	The government is introducing a mobile phone app to notify users when they have been in recent proximity to another user who has confirmed symptoms of Covid-19. Contact tracing apps collect ‘proximity data’ which consists of identifiers broadcast by pairs of mobile phones that have been close to each other including how close they were and for how long. Here, we are presenting two hypothetical ve…	The government is introducing a mobile phone app to notify users when they have been in recent proximity to another user who has confirmed symptoms of Covid-19. Contact tracing apps collect ‘proximity data’ which consists of identifiers broadcast by pairs of mobile phones that have been close to each other including how close they were and for how long. Here, we are presenting two hypothetical ve…	The government is introducing a mobile phone app to notify users when they have been in recent proximity to another user who has confirmed symptoms of Covid-19. Contact tracing apps collect ‘proximity data’ which consists of identifiers broadcast by pairs of mobile phones that have been close to each other including how close they were and for how long. Here, we are presenting two hypothetical ve…	Which of the following terms do you recall reading about in this survey? Please tick all that apply.	Which of the following terms do you recall reading about in this survey? Please tick all that apply. - Display Order	Which, if any, of the following issues do you personally consider to be serious threats to the security of the UK at the moment? CHECK AS FEW OR AS MANY AS YOU THINK APPROPRIATE	Which, if any, of the following issues do you personally consider to be serious threats to the security of the UK at the moment? CHECK AS FEW OR AS MANY AS YOU THINK APPROPRIATE - Display Order	Which one of those issues do you think is the most serious threat to the security of the UK at the moment? CHECK ONE ONLY	Which one of those issues do you think is the most serious threat to the security of the UK at the moment? CHECK ONE ONLY - Display Order	Thinking now just about you and your family, which, if any, of the following issues do you personally consider to be serious threats to the security of you and your family at the moment? CHECK ONE ONLY	Thinking now just about you and your family, which, if any, of the following issues do you personally consider to be serious threats to the security of you and your family at the moment? CHECK ONE ONLY - Display Order	How much do you agree or disagree with the following statements? - Britain should keep its submarines with nuclear weapons	How much do you agree or disagree with the following statements? - The UK should allow more immigrants to come and live here.	How much do you agree or disagree with the following statements? - The UK should postpone all elections until vaccine for COVID-19 created.	How much do you agree or disagree with the following statements? - Two is greater than one.	How much do you agree or disagree with the following statements? - Display Order	Please select from the below list the option that best describes the highest level of qualification you have achieved to date?	F-1-1	F-1-1-1	F-1-2	F-1-1-2	F-1-3	F-1-1-3	F-1-4
{"ImportId":"startDate","timeZone":"Europe/London"}	{"ImportId":"endDate","timeZone":"Europe/London"}	{"ImportId":"status"}	{"ImportId":"progress"}	{"ImportId":"duration"}	{"ImportId":"finished"}	{"ImportId":"recordedDate","timeZone":"Europe/London"}	{"ImportId":"_recordId"}	{"ImportId":"recipientLastName"}	{"ImportId":"recipientFirstName"}	{"ImportId":"recipientEmail"}	{"ImportId":"externalDataReference"}	{"ImportId":"distributionChannel"}	{"ImportId":"userLanguage"}	{"ImportId":"QID14"}	{"ImportId":"QID138"}	{"ImportId":"QID139_TEXT"}	{"ImportId":"QID140"}	{"ImportId":"QID288_1"}	{"ImportId":"QID293"}	{"ImportId":"QID141_1"}	{"ImportId":"QID141_2"}	{"ImportId":"QID141_6"}	{"ImportId":"QID141_9"}	{"ImportId":"QID281"}	{"ImportId":"QID282"}	{"ImportId":"QID283"}	{"ImportId":"QID284"}	{"ImportId":"QID285"}	{"ImportId":"QID286"}	{"ImportId":"QID286_DO"}	{"ImportId":"QID205"}	{"ImportId":"QID205_DO"}	{"ImportId":"QID206"}	{"ImportId":"QID206_DO"}	{"ImportId":"QID250"}	{"ImportId":"QID250_DO"}	{"ImportId":"QID218_1"}	{"ImportId":"QID218_7"}	{"ImportId":"QID218_8"}	{"ImportId":"QID218_9"}	{"ImportId":"QID218_DO"}	{"ImportId":"QID28"}	{"ImportId":"F-1-1"}	{"ImportId":"F-1-1-1"}	{"ImportId":"F-1-2"}	{"ImportId":"F-1-1-2"}	{"ImportId":"F-1-3"}	{"ImportId":"F-1-1-3"}	{"ImportId":"F-1-4"}
3/5/2020 12:38	3/5/2020 12:38	1	100	0	1	3/5/2020 12:38	R_PUvkBRjNeVVD9p7					preview	EN
3/5/2020 12:38	3/5/2020 12:38	1	100	0	1	3/5/2020 12:38	R_0BPhaYXjtCBTbI5					preview	EN
3/5/2020 12:38	3/5/2020 12:38	1	100	0	1	3/5/2020 12:38	R_3JzqiNPKGl61OOa					preview	EN
6/5/2020 15:30	6/5/2020 15:42	1	100	763	1	6/5/2020 15:43	R_2TozhU2ei7foKe1					preview	EN	1	1	1998	3			2	3	4	3								1,8	2|16|6|10|14|12|19|9|1|15|4|8|17|5|3|13	8	17|10|15|5|1|16|9|14|19|8|4|3|2|12|13|6	8	12|15|16|9|10|4|17|5|6|13|2|14|8|19|3|1	4	3	3	4	1|2|3|4	4
6/5/2020 15:56	6/5/2020 16:06	1	100	572	1	6/5/2020 16:06	R_NVX9gpQQVJKpMsN					preview	EN		1	1998	4			3	3	3	3								1,6	4|12|3|16|19|9|15|13|14|1|6|17|8|5|2|10	16	2|12|1|17|15|14|9|3|5|16|19|6|13|8|10|4	14	14|10|3|1|12|19|2|8|13|16|5|9|4|17|6|15	3	3	4	4	4|1|3|2	4
7/5/2020 10:22	7/5/2020 10:22	1	100	13	1	7/5/2020 10:22	R_3gYL4sALKursD3Y					preview	EN	2
11/5/2020 11:58	11/5/2020 11:58	1	100	4	1	11/5/2020 11:58	R_3gUGPASHQfQXjym					preview	EN	2
15/05/2020 11:45	15/05/2020 11:50	1	100	324	1	15/05/2020 11:50	R_Z8FU9LZXGRhGqAN					preview	EN	1	1	1998	3			3	3	3	3	1	2	2	2	1	3	1|2|3|4	15,17	14|8|12|6|9|2|3|13|5|17|15|4|10|1|19|16	16	12|8|13|1|17|6|2|4|10|16|15|9|5|19|3|14	8	15|19|9|13|17|14|6|10|1|3|8|2|5|12|16|4	4	4	3	4	3|1|2|4	3	Data used	For own information to avoid risk of contact as well as passed onto human contact tracers to control the virus	Data storage	In a central database, maintained by the Government	Location data shared	Location only shared to first part of postcode area	What constitutes a contact
19/05/2020 12:21	19/05/2020 12:28	0	93	408	0	19/05/2020 18:53	R_3HhRqPmEU3rAsIc					anonymous	EN	1	1	1990	2	7	4	5	4	5	5	1	2	2	1	2	2	4|2|3|1	9,12	9|5|15|17|4|13|8|19|12|6|3|2|16|1|10|14	9	19|16|9|2|10|4|8|15|3|6|1|13|12|5|17|14	13	13|15|4|10|5|9|1|2|8|6|14|17|3|12|19|16	5	5	5	3	4|1|2|3		Data stored until	An effective vaccine for Covid-19 is widely available	Location uploaded	Exact location	Contacts uploaded	Contact with a person having symptoms	Data storage
19/05/2020 18:58	19/05/2020 18:58	1	100	13	1	19/05/2020 18:58	R_2uqvyu2J5Ohegxn					preview	EN	2
19/05/2020 19:10	19/05/2020 19:11	1	100	5	1	19/05/2020 19:11	R_1PUmLVtfS4h5mYJ					preview	EN	2
20/05/2020 09:49	20/05/2020 09:49	0	100	19	1	20/05/2020 09:49	R_p5X7qFJIvdejqeZ					anonymous	EN	1	4	2009	2
20/05/2020 09:49	20/05/2020 09:49	0	100	3	1	20/05/2020 09:49	R_12lR87eSxbFcSHi					anonymous	EN	2
20/05/2020 09:50	20/05/2020 09:57	0	100	439	1	20/05/2020 09:57	R_qxfy8adON2kQQoN					anonymous	EN	1	2	2000	3	7	4	5	5	5	4	1	2	1	1	2		1|3|4|2	3	3|16|10|12|6|19|9|13|1|14|4|17|5|2|8|15		19|6|3|4|2|1|15|5|13|9|12|17|16|10|14|8	19	6|19|9|15|17|4|8|10|16|12|2|3|5|1|13|14	5	4	4	4	4|1|2|3	3	Contacts uploaded	Contact with a person having symptoms	Data stored until	Data kept indefinitely	Location uploaded	Exact location	What constitutes a contact
20/05/2020 10:17	20/05/2020 10:21	1	100	218	1	20/05/2020 10:21	R_27JXEfdEolQ489r					preview	EN																	1|3|4|2		9|13|8|2|10|5|12|16|4|14|19|1|15|17|6|3		8|17|19|2|4|10|3|15|12|13|16|5|1|14|6|9		13|10|1|16|5|12|14|2|4|3|17|19|8|15|9|6					4|3|2|1		Data storage	Decentralised, locally at device.	Data stored until	Not stored	What constitutes a contact	Being within 2 meters/6 feet for 5 minutes	Purpose of app
20/05/2020 10:34	20/05/2020 10:39	0	100	304	1	20/05/2020 10:39	R_xrXjutqc6x2kUb7					anonymous	EN	1	2	2000	2	8	4	5	4	5	5	2	1	2	1	2	1	2|1|4|3	6,15	6|14|10|2|13|15|19|16|9|3|17|5|8|4|1|12	16	10|14|9|1|8|19|6|5|17|15|16|3|12|13|4|2	5	15|4|8|1|5|2|13|6|16|19|3|17|10|12|14|9	4	5	4	5	3|4|2|1	4	Data stored until	An effective vaccine for Covid-19 is widely available	Location uploaded	First part of postcode area	Contacts uploaded	All contacts regardless of symptoms	Purpose of app
20/05/2020 11:41	20/05/2020 11:45	0	100	212	1	20/05/2020 11:45	R_2EuUqTVKBW3KJso					anonymous	EN	1	2	1975	3	9	1	3	3	3	3	1	1	1	1	1	1	4|1|3|2	2,3	1|19|16|3|8|12|9|5|13|10|2|17|4|6|15|14	10	10|5|12|4|8|17|13|15|9|19|16|2|6|14|1|3	5	15|1|16|6|4|12|10|8|2|9|3|14|19|13|17|5	3	3	3	3	4|2|1|3	4	Data storage	Decentralised, locally at device.	Contacts uploaded	None	Purpose of app	Notify users directly of exposure to virus	Data stored until
20/05/2020 11:41	20/05/2020 11:50	0	100	513	1	20/05/2020 11:50	R_3EBhugOkd6NrXki					anonymous	EN	1	2	1994	3	10	3	1	4	5	3	1	2	2	2	1	2,4	2|4|1|3	2,5,8,9,12,15,17	12|15|19|6|3|13|14|8|9|4|16|2|10|5|1|17	15	12|8|5|19|17|13|4|2|6|15|16|1|10|3|14|9	15	6|14|9|19|1|13|3|4|16|5|2|17|8|15|12|10	4	2	3	5	1|2|3|4	4	Purpose of app	Notify human contact tracers to examine user's exposure to virus	Data storage	In a central database, maintained by the Government	Data stored until	An effective vaccine for Covid-19 is widely available	What constitutes a contact
20/05/2020 11:41	20/05/2020 11:50	0	100	521	1	20/05/2020 11:50	R_1gRQrskhSALVBe6					anonymous	EN	1	1	1978	2	10	2	5	3	4	3	1	1	1	2	2	1,2,4	2|1|4|3	1,8,9,15,17	2|8|15|16|5|10|13|4|3|9|6|1|12|14|19|17	8	2|1|3|17|8|12|14|4|16|10|6|19|15|9|13|5	8	5|6|14|19|1|17|12|9|13|8|15|10|4|2|3|16	2	5	3	5	3|4|1|2	4	Data storage	In a central database, maintained by the National Health Service	Location uploaded	First part of postcode area	What constitutes a contact	Being within 4 meters/12 feet for 15 minutes	Contacts uploaded
20/05/2020 11:41	20/05/2020 11:54	0	100	750	1	20/05/2020 11:54	R_ZrXynAqkeqhxWhz					anonymous	EN	1	1	1948	10	10	2	3	4	4	3	1	1	2	1	2	2,4	3|4|1|2	10,15,17	12|15|14|9|8|1|3|13|5|17|19|10|4|16|2|6	15	15|5|4|13|17|6|19|1|2|12|8|14|10|9|3|16	17	19|10|2|13|6|14|15|8|12|16|3|9|4|1|5|17	4	4	2	5	2|4|3|1	4	Contacts uploaded	All contacts regardless of symptoms	Location uploaded	Exact location	Purpose of app	Notify human contact tracers to examine user's exposure to virus	Data stored until
20/05/2020 11:47	20/05/2020 11:56	0	100	522	1	20/05/2020 11:56	R_ClacaQdTXVoAKpH					anonymous	EN	1	1	1960	9	6	3	3	4	4	3	2	2	2	1	1	2,4	3|4|2|1	1,2,4,6,8,9,10,12,13,15,16,17	2|12|4|16|8|9|15|14|3|13|19|1|10|17|6|5	15	4|16|17|5|19|14|6|10|1|8|12|9|2|15|13|3	10	3|8|19|9|13|1|5|14|6|2|15|10|17|16|12|4	5	2	4	5	3|4|1|2	2	Data stored until	Not stored	Data storage	Decentralised, locally at device.	Purpose of app	Notify users directly of exposure to virus	Contacts uploaded
20/05/2020 11:47	20/05/2020 12:01	0	100	837	1	20/05/2020 12:01	R_1myAZ15OVG3MMnF					anonymous	EN	1	1	1954	12	10	4	2	5	4	3	2	2	2	1	2	2,4	3|2|1|4	1,2,4,5,8,9,10,15,17	14|13|19|1|9|6|16|12|2|3|17|10|4|5|8|15	17	3|17|4|16|15|12|5|2|10|6|13|9|14|19|1|8	8	9|15|6|5|3|4|13|2|14|1|10|12|8|19|17|16	4	4	5	3	1|4|2|3	4	What constitutes a contact	Being within 2 meters/6 feet for 5 minutes	Contacts uploaded	None	Data stored until	Not stored	Data storage
20/05/2020 11:42	20/05/2020 12:04	0	100	1334	1	20/05/2020 12:04	R_DbFxXsOpL78UUH7					anonymous	EN	1	2	1985	3	7	1	3	3	3	3	2	1	1	1	2	2,4	1|2|3|4	1,6,12,13,14,16,17	4|16|5|2|14|15|9|8|13|3|17|10|12|1|19|6	1	17|13|2|15|12|6|4|9|1|14|10|8|5|19|16|3	2	2|13|4|12|16|5|8|19|10|9|17|1|3|6|14|15	4	1	2	4	4|2|3|1	3	Purpose of app	Notify human contact tracers to examine user's exposure to virus	Data stored until	Data kept indefinitely	Contacts uploaded	All contacts regardless of symptoms	What constitutes a contact
20/05/2020 11:54	20/05/2020 12:07	0	100	779	1	20/05/2020 12:07	R_3oAty8bE1LaN9V3					anonymous	EN	1	2	1962	7	3	1	3	1	1	3	2	1	2	2	2	2,4	2|3|4|1	4,6,8,10,13,15,16,17	16|4|2|14|19|12|8|15|6|9|17|1|10|13|5|3	15	1|3|9|5|10|19|14|8|2|15|6|17|16|12|13|4	6	4|9|14|8|5|15|2|10|3|13|16|6|17|19|12|1	5	1	4	5	2|1|4|3	4	Purpose of app	Notify users directly of exposure to virus	Data storage	Decentralised, locally at device.	Data stored until	Not stored	What constitutes a contact
20/05/2020 12:07	20/05/2020 12:10	0	100	162	1	20/05/2020 12:10	R_2cpx4Tn00cPSZQq					anonymous	EN	1	2	1984	11	6	2	3	6	4	3	1	2	1	2	2	4	3|1|4|2	5,13	10|16|17|4|12|9|19|3|5|13|8|6|1|2|14|15	17	13|1|10|6|3|15|16|8|9|14|19|4|2|17|12|5	12	3|17|4|2|10|6|1|14|13|8|15|16|19|9|5|12	3	4	4	5	3|4|2|1	3	Location uploaded	First part of postcode area	Data stored until	Data kept indefinitely	Data storage	In a central database, maintained by the National Health Service	Contacts uploaded
20/05/2020 12:06	20/05/2020 12:11	0	100	294	1	20/05/2020 12:11	R_3GfX1o1WVCP8rwY					anonymous	EN	1	1	1974	1	8	2	2	2	2	2	2	1	2	2	2	2	2|1|3|4	8	15|13|12|16|4|14|1|17|2|10|3|9|19|6|5|8	8	14|17|16|1|3|2|6|8|19|5|12|10|9|4|13|15	8	15|4|1|10|8|17|14|2|9|19|13|3|5|16|12|6	4	4	4	4	1|3|2|4	4	Location uploaded	None	Data stored until	Data kept indefinitely	What constitutes a contact	Being within 4 meters/12 feet for 15 minutes	Contacts uploaded
20/05/2020 12:05	20/05/2020 12:11	0	100	371	1	20/05/2020 12:11	R_2wcwYB1GnTjF65c					anonymous	EN	1	2	1986	7	9	2	3	3	4	3	2	2	1	2	1	1,2,4	4|2|3|1	8,10,15	9|12|5|2|1|13|10|6|4|16|14|17|19|8|15|3	16	2|3|12|1|9|8|15|4|17|5|10|13|14|6|16|19	8	15|17|19|10|12|6|16|5|14|2|1|8|4|9|13|3	2	4	5	5	4|1|2|3	4	Location uploaded	None	Contacts uploaded	None	What constitutes a contact	Being within 2 meters/6 feet for 15 minutes	Purpose of app
20/05/2020 11:59	20/05/2020 12:11	0	100	739	1	20/05/2020 12:11	R_3JfSrbl1AjmGfow					anonymous	EN	1	2	1975	5	9	3	3	4	3	3	1	2	1	1	1	2,4	3|2|1|4	2,4,6,8,10,12,13,16,17	8|4|1|15|5|6|3|10|2|19|16|9|14|17|12|13	8	15|14|13|1|3|10|2|9|19|17|8|12|5|16|4|6	8	9|8|2|4|15|13|10|16|14|12|6|17|3|1|5|19	5	1	3	5	1|3|4|2	4	Purpose of app	Notify human contact tracers to examine user's exposure to virus	Contacts uploaded	None	Location uploaded	Exact location	What constitutes a contact
20/05/2020 12:07	20/05/2020 12:11	0	100	251	1	20/05/2020 12:11	R_2ARbP8XY5ndhNPq					anonymous	EN	1	2	1994	5	8	4	2	1	2	2	1	2	1	1	1	3,4	3|1|4|2	2,3,14,15,16	15|4|2|8|10|17|14|3|9|19|13|1|12|16|5|6	10	10|13|9|5|16|1|19|2|17|3|15|4|8|6|14|12	2	13|17|16|6|5|2|9|8|19|12|4|3|15|10|14|1	5	4	6	4	4|3|2|1	2	Data storage	In a central database, maintained by the Government	Contacts uploaded	None	Data stored until	Data kept indefinitely	Location uploaded
20/05/2020 12:06	20/05/2020 12:12	0	100	370	1	20/05/2020 12:12	R_7VREZLYZsyP6BLX					anonymous	EN	1	1	1999	9	6	2	3	3	3	3	1	2	2	2	1	2,4	1|2|3|4	2,9,14	4|17|16|13|1|15|19|5|9|14|6|3|2|12|10|8	2	16|8|2|19|15|17|4|3|1|14|13|12|5|9|10|6	2	12|3|10|17|6|16|2|15|5|13|8|4|14|19|9|1	4	5	2	5	3|1|4|2	3	Purpose of app	Notify human contact tracers to examine user's exposure to virus	Data stored until	An effective vaccine for Covid-19 is widely available	Contacts uploaded	All contacts regardless of symptoms	What constitutes a contact
20/05/2020 12:06	20/05/2020 12:13	0	100	419	1	20/05/2020 12:13	R_3RvUWBI3ougPmVm					anonymous	EN	1	2	1969	1	9	2	2	2	2	3	2	1	1	1	1	4	2|1|4|3	2,3,6,10	6|15|2|13|1|17|12|9|5|10|14|4|3|8|19|16	6	2|4|5|16|9|14|12|19|3|17|10|1|13|15|6|8	6	13|10|15|8|3|1|19|2|4|12|9|14|6|16|17|5	4	1	5	4	2|3|1|4	2	Contacts uploaded	None	Data stored until	Not stored	What constitutes a contact	Being within 4 meters/12 feet for 5 minutes	Location uploaded
20/05/2020 12:08	20/05/2020 12:13	0	100	313	1	20/05/2020 12:13	R_2zAax4KbDKMIif0					anonymous	EN	1	1	1980	3	8	3	4	4	4	4	2	1	1	1	2	4	4|2|3|1	5	13|19|15|17|6|9|8|2|5|10|1|14|4|3|12|16	13	17|12|14|1|8|15|4|16|19|3|13|10|9|6|5|2	5	19|3|5|9|16|2|1|12|10|4|14|15|6|13|8|17	3	3	3	3	2|1|4|3	4	Data storage	In a central database, maintained by the Government	Data stored until	An effective vaccine for Covid-19 is widely available	Purpose of app	Notify human contact tracers to examine user's exposure to virus	Location uploaded
20/05/2020 12:07	20/05/2020 12:14	0	100	415	1	20/05/2020 12:14	R_3rIlBo34zYjsvdh					anonymous	EN	1	2	1978	12	9	3	2	1	2	1	2	2	2	1	2	2,4	4|1|2|3	4,8,13	12|5|10|1|6|3|2|15|4|16|8|19|13|14|9|17	6	19|3|1|14|10|17|5|15|13|9|2|16|6|8|4|12	15	13|16|8|10|17|6|9|15|3|12|2|1|19|4|14|5	5	5	4	5	3|1|4|2	4	Contacts uploaded	None	Location uploaded	None	Data storage	Decentralised, locally at device.	Purpose of app
20/05/2020 12:00	20/05/2020 12:14	0	100	873	1	20/05/2020 12:14	R_1QimMtICI69vywb					anonymous	EN	1	1	1957	8	10	3	1	4	4	3	1	2	1	2	2	2,4	4|2|3|1	8,10,14,15,17	3|6|8|15|16|5|9|14|4|17|1|12|13|10|19|2	15	9|16|6|1|10|2|3|4|12|17|8|5|13|14|15|19	8	8|17|14|6|9|13|12|5|16|10|1|4|2|3|15|19	5	3	5	5	2|4|3|1	4	Purpose of app	Notify human contact tracers to examine user's exposure to virus	Data storage	In a central database, maintained by the National Health Service	What constitutes a contact	Being within 2 meters/6 feet for 15 minutes	Contacts uploaded
20/05/2020 12:07	20/05/2020 12:16	0	100	572	1	20/05/2020 12:16	R_2zAyxapYlXIK36f					anonymous	EN	1	1	1990	5	3	3	1	4	3	3	1	1	1	1	1	2,3,4	2|1|3|4	1,4,9,10,15,19	6|13|9|1|10|14|3|5|4|15|17|16|8|12|19|2	6	1|17|2|19|9|4|8|16|6|12|14|13|15|3|10|5	15	3|14|10|12|4|17|5|6|15|9|2|13|1|16|19|8	4	4	5	4	3|1|4|2	3	Location uploaded	None	What constitutes a contact	Being within 2 meters/6 feet for 5 minutes	Contacts uploaded	Contact with a person having symptoms	Data stored until
20/05/2020 12:07	20/05/2020 12:17	0	100	582	1	20/05/2020 12:17	R_10YNYqDzNkQNUtI					anonymous	EN	1	1	1965	8	9	1	1	2	5	3	1	2	2	1	1	2,4	3|1|2|4	8,15,17,19	17|19|13|12|10|14|8|6|4|15|2|3|16|1|9|5	15	10|12|2|13|9|14|5|17|16|1|6|19|15|8|3|4	15	1|15|12|4|16|2|9|6|5|14|3|19|13|10|8|17	5	1	5	5	2|3|4|1	4	What constitutes a contact	Being within 2 meters/6 feet for 15 minutes	Data storage	In a central database, maintained by the National Health Service	Contacts uploaded	Contact with a person having symptoms	Location uploaded
20/05/2020 12:07	20/05/2020 12:17	0	100	610	1	20/05/2020 12:17	R_3po6ijnJh9IkoLA					anonymous	EN	1	1	1959	6	8	2	4	2	3	3	1	1	1	1	1	1,2,4	3|1|2|4	1,2,4,5,8,10,12,17,19	4|6|16|14|17|12|9|13|1|10|3|2|8|5|15|19	10	13|9|15|5|4|19|16|3|10|6|1|14|12|8|2|17	17	5|19|3|2|9|13|16|4|17|15|8|1|14|6|12|10	3	4	4	5	1|2|4|3	4	Data storage	In a central database, maintained by the National Health Service	Purpose of app	Notify human contact tracers to examine user's exposure to virus	Location uploaded	First part of postcode area	What constitutes a contact
20/05/2020 12:07	20/05/2020 12:18	0	100	680	1	20/05/2020 12:18	R_XnuaoJJwn9d8LiF					anonymous	EN	1	1	1944	10	10	3	6	6	6	3	1	1	1	1	2	2,4	3|2|4|1	1,2,5,8,10,12,15,16,17	5|4|10|1|14|2|6|12|9|19|13|16|3|17|15|8	15	2|10|14|6|4|5|8|15|1|17|13|3|19|9|16|12	8	2|12|4|13|8|1|10|17|16|15|9|19|6|14|3|5	5	4	1	5	4|2|3|1	4	Data storage	In a central database, maintained by the National Health Service	Location uploaded	Exact location	Contacts uploaded	None	Purpose of app
20/05/2020 12:07	20/05/2020 12:19	0	100	754	1	20/05/2020 12:19	R_sIl9QTntzY8gKNr					anonymous	EN	1	1	1951	8	8	3	2	3	4	3	2	2	1	2	2	4	2|1|3|4	2,8,10,15,17	16|13|9|1|4|17|15|8|2|14|12|6|3|10|19|5	8	12|6|8|15|19|1|14|4|16|2|3|17|10|9|13|5	8	9|5|14|17|16|15|1|19|10|12|3|2|4|8|13|6	3	3	3	5	4|1|2|3	4	Data stored until	Not stored	What constitutes a contact	Being within 4 meters/12 feet for 5 minutes	Data storage	Decentralised, locally at device.	Location uploaded
20/05/2020 12:07	20/05/2020 12:22	0	100	924	1	20/05/2020 12:22	R_RUZiIhWEHBJ8kmt					anonymous	EN	1	1	1983	11	8	3	2	3	3	3	2	1	1	1	2	2,4	3|2|1|4	1,2,9,10,13,15,16,17	15|17|12|5|9|2|19|14|3|16|6|10|13|1|8|4	15	8|15|6|19|4|16|3|14|5|13|2|9|12|17|1|10	15	4|8|10|16|1|13|5|15|14|2|19|6|9|17|3|12	5	1	2	5	4|3|2|1	3	Data storage	In a central database, maintained by the Government	Location uploaded	None	What constitutes a contact	Being within 2 meters/6 feet for 5 minutes	Purpose of app
20/05/2020 12:07	20/05/2020 12:24	0	100	1020	1	20/05/2020 12:24	R_UGgZNNtntjCBRFn					anonymous	EN	1	2	1982	5	5	2	3	3	3	3	1	1	1	1	2	2	3|4|1|2	1,8	1|14|5|17|6|12|3|8|4|13|19|10|15|16|2|9	8	2|19|14|10|16|12|5|13|3|9|15|6|8|4|17|1	8	14|15|9|19|3|4|17|13|10|8|6|16|2|12|1|5	3	3	3	3	4|1|2|3	2	Purpose of app	Notify human contact tracers to examine user's exposure to virus	Contacts uploaded	Contact with a person having symptoms	Data stored until	An effective vaccine for Covid-19 is widely available	Location uploaded
20/05/2020 12:06	20/05/2020 12:24	0	100	1102	1	20/05/2020 12:24	R_3oBbtJ63BqggiNt					anonymous	EN	1	1	1948	5	10	1	2	2	4	3	1	1	2	1	1	1,2,4	3|1|4|2	1,2,3,4,5,6,8,9,10,12,14,15,16,17,19	16|14|3|10|19|17|1|4|13|9|6|15|2|8|5|12	16	10|1|19|17|15|3|12|14|8|6|4|16|5|9|2|13	8	2|13|1|14|10|17|16|4|3|12|19|15|6|5|9|8	1	4	5	5	4|3|2|1	3	What constitutes a contact	Being within 2 meters/6 feet for 5 minutes	Data storage	In a central database, maintained by the National Health Service	Contacts uploaded	Contact with a person having symptoms	Data stored until
20/05/2020 12:07	20/05/2020 12:25	0	100	1103	1	20/05/2020 12:25	R_1irNbuAotvEDA6Z					anonymous	EN	1	2	1979	8	6	2	3	3	3	3	2	2	2	1	1	4	2|1|4|3	1,2,3,5,8,9,10,12,15	8|1|4|5|9|15|10|13|2|12|16|14|3|19|17|6	8	19|15|17|4|10|2|6|5|12|16|14|1|8|13|9|3	8	14|2|13|10|15|4|17|16|6|19|8|3|1|5|9|12	3	3	4	3	1|3|4|2	3	What constitutes a contact	Being within 4 meters/12 feet for 15 minutes	Contacts uploaded	None	Data storage	Decentralised, locally at device.	Purpose of app
20/05/2020 12:07	20/05/2020 12:27	0	100	1209	1	20/05/2020 12:27	R_3Mb5SzKbKRLNc55					anonymous	EN	1	1	1989	4	7	4	1	2	2	3	1	2	1	1	1	1,2,3	3|2|1|4	3,5,8,10,16	16|17|10|13|14|2|3|9|5|8|19|12|15|4|6|1	13	8|1|15|13|6|9|5|16|12|10|4|19|2|3|17|14	3	17|15|4|10|9|12|6|19|14|5|2|16|13|3|8|1	5	4	4	5	1|4|2|3	4	Purpose of app	Notify users directly of exposure to virus	Contacts uploaded	None	Location uploaded	None	Data stored until
20/05/2020 12:07	20/05/2020 12:30	0	100	1394	1	20/05/2020 12:30	R_3jdGZQ6mbP5ADRg					anonymous	EN	1	2	1944	9	9	3	3	3	3	3	2	2	1	1	2	2,4	3|2|1|4	1,5,8,10,17,19	17|14|8|1|13|6|15|10|5|3|12|16|2|9|19|4	17	6|9|3|5|4|15|14|8|10|13|2|16|17|1|12|19	8	16|9|10|17|19|3|14|4|13|5|8|1|6|15|12|2	3	3	4	3	3|2|1|4	2	Data storage	In a central database, maintained by the Government	Purpose of app	Notify human contact tracers to examine user's exposure to virus	Contacts uploaded	All contacts regardless of symptoms	What constitutes a contact
20/05/2020 12:07	20/05/2020 12:38	0	100	1859	1	20/05/2020 12:38	R_OIlpeH85mHZqomt					anonymous	EN	1	1	1946	2	10	1	2	2	2	3	1	1	2	2	2	1,2,3,4	4|3|1|2	1,2,8,10,15	15|16|2|4|13|9|17|14|12|5|6|19|3|1|10|8	8	9|3|2|8|15|10|1|16|14|13|17|5|6|4|19|12	8	19|9|3|5|6|14|15|10|8|4|17|16|13|1|2|12	1	2	4	5	1|2|3|4	2	What constitutes a contact	Being within 4 meters/12 feet for 5 minutes	Location uploaded	None	Data stored until	Covid-19 tests are widely available	Purpose of app
20/05/2020 12:38	20/05/2020 12:46	0	100	493	1	20/05/2020 12:46	R_W1n5RHfpJi1MDAd					anonymous	EN	1	1	1989	12	10	2	2	2	2	3	2	1	2	1	2	1,2	1|2|3|4	1,2,13	13|19|16|3|10|12|6|17|4|8|14|9|15|5|2|1	8	1|5|19|8|14|3|16|4|10|13|17|15|9|2|6|12	3	6|5|8|2|17|14|16|3|1|9|12|10|4|15|19|13	2	1	2	5	3|4|2|1	4	Data stored until	An effective vaccine for Covid-19 is widely available	Data storage	In a central database, maintained by the Government	Contacts uploaded	Contact with a person having symptoms	Purpose of app
20/05/2020 12:36	20/05/2020 12:50	0	100	815	1	20/05/2020 12:50	R_1hTrIwaTAxyrTPI					anonymous	EN	1	1	1963	8	10	2	3	3	4	3	1	1	1	1	1	2,4	2|3|4|1	8,9,14,15,19	2|19|13|10|16|8|1|14|12|15|9|17|3|5|6|4	8	16|12|13|5|10|2|6|9|3|15|1|19|17|8|4|14	8	10|14|6|19|12|9|5|13|8|3|2|4|15|17|16|1	4	3	2	5	1|2|4|3	2	Data storage	Decentralised, locally at device.	Location uploaded	None	Contacts uploaded	None	Data stored until
20/05/2020 11:54	20/05/2020 12:55	0	100	3696	1	20/05/2020 12:55	R_cXTFy5W52PCTvvH					anonymous	EN	1	1	1948	1	10	4	3	1	3	3	1	1	2	1	1	2,4	3|4|2|1	1,2,3,5,6,8,9,10,12,13,15,16,17,19	3|16|13|14|17|10|6|8|9|2|12|4|5|15|19|1	13	6|1|3|10|19|17|14|2|13|16|12|9|8|5|4|15	6	4|16|14|17|5|8|2|12|10|15|6|9|1|19|3|13	5	1	3	5	2|1|4|3	3	Location uploaded	Exact location	Data storage	In a central database, maintained by the Government	Contacts uploaded	All contacts regardless of symptoms	Data stored until
20/05/2020 12:50	20/05/2020 12:57	0	100	424	1	20/05/2020 12:57	R_1i2svQg4wfI4oCp					anonymous	EN	1	2	1983	8	8	3	3	5	5	3	1	1	2	1	2	4	4|2|3|1	1,2,8,15,17	9|15|13|19|1|5|8|4|12|10|14|16|2|6|17|3	8	14|17|15|2|19|4|16|12|13|1|9|5|6|10|3|8	8	8|19|2|4|17|13|5|14|12|6|3|1|9|15|10|16	4	2	5	5	4|1|2|3	3	What constitutes a contact	Being within 4 meters/12 feet for 5 minutes	Data storage	In a central database, maintained by the Government	Contacts uploaded	Contact with a person having symptoms	Purpose of app
20/05/2020 12:52	20/05/2020 12:58	0	100	335	1	20/05/2020 12:58	R_2BlZZdQ8eyF2obD					anonymous	EN	1	1	1964	11	9	3	3	3	3	3	1	2	1	1	2	2,4	1|2|4|3	8	2|6|4|12|14|10|17|9|16|8|3|13|19|5|15|1	8	1|10|8|19|16|14|15|12|3|9|5|2|4|6|13|17	1	19|10|14|2|17|4|6|1|8|9|15|3|16|5|13|12	4	4	5	4	1|2|4|3	4	Contacts uploaded	None	Purpose of app	Notify human contact tracers to examine user's exposure to virus	Data stored until	Data kept indefinitely	Data storage
20/05/2020 12:53	20/05/2020 12:58	0	100	299	1	20/05/2020 12:58	R_1dtcD2FnYyCSOId					anonymous	EN	1	2	1992	7	5	3	3	3	3	3	1	1	1	1	1	4	4|2|3|1	6	8|10|6|3|17|12|4|2|5|13|19|1|16|15|9|14	2	1|2|14|17|3|15|16|6|10|5|8|4|13|12|19|9	14	14|3|15|9|5|2|12|16|8|13|1|4|10|19|17|6	3	3	3	3	4|3|1|2	2	Contacts uploaded	None	Location uploaded	First part of postcode area	Data storage	In a central database, maintained by the National Health Service	Purpose of app
20/05/2020 12:47	20/05/2020 12:59	0	100	693	1	20/05/2020 12:59	R_1H6vChf1HHTfDBA					anonymous	EN	1	2	1962	8	5	1	3	4	3	3	2	1	2	1	1	1,2,3,4	4|1|2|3	6,8,10,14,17	8|9|6|16|5|12|1|15|17|3|10|2|4|19|13|14	8	6|9|10|15|13|1|3|17|14|19|5|12|8|2|16|4	8	4|2|19|14|9|5|15|13|3|16|17|6|1|8|12|10	3	2	3	4	4|3|1|2	3	Purpose of app	Notify human contact tracers to examine user's exposure to virus	Data stored until	Covid-19 tests are widely available	What constitutes a contact	Being within 2 meters/6 feet for 15 minutes	Contacts uploaded
20/05/2020 12:46	20/05/2020 12:59	0	100	791	1	20/05/2020 12:59	R_1jODAFVMR6WJhvE					anonymous	EN	1	1	1968	10	9	3	2	4	4	3	1	1	1	1	1	1,2,3,4	2|3|1|4	1,2,4,5,6,8,9,10,12,13,14,15,16,17,19	16|13|6|17|5|4|12|10|14|8|15|1|2|9|3|19	16	2|15|6|4|9|14|16|12|19|10|1|8|5|3|17|13	8	19|12|2|8|9|14|1|10|16|17|15|13|5|3|6|4	4	2	3	4	1|4|3|2	2	What constitutes a contact	Being within 2 meters/6 feet for 15 minutes	Data storage	In a central database, maintained by the National Health Service	Location uploaded	None	Purpose of app
20/05/2020 12:57	20/05/2020 13:04	0	100	402	1	20/05/2020 13:04	R_6Eznlq1p10EW3F7					anonymous	EN	1	1	1989	3	9	3	1	1	2	3	1	2	1	1	2	2,4	2|4|3|1	2,8,13,17	8|13|6|10|15|12|9|16|2|14|1|4|5|3|19|17	17	13|14|12|6|9|19|10|16|17|15|8|3|2|1|5|4	13	19|14|1|3|9|4|8|2|13|5|16|15|6|17|12|10	5	4	5	4	1|3|2|4	4	Data stored until	Not stored	Location uploaded	None	What constitutes a contact	Being within 2 meters/6 feet for 15 minutes	Contacts uploaded
20/05/2020 12:57	20/05/2020 13:06	0	100	489	1	20/05/2020 13:06	R_3fZRJxO4iPhA70E					anonymous	EN	1	1	1991	3	8	3	2	1	4	3	1	2	2	1	2	1	1|4|3|2	19	3|19|5|15|9|4|12|13|17|1|8|10|16|14|2|6	10	10|19|9|12|17|14|15|2|3|8|4|6|1|5|16|13	14	14|4|1|10|3|13|15|8|17|6|16|5|2|9|12|19	1	2	3	5	2|1|4|3	4	Contacts uploaded	None	Location uploaded	None	Data stored until	Not stored	Data storage
20/05/2020 12:58	20/05/2020 13:07	0	100	554	1	20/05/2020 13:07	R_0kZVAFxSEggGpCF					anonymous	EN	1	1	1971	7	10	1	3	4	2	3	1	2	1	2	2	4	1|3|4|2	5,6,8,10,12,16,17	9|10|17|4|3|12|5|6|13|2|19|16|15|1|14|8	8	16|19|15|13|3|6|5|9|4|2|8|1|10|14|17|12	8	19|16|4|13|6|17|8|9|10|3|15|14|2|1|12|5	1	1	1	5	2|1|3|4	2	What constitutes a contact	Being within 2 meters/6 feet for 15 minutes	Data storage	In a central database, maintained by the National Health Service	Data stored until	An effective vaccine for Covid-19 is widely available	Contacts uploaded
20/05/2020 12:56	20/05/2020 13:07	0	100	692	1	20/05/2020 13:07	R_22sn01E9WClwMsa					anonymous	EN	1	2	1988	11	7	3	1	2	2	3	2	2	2	1	1	2	3|1|2|4	6,10,19	15|16|2|10|19|14|12|1|13|8|17|6|4|9|5|3	6	19|12|10|13|6|3|1|8|4|16|14|5|15|2|9|17	6	6|16|1|8|3|15|12|4|10|9|19|5|17|14|2|13	2	3	4	5	2|3|1|4	2	Purpose of app	Notify users directly of exposure to virus	Location uploaded	None	What constitutes a contact	Being within 4 meters/12 feet for 5 minutes	Data storage
20/05/2020 12:59	20/05/2020 13:12	0	100	827	1	20/05/2020 13:12	R_vvsKQxQ2Dm8WPwR					anonymous	EN	1	2	1965	9	10	3	1	2	5	3	1	2	1	2	1	2,4	3|1|2|4	1,8,10,12,13,15,17	2|13|3|17|14|4|12|15|6|19|1|10|8|9|16|5	1	10|14|2|12|9|3|19|16|15|6|4|17|8|5|1|13	8	12|19|15|2|10|16|6|1|4|8|14|5|13|3|17|9	5	1	2	5	3|1|2|4	4	Purpose of app	Notify human contact tracers to examine user's exposure to virus	Location uploaded	First part of postcode area	Data stored until	An effective vaccine for Covid-19 is widely available	Data storage
20/05/2020 13:03	20/05/2020 13:14	0	100	658	1	20/05/2020 13:14	R_3R9rqTjdfPwaGCp					anonymous	EN	1	1	1983	2	9	4	3	3	3	3	1	1	1	1	2	2,4	3|1|4|2	2,6,8,10,12,13	5|14|4|3|2|12|19|16|6|9|10|8|17|15|13|1	13	16|19|12|10|6|5|8|17|13|2|14|15|9|3|1|4	15	1|2|9|19|16|17|4|3|5|10|15|13|14|12|6|8	2	1	3	4	2|4|3|1	3	Data stored until	An effective vaccine for Covid-19 is widely available	Purpose of app	Notify human contact tracers to examine user's exposure to virus	What constitutes a contact	Being within 2 meters/6 feet for 5 minutes	Data storage
20/05/2020 13:09	20/05/2020 13:14	0	100	337	1	20/05/2020 13:14	R_2Ycb4jo0bFlbKLT					anonymous	EN	1	2	1994	4	8	4	3	3	1	4	2	2	1	1	2	3	1|3|2|4	2,4	2|10|17|5|13|16|14|1|4|9|8|15|19|12|3|6	14	10|4|2|6|1|8|12|19|14|17|3|16|9|5|15|13	12	1|10|9|6|8|14|3|4|12|2|15|5|17|13|19|16	5	3	2	3	2|3|4|1	4	What constitutes a contact	Being within 2 meters/6 feet for 5 minutes	Purpose of app	Notify users directly of exposure to virus	Location uploaded	None	Contacts uploaded
20/05/2020 13:09	20/05/2020 13:15	0	100	385	1	20/05/2020 13:15	R_1dGJ6rEvOnYEZQU					anonymous	EN	1	2	1963	8	10	3	1	2	1	1	1	1	1	1	1	1,2,3,4	3|2|4|1	1,2,3,5,6,8,9,10,12,13,14,17,19	2|12|6|9|1|13|17|4|10|3|8|5|14|19|15|16	8	2|9|19|6|5|3|14|17|10|8|13|4|12|16|15|1	16	16|13|2|12|17|5|9|10|19|8|3|4|1|15|14|6	5	4	4	5	4|3|1|2	4	Contacts uploaded	None	Data stored until	An effective vaccine for Covid-19 is widely available	What constitutes a contact	Being within 2 meters/6 feet for 15 minutes	Location uploaded
20/05/2020 12:56	20/05/2020 13:16	0	100	1216	1	20/05/2020 13:16	R_Dr9Z9Uvk5a4szzb					anonymous	EN	1	2	1976	5	8	3	3	4	4	3	2	2	1	1	1	1,2,4	3|2|1|4	2,6,8,10,12,13,15	1|4|2|13|16|17|3|8|12|14|19|10|6|15|5|9	8	1|13|6|5|8|12|14|19|4|2|10|9|17|15|3|16	8	9|19|8|3|10|16|17|1|2|14|5|4|6|13|12|15	4	2	3	3	2|3|1|4	3	Data storage	In a central database, maintained by the Government	Data stored until	Data kept indefinitely	Location uploaded	None	Contacts uploaded
20/05/2020 13:05	20/05/2020 13:17	0	100	715	1	20/05/2020 13:17	R_2Pegyv6jISC5Rj7					anonymous	EN	1	2	1982	7	9	3	3	3	3	3	1	2	1	2	1	2	2|1|3|4	8,15	19|12|4|8|15|3|5|1|2|16|9|13|14|17|10|6	8	4|5|13|12|1|14|16|17|19|2|8|10|9|15|3|6	8	4|14|12|2|15|16|5|19|6|13|9|17|8|10|3|1	4	3	4	4	3|1|4|2	4	Contacts uploaded	None	Location uploaded	None	Purpose of app	Notify users directly of exposure to virus	Data stored until
20/05/2020 13:19	20/05/2020 13:19	0	100	10	1	20/05/2020 13:19	R_e3A4OCKs7arWq6R					anonymous	EN	2
20/05/2020 13:10	20/05/2020 13:20	0	100	603	1	20/05/2020 13:20	R_r7PyOr3YMRtqob7					anonymous	EN	1	1	1973	3	8	3	3	4	6	3	1	2	1	1	2	4	3|4|1|2	1,2,8,9,10,12,15,16,17	10|16|6|12|4|3|2|14|8|13|19|1|9|5|15|17	8	1|8|14|16|6|10|5|12|9|13|15|4|3|19|17|2	15	13|14|8|17|1|12|9|5|6|4|15|19|10|16|3|2	4	2	2	4	3|1|4|2	4	What constitutes a contact	Being within 2 meters/6 feet for 15 minutes	Contacts uploaded	Contact with a person having symptoms	Location uploaded	Exact location	Data storage
20/05/2020 13:12	20/05/2020 13:21	0	100	580	1	20/05/2020 13:21	R_sbBvBRWCzB1eUs9					anonymous	EN	1	1	1973	8	8	3	3	3	3	3	1	1	2	2	1	4	2|4|1|3	1,6,12	2|12|5|1|6|13|15|17|9|4|3|16|19|14|8|10	6	10|17|13|15|19|1|14|12|9|8|16|2|4|3|6|5	15	6|5|13|19|8|2|10|17|14|9|16|3|4|12|1|15	2	2	5	3	4|3|2|1	2	Data storage	In a central database, maintained by the National Health Service	Contacts uploaded	All contacts regardless of symptoms	Location uploaded	First part of postcode area	Purpose of app
20/05/2020 13:19	20/05/2020 13:23	0	100	272	1	20/05/2020 13:23	R_1l5ADYqFMILd2wR					anonymous	EN	1	1	1973	7	10	2	6	6	6	6	1	2	1	2	2	2	4|1|2|3	12	2|5|13|8|1|6|16|10|3|19|14|9|17|4|12|15	12	4|14|5|19|13|17|15|2|16|6|9|3|8|12|10|1	12	3|1|10|6|14|2|16|12|5|4|8|19|15|9|17|13	6	6	6	6	1|2|4|3	6	Data storage	In a central database, maintained by the National Health Service	Contacts uploaded	Contact with a person having symptoms	Purpose of app	Notify human contact tracers to examine user's exposure to virus	Data stored until
20/05/2020 12:59	20/05/2020 13:24	0	100	1498	1	20/05/2020 13:24	R_3p4OUUod4L78scA					anonymous	EN	1	2	1949	9	10	3	3	3	5	3	2	1	1	2	2	2,3,4	4|3|2|1	1,2,4,6,8,10,15,17	3|8|1|16|19|15|9|10|12|6|13|17|5|14|2|4	8	14|13|4|2|19|5|12|17|3|1|16|9|10|6|8|15	8	10|19|1|14|4|15|9|2|8|5|12|13|17|16|3|6	1	5	1	5	1|3|2|4	3	Location uploaded	Exact location	Data stored until	Data kept indefinitely	Purpose of app	Notify human contact tracers to examine user's exposure to virus	Data storage
20/05/2020 13:10	20/05/2020 13:24	0	100	825	1	20/05/2020 13:24	R_1lfXlpAvLMRAnwq					anonymous	EN	1	1	1989	4	8	4	1	2	2	3	1	2	1	2	1	1,2,4	1|4|2|3	6,9,12,15	6|15|3|5|4|13|1|17|12|9|16|8|10|2|14|19	5	5|1|2|17|15|8|9|10|13|3|19|16|14|12|6|4	9	15|3|4|8|10|1|6|14|16|2|9|13|17|19|12|5	5	4	4	4	2|1|4|3	4	Purpose of app	Notify human contact tracers to examine user's exposure to virus	Data storage	In a central database, maintained by the Government	What constitutes a contact	Being within 2 meters/6 feet for 5 minutes	Data stored until
20/05/2020 13:19	20/05/2020 13:24	0	100	303	1	20/05/2020 13:24	R_24deD3SGu0ZO5FD					anonymous	EN	1	1	1972	2	5	3	3	3	3	3	1	2	1	1	1	2,4	2|3|4|1	2,13	2|6|5|16|1|14|12|17|4|13|10|15|3|19|8|9	6	9|16|6|14|15|2|4|13|8|1|10|3|12|17|5|19	2	5|9|17|2|14|1|6|15|10|4|12|8|13|3|16|19	5	1	3	5	4|1|2|3	4	Data stored until	An effective vaccine for Covid-19 is widely available	What constitutes a contact	Being within 2 meters/6 feet for 15 minutes	Data storage	In a central database, maintained by the National Health Service	Contacts uploaded
20/05/2020 13:19	20/05/2020 13:24	0	100	309	1	20/05/2020 13:24	R_3HRiMr1yaYaU6Af					anonymous	EN	1	1	1995	11	9	3	2	2	2	2	1	1	1	1	1	1,2,3,4	1|4|3|2	1,2,3,4,5,6,8,9,10,12,13,14,15,16,17,19	16|3|1|5|19|10|12|8|2|9|4|17|6|15|14|13	17	17|12|2|9|10|14|15|8|19|6|5|4|13|16|3|1	9	9|6|5|1|8|2|14|12|15|3|4|16|19|10|13|17	4	4	4	4	4|1|2|3	2	Purpose of app	Notify human contact tracers to examine user's exposure to virus	Contacts uploaded	Contact with a person having symptoms	Data stored until	Data kept indefinitely	What constitutes a contact
20/05/2020 13:09	20/05/2020 13:25	0	100	961	1	20/05/2020 13:25	R_2vi9dHsW9NLty3b					anonymous	EN	1	1	1964	3	9	3	3	3	5	3	1	1	1	2	1	2,4	4|2|1|3	9,15	17|5|4|3|2|9|16|6|12|10|14|1|15|19|13|8	8	9|3|10|4|19|13|2|12|1|14|15|16|17|5|6|8	15	1|16|14|12|6|15|19|17|2|10|8|4|13|9|3|5	5	4	2	5	3|2|4|1	4	Location uploaded	None	What constitutes a contact	Being within 2 meters/6 feet for 5 minutes	Data stored until	Not stored	Data storage
20/05/2020 13:21	20/05/2020 13:25	0	100	241	1	20/05/2020 13:25	R_Df4APwuEDcuIVwd					anonymous	EN	1	2	1995	12	8	2	1	3	4	3	1	2	1	2	1	3	2|3|1|4	13,14	4|13|16|12|8|1|6|2|10|5|15|19|14|3|9|17	14	4|2|17|13|19|6|5|10|9|8|1|15|14|3|16|12	2	15|17|9|2|14|6|5|10|16|1|3|13|4|12|19|8	1	4	4	5	1|4|3|2	4	Contacts uploaded	All contacts regardless of symptoms	Data storage	In a central database, maintained by the National Health Service	Location uploaded	Exact location	Data stored until
20/05/2020 13:22	20/05/2020 13:26	0	100	220	1	20/05/2020 13:26	R_2fCkHSgDJQ3yCAE					anonymous	EN	1	1	1984	8	7	1	4	3	2	3	1	1	2	2	1	1,4	3|4|1|2	2,5,15	16|6|2|15|5|4|17|14|10|9|1|12|13|8|3|19	15	9|4|13|1|8|2|5|10|3|12|15|16|17|6|19|14	14	9|3|16|14|1|17|13|4|10|12|15|6|8|2|19|5	2	4	3	2	2|3|4|1	4	Data stored until	Not stored	Data storage	Decentralised, locally at device.	Purpose of app	Notify users directly of exposure to virus	Contacts uploaded
20/05/2020 13:14	20/05/2020 13:26	0	100	721	1	20/05/2020 13:26	R_2D7EYeb6YCzKVjV					anonymous	EN	1	1	1965	4	9	2	2	2	4	3	1	1	2	2	2	1,2,4	2|4|3|1	1,2,3,10,15,17	19|5|16|9|1|12|4|14|10|6|3|8|13|2|17|15	8	19|16|4|6|9|15|3|2|5|14|17|8|13|10|1|12	15	15|1|3|10|14|9|16|4|19|2|8|13|5|6|12|17	4	3	5	5	1|2|4|3	3	Location uploaded	Exact location	Data stored until	An effective vaccine for Covid-19 is widely available	What constitutes a contact	Being within 2 meters/6 feet for 15 minutes	Data storage
20/05/2020 13:11	20/05/2020 13:26	0	100	913	1	20/05/2020 13:26	R_1LAJVr5uz5W1b6t					anonymous	EN	1	1	1973	11	10	4	1	2	2	3	1	1	1	1	1	1,2,3	2|1|3|4	3,5,8,14,15,16,17	6|3|10|1|13|5|15|12|17|8|14|16|9|19|4|2	6	17|6|14|1|10|13|16|15|4|8|2|9|19|12|3|5	13	1|12|6|4|9|3|8|10|14|13|15|17|19|5|16|2	5	1	5	5	1|2|4|3	3	Data storage	In a central database, maintained by the Government	What constitutes a contact	Being within 2 meters/6 feet for 15 minutes	Purpose of app	Notify human contact tracers to examine user's exposure to virus	Location uploaded
20/05/2020 13:21	20/05/2020 13:28	0	100	417	1	20/05/2020 13:28	R_p6lRGFq1WEFcd0d					anonymous	EN	1	2	1977	8	2	2	3	2	2	3	2	2	2	2	2	2,4	2|4|1|3	6,15	4|17|9|2|14|8|10|12|3|15|19|6|5|13|16|1	15	6|12|8|13|17|16|3|4|5|19|1|15|9|14|2|10	15	3|15|1|6|5|14|13|4|12|19|2|17|8|16|9|10	5	1	1	5	4|3|2|1	4	What constitutes a contact	Being within 4 meters/12 feet for 15 minutes	Data storage	In a central database, maintained by the Government	Data stored until	Data kept indefinitely	Location uploaded
20/05/2020 13:10	20/05/2020 13:28	0	100	1102	1	20/05/2020 13:28	R_z0EK7fkmi7iN2Kd					anonymous	EN	1	2	1970	5	8	2	3	3	4	3	2	2	1	1	2	2,4	4|1|2|3	4,6,8,10,13,15,16,17	5|1|8|9|3|19|13|15|14|10|16|6|12|4|2|17	8	5|13|14|3|12|9|8|10|19|4|17|6|2|15|1|16	8	15|17|19|3|8|10|2|14|9|5|1|12|4|6|13|16	4	3	2	5	2|1|4|3	3	Data stored until	Not stored	What constitutes a contact	Being within 4 meters/12 feet for 15 minutes	Data storage	Decentralised, locally at device.	Purpose of app
20/05/2020 13:21	20/05/2020 13:29	0	100	452	1	20/05/2020 13:29	R_tPyTBQDkdlBRqYV					anonymous	EN	1	1	1961	9	6	4	3	3	3	3	1	2	2	1	1	1,2	2|1|4|3	2,10,13,17	2|3|6|8|17|9|4|1|14|10|19|16|5|15|12|13	17	9|17|19|12|4|10|16|8|5|2|15|14|6|1|13|3	2	3|19|16|9|2|12|1|8|4|6|13|14|15|17|10|5	3	3	3	3	4|1|3|2	1	Location uploaded	None	Purpose of app	Notify human contact tracers to examine user's exposure to virus	What constitutes a contact	Being within 2 meters/6 feet for 5 minutes	Data stored until
20/05/2020 13:21	20/05/2020 13:29	0	100	468	1	20/05/2020 13:29	R_3CNPNoC2Uqf7Rn2					anonymous	EN	1	2	1999	1	10	4	1	1	1	3	1	2	2	2	1	1,2,4	4|1|3|2	1,3,5,8,10,12,15,17	2|9|4|3|12|19|13|17|14|1|15|10|8|16|6|5	8	10|19|15|3|1|6|9|8|17|4|13|5|2|12|16|14	8	4|3|14|17|15|9|5|12|13|19|16|10|8|1|6|2	5	2	5	5	1|4|3|2	4	Contacts uploaded	None	Purpose of app	Notify users directly of exposure to virus	Location uploaded	None	Data storage
20/05/2020 13:03	20/05/2020 13:31	0	100	1706	1	20/05/2020 13:31	R_ePNu1NiI2W4grVT					anonymous	EN	1	1	1984	1	8	3	3	5	4	3	1	2	1	1	2	2,4	1|3|4|2	1,2,8,12,15,17,19	5|2|3|13|6|14|8|16|12|15|19|10|1|9|17|4	8	9|19|16|8|6|17|2|13|4|14|1|15|12|10|5|3	15	2|10|1|14|9|19|12|3|6|16|13|5|17|8|4|15	5	3	4	4	3|1|2|4	4	Data stored until	An effective vaccine for Covid-19 is widely available	Purpose of app	Notify human contact tracers to examine user's exposure to virus	What constitutes a contact	Being within 2 meters/6 feet for 5 minutes	Contacts uploaded
20/05/2020 13:22	20/05/2020 13:31	0	100	568	1	20/05/2020 13:31	R_2QFf93xyYoqOe7N					anonymous	EN	1	1	1997	11	9	2	3	1	2	3	1	2	2	2	2	4	4|2|1|3	6,12,14,15,16	17|6|14|12|16|13|15|3|9|1|10|8|5|2|19|4	16	19|5|10|15|3|13|4|1|17|16|8|14|2|6|9|12	17	12|15|6|13|16|3|5|17|2|8|19|4|14|1|10|9	5	2	3	4	4|2|1|3	2	Data stored until	Covid-19 tests are widely available	What constitutes a contact	Being within 4 meters/12 feet for 5 minutes	Contacts uploaded	All contacts regardless of symptoms	Location uploaded
20/05/2020 13:08	20/05/2020 13:32	0	100	1443	1	20/05/2020 13:32	R_334mPAxaVxtHPXX					anonymous	EN	1	2	1938	12	8	3	6	2	2	3	1	1	1	1	1	4	2|3|1|4	1,2,5,6,8,10,12,13,15,16,17	5|16|13|6|10|9|4|17|8|1|2|14|3|15|19|12	16	16|10|5|12|4|13|14|17|3|8|2|6|1|9|15|19	19	9|8|6|3|19|16|17|4|13|2|10|5|1|12|14|15	5	1	6	5	4|1|3|2	2	Contacts uploaded	All contacts regardless of symptoms	Location uploaded	First part of postcode area	Data stored until	Data kept indefinitely	Data storage
20/05/2020 13:19	20/05/2020 13:32	0	100	785	1	20/05/2020 13:32	R_2QW0WTOPWbCzpIm					anonymous	EN	1	2	1985	8	5	1	3	5	4	3	2	2	1	1	2	2,4	1|2|3|4	4,8,10,14,15,17,19	10|9|6|17|12|15|16|3|14|5|13|4|1|2|8|19	15	6|13|3|19|4|9|10|15|5|14|2|12|16|17|8|1	15	5|12|8|2|16|13|4|17|14|6|10|1|15|3|9|19	1	3	4	5	4|2|1|3	4	Contacts uploaded	All contacts regardless of symptoms	Data stored until	An effective vaccine for Covid-19 is widely available	Data storage	In a central database, maintained by the Government	Location uploaded
20/05/2020 13:19	20/05/2020 13:32	0	100	800	1	20/05/2020 13:32	R_2e8q57MZVVlFLlR					anonymous	EN	1	2	1957	9	10	1	2	3	4	3	2	2	2	2	2	2,3,4	4|1|3|2	2,4,6,9,10,12,13,15,17	3|13|2|17|5|4|14|12|10|1|19|16|6|8|15|9	8	1|10|12|17|16|6|2|5|19|15|8|4|13|9|14|3	8	6|3|10|2|13|15|19|8|17|12|9|5|16|1|4|14	4	2	5	4	1|4|2|3	4	Data stored until	Not stored	What constitutes a contact	Being within 4 meters/12 feet for 15 minutes	Contacts uploaded	None	Location uploaded
20/05/2020 13:17	20/05/2020 13:33	0	100	961	1	20/05/2020 13:33	R_1FyKzeya4popbKW					anonymous	EN	1	2	1979	12	6	2	6	6	6	6	1	1	1	1	1	2,4	1|3|2|4	4,6,8,9,10,12,13,15,16	17|10|12|6|13|4|15|1|14|16|9|2|8|19|3|5	6	3|13|14|15|10|1|5|2|4|6|12|9|16|8|17|19	8	5|13|6|2|10|9|3|15|8|4|19|12|14|1|17|16	6	1	6	4	3|4|2|1	2	Location uploaded	None	Data stored until	Not stored	What constitutes a contact	Being within 2 meters/6 feet for 5 minutes	Contacts uploaded
20/05/2020 13:19	20/05/2020 13:34	0	100	891	1	20/05/2020 13:34	R_2Etnns56GhVWzVZ					anonymous	EN	1	2	1948	3	10	1	2	4	4	3	2	2	1	2	1	2,4	3|2|4|1	1,2,4,5,6,8,9,10,12,17,19	5|4|6|16|1|9|8|17|13|2|14|3|19|12|15|10	8	10|12|19|3|4|17|16|9|6|2|5|13|8|14|15|1	9	2|3|6|4|17|1|9|19|14|15|5|12|16|13|10|8	2	3	4	3	4|1|2|3	2	Data storage	Decentralised, locally at device.	What constitutes a contact	Being within 2 meters/6 feet for 15 minutes	Location uploaded	None	Contacts uploaded
20/05/2020 13:14	20/05/2020 13:34	0	100	1213	1	20/05/2020 13:34	R_3QS4F55S57IO8jz					anonymous	EN	1	1	1947	11	8	3	3	2	4	3	1	2	1	2	1	1,2,3,4	2|3|1|4	6,8,13,15,16,17	15|16|12|17|5|10|3|8|4|13|2|14|19|1|6|9	15	2|12|19|10|15|5|6|14|4|8|17|13|3|9|16|1	19	9|15|16|5|6|1|8|2|17|10|4|19|14|3|12|13	4	1	4	2	4|1|2|3	3	Data storage	In a central database, maintained by the National Health Service	What constitutes a contact	Being within 4 meters/12 feet for 15 minutes	Location uploaded	Exact location	Contacts uploaded
20/05/2020 13:18	20/05/2020 13:36	0	100	1093	1	20/05/2020 13:36	R_XHsbDsuEh6aNUoF					anonymous	EN	1	1	1962	8	5	3	3	2	2	3	1	2	2	1	1	1,2,4	3|2|4|1	6,8,13,15	15|9|16|1|4|2|10|12|3|19|5|14|6|17|13|8	15	19|10|16|1|14|15|9|5|4|17|13|12|3|8|2|6	10	4|2|9|19|15|5|10|6|13|17|3|14|16|8|1|12	4	1	4	5	4|1|3|2	2	Data stored until	Not stored	Purpose of app	Notify users directly of exposure to virus	Data storage	Decentralised, locally at device.	What constitutes a contact
20/05/2020 13:19	20/05/2020 13:36	0	100	1033	1	20/05/2020 13:36	R_BwVtMg2jhSXgXKN					anonymous	EN	1	1	1953	7	10	2	3	4	4	3	1	2	1	2	1	2,4	1|3|4|2	2,4,10,14,15	12|16|19|9|4|8|13|14|15|1|3|17|10|2|5|6	15	9|16|17|5|4|13|1|10|2|14|19|6|15|12|8|3	15	17|5|3|8|15|4|13|16|14|12|6|19|2|1|9|10	2	3	2	5	1|2|3|4	3	Contacts uploaded	All contacts regardless of symptoms	Data storage	In a central database, maintained by the Government	Purpose of app	Notify human contact tracers to examine user's exposure to virus	Location uploaded
20/05/2020 13:19	20/05/2020 13:36	0	100	1047	1	20/05/2020 13:36	R_2QWGS82zFWbl3A0					anonymous	EN	1	1	1982	3	10	3	2	4	4	3	1	2	1	1	1	4	3|1|4|2	2,8,9	4|19|13|14|9|3|15|10|12|5|16|2|8|17|6|1	8	14|5|12|19|1|16|13|6|15|3|2|8|9|10|4|17	15	8|16|13|19|1|2|12|17|4|3|5|15|6|9|10|14	5	4	4	5	1|4|2|3	4	Purpose of app	Notify human contact tracers to examine user's exposure to virus	Data storage	In a central database, maintained by the Government	Location uploaded	First part of postcode area	What constitutes a contact
20/05/2020 13:19	20/05/2020 13:37	0	100	1078	1	20/05/2020 13:37	R_3oYnqoDeDTASiVN					anonymous	EN	1	2	1982	7	9	3	1	4	4	3	1	1	1	1	2	1,2,4	1|2|3|4	8,15	17|10|3|5|13|6|1|19|15|12|14|9|16|8|2|4	9	9|17|2|5|16|8|14|1|12|6|3|13|4|15|10|19	15	14|6|5|10|9|15|13|16|3|8|19|12|2|1|4|17	1	5	4	5	3|4|1|2	3	Data stored until	An effective vaccine for Covid-19 is widely available	What constitutes a contact	Being within 4 meters/12 feet for 15 minutes	Data storage	In a central database, maintained by the National Health Service	Location uploaded
20/05/2020 13:19	20/05/2020 13:38	0	100	1132	1	20/05/2020 13:38	R_V3Zz4bpb3fc5YTT					anonymous	EN	1	2	1952	9	9	4	3	4	2	3	1	2	1	2	1	1,2,4	3|2|1|4	1,5,6,8,12,13,16,17	1|12|4|2|13|15|3|17|9|5|10|16|14|19|6|8	5	16|8|10|1|9|19|12|2|5|15|4|13|3|14|6|17	5	16|17|1|4|9|14|12|3|5|10|13|2|6|15|19|8	3	1	3	3	3|1|2|4	2	Data stored until	Not stored	Data storage	Decentralised, locally at device.	Location uploaded	None	Contacts uploaded
20/05/2020 13:18	20/05/2020 13:38	0	100	1217	1	20/05/2020 13:38	R_3Ehcej5aXF89XXR					anonymous	EN	1	1	1948	12	9	3	1	3	4	3	2	2	1	2	1	4	4|1|3|2	1,2,5,6,8,10,12,15,16,17,19	4|17|8|15|3|2|5|10|14|19|1|12|13|6|9|16	8	1|10|14|17|6|2|16|9|12|4|13|5|8|15|3|19	8	19|16|9|13|5|6|1|10|15|12|4|8|3|17|14|2	4	2	2	5	2|4|1|3	4	Location uploaded	First part of postcode area	Data stored until	Data kept indefinitely	Contacts uploaded	Contact with a person having symptoms	What constitutes a contact
20/05/2020 13:19	20/05/2020 13:39	0	100	1206	1	20/05/2020 13:39	R_210ccjrhvdNtMrN					anonymous	EN	1	2	1968	7	10	1	1	5	5	3	2	1	2	1	1	4	2|1|3|4	1,2,3,4,5,6,8,9,10,12,13,14,15,16,17,19	9|5|10|2|17|13|12|19|1|6|14|15|16|3|8|4	5	19|9|10|2|8|6|12|16|14|13|4|3|5|15|17|1	5	4|3|15|19|6|13|17|1|16|9|8|12|2|10|5|14	6	5	3	5	4|3|2|1	1	Data storage	In a central database, maintained by the Government	Contacts uploaded	None	Location uploaded	First part of postcode area	Data stored until
20/05/2020 13:19	20/05/2020 13:40	0	100	1258	1	20/05/2020 13:40	R_33sfXIPMqAtRvJB					anonymous	EN	1	1	1969	3	9	1	3	4	3	3	2	2	2	2	1	4	1|3|4|2	1,2,4,5,8,10,12,13,15,16,17	12|17|16|8|3|9|19|10|4|13|5|6|15|2|14|1	8	12|15|9|17|2|6|13|5|8|19|1|14|16|4|3|10	8	17|4|5|8|1|15|6|3|14|2|19|12|9|13|16|10	4	3	6	5	1|4|2|3	3	Contacts uploaded	All contacts regardless of symptoms	What constitutes a contact	Being within 4 meters/12 feet for 5 minutes	Purpose of app	Notify human contact tracers to examine user's exposure to virus	Data stored until
20/05/2020 13:19	20/05/2020 13:50	0	100	1887	1	20/05/2020 13:50	R_1imOoYb4DPMaWjt					anonymous	EN	1	2	1963	10	7	4	3	3	3	3	2	2	2	2	1	2,4	4|3|1|2	6	3|6|5|8|19|16|1|2|10|15|9|17|14|4|13|12	6	8|10|6|9|2|4|5|19|12|15|1|16|3|14|13|17	13	5|8|3|6|13|16|9|14|17|1|19|15|12|10|4|2	5	1	4	5	4|3|1|2	3	Location uploaded	None	Data storage	In a central database, maintained by the Government	What constitutes a contact	Being within 4 meters/12 feet for 5 minutes	Data stored until
20/05/2020 13:47	20/05/2020 13:54	0	100	455	1	20/05/2020 13:54	R_1CCNusp8a7HWrpV					anonymous	EN	1	1	1980	9	10	1	2	5	5	3	2	2	2	1	1	2,3,4	1|3|2|4	2,4,8,9,10,12,15,16,17,19	14|1|16|8|2|9|12|4|10|3|5|6|13|17|15|19	15	16|15|17|2|10|1|8|5|12|9|14|13|3|4|19|6	9	17|2|4|14|13|9|16|12|1|3|10|15|6|5|8|19	4	4	1	5	1|4|3|2	4	Location uploaded	None	Data stored until	Not stored	Contacts uploaded	None	Data storage
20/05/2020 13:47	20/05/2020 13:55	0	100	513	1	20/05/2020 13:55	R_1Nhn8cVedRMJzWN					anonymous	EN	1	2	1957	6	10	4	3	3	3	3	2	1	2	1	2	4	3|2|1|4	8	14|17|5|3|9|8|12|4|2|15|6|10|16|1|13|19	10	16|15|12|2|19|17|4|3|9|13|5|14|1|6|8|10	10	15|3|2|6|19|4|5|10|13|16|14|12|8|17|1|9	3	3	3	3	4|2|3|1	2	Data storage	In a central database, maintained by the National Health Service	Location uploaded	First part of postcode area	What constitutes a contact	Being within 2 meters/6 feet for 5 minutes	Contacts uploaded
20/05/2020 13:50	20/05/2020 13:59	0	100	574	1	20/05/2020 13:59	R_2vZYs5tjaVHLrKw					anonymous	EN	1	2	1991	6	9	3	2	3	3	3	2	1	1	1	1	4	1|3|2|4	1,2,3,4,5,6,8,9,10,12,14,15,17,19	8|4|9|12|6|15|1|2|3|13|16|10|17|14|5|19	8	13|6|17|4|2|19|1|16|3|5|9|14|8|10|15|12	8	15|17|6|5|2|4|12|9|14|13|10|19|3|8|1|16	2	2	3	5	3|1|2|4	3	Contacts uploaded	Contact with a person having symptoms	What constitutes a contact	Being within 4 meters/12 feet for 5 minutes	Data storage	In a central database, maintained by the National Health Service	Purpose of app
20/05/2020 13:51	20/05/2020 14:01	0	100	597	1	20/05/2020 14:01	R_1ez1xq0Ig0070ta					anonymous	EN	1	2	1967	5	7	3	3	3	4	3	2	2	2	1	2	2,4	3|4|2|1	2,4,6,8,9,12,13,14,15	6|9|4|14|19|3|1|16|2|17|8|12|13|5|10|15	8	19|12|15|10|16|13|17|8|2|5|14|3|1|6|4|9	15	14|9|1|6|15|17|2|8|16|13|10|19|4|5|12|3	4	1	2	5	4|3|2|1	2	Location uploaded	None	Purpose of app	Notify human contact tracers to examine user's exposure to virus	Data stored until	Data kept indefinitely	Contacts uploaded
20/05/2020 13:58	20/05/2020 14:07	0	100	504	1	20/05/2020 14:07	R_3EujSnr0gUJvHj4					anonymous	EN	1	1	1998	3	8	3	2	2	3	4	2	1	2	1	1	4	2|4|3|1	13	15|8|6|17|16|9|10|4|13|1|19|12|3|14|2|5	12	19|9|8|14|15|5|17|3|12|13|10|16|4|2|1|6	9	9|10|16|4|6|14|13|8|12|3|17|15|1|5|19|2	3	3	4	4	2|1|3|4	3	Data stored until	Not stored	Data storage	Decentralised, locally at device.	Location uploaded	None	Contacts uploaded
20/05/2020 13:50	20/05/2020 14:07	0	100	980	1	20/05/2020 14:07	R_3gOa8oEDcxBK6ho					anonymous	EN	1	1	1972	11	10	4	3	4	3	1	2	1	2	2	1	1,2	4|3|1|2	1,5,6,8,10,12,13,15,16,17	17|3|2|9|16|10|6|19|12|13|15|4|8|1|14|5	13	6|3|5|4|15|16|2|8|19|12|17|13|9|1|14|10	8	17|14|15|8|19|16|3|2|10|9|5|13|6|1|4|12	1	1	4	1	2|3|4|1	2	Contacts uploaded	None	Data storage	Decentralised, locally at device.	What constitutes a contact	Being within 2 meters/6 feet for 5 minutes	Purpose of app
20/05/2020 13:58	20/05/2020 14:08	0	100	595	1	20/05/2020 14:08	R_71XfzUcrAV0DfkR					anonymous	EN	1	2	1964	1	10	2	1	5	5	3	1	1	2	1	1	4	4|2|3|1	1,2,3,4,5,6,8,9,10,12,13,14,15,16,17,19	4|19|13|9|15|8|14|16|10|2|5|17|12|6|1|3	19	1|9|16|17|13|8|3|12|5|6|4|19|10|14|15|2	8	10|8|14|9|16|5|3|1|15|12|19|17|4|6|2|13	6	6	5	6	3|2|4|1	1	Data storage	Decentralised, locally at device.	Purpose of app	Notify users directly of exposure to virus	Location uploaded	None	Data stored until
20/05/2020 13:58	20/05/2020 14:12	0	100	856	1	20/05/2020 14:12	R_2Qy7s7azb0U7sOD					anonymous	EN	1	1	1969	9	9	3	3	6	3	3	1	1	2	1	1	2,4	2|3|1|4	8,9,10,14,15,17	2|17|9|8|13|6|15|5|4|1|3|16|10|14|12|19	15	14|4|12|8|1|16|2|19|9|3|10|15|6|5|17|13	15	5|10|8|17|15|1|6|4|9|16|14|12|13|19|3|2	4	2	4	5	2|1|4|3	3	Purpose of app	Notify users directly of exposure to virus	What constitutes a contact	Being within 4 meters/12 feet for 15 minutes	Location uploaded	None	Data storage
20/05/2020 14:05	20/05/2020 14:20	0	100	864	1	20/05/2020 14:20	R_3oYOQyh4EWs07LJ					anonymous	EN	1	2	1946	7	10	3	2	4	2	3	2	2	1	1	2	4	3|1|4|2	2,4,6,8,9,15,16	4|3|6|12|1|13|17|19|10|9|16|8|5|2|14|15	8	12|4|14|3|16|17|19|9|8|13|10|15|1|6|5|2	8	16|3|9|12|8|6|14|1|13|19|4|5|17|2|15|10	2	3	2	5	4|1|2|3	4	Contacts uploaded	Contact with a person having symptoms	Data stored until	Data kept indefinitely	Purpose of app	Notify human contact tracers to examine user's exposure to virus	Data storage
20/05/2020 13:58	20/05/2020 14:20	0	100	1337	1	20/05/2020 14:20	R_27fiNMXYjzAtxme					anonymous	EN	1	1	1967	8	8	3	3	3	3	3	2	1	1	1	1	4	3|2|4|1	5,10,15	6|4|8|3|12|16|13|1|10|9|14|5|15|19|17|2	15	15|19|17|5|6|14|1|10|13|16|2|9|3|4|12|8	10	8|3|17|14|12|19|9|1|13|10|4|5|6|2|15|16	4	2	3	5	1|4|3|2	2	What constitutes a contact	Being within 4 meters/12 feet for 5 minutes	Location uploaded	Exact location	Data stored until	Data kept indefinitely	Contacts uploaded
20/05/2020 14:06	20/05/2020 14:21	0	100	865	1	20/05/2020 14:21	R_9Z6KHf3EGo9CoOl					anonymous	EN	1	1	1946	11	7	1	4	3	4	3	1	2	2	1	2	2,4	3|2|4|1	1,4,5,8,9,10,12,14,15,16,17,19	15|4|5|17|3|1|8|16|2|13|19|9|12|6|10|14	15	1|16|3|14|4|9|5|15|8|19|10|6|13|17|2|12	15	10|9|15|3|4|17|16|5|13|12|8|19|2|14|1|6	4	4	1	4	4|1|2|3	4	What constitutes a contact	Being within 2 meters/6 feet for 5 minutes	Purpose of app	Notify human contact tracers to examine user's exposure to virus	Contacts uploaded	Contact with a person having symptoms	Location uploaded
20/05/2020 14:06	20/05/2020 14:21	0	100	889	1	20/05/2020 14:21	R_23djwDXNKFO1Ajp					anonymous	EN	1	2	1958	2	7	2	2	4	4	3	1	2	2	1	1	2,4	3|4|1|2	9,16	5|15|12|17|4|3|6|13|16|9|19|10|14|8|2|1	9	10|3|16|14|2|4|15|1|19|6|12|17|5|8|13|9	15	17|14|6|1|15|4|10|13|12|19|9|5|8|16|2|3	4	1	4	4	1|4|3|2	4	Contacts uploaded	None	Data storage	Decentralised, locally at device.	Data stored until	Not stored	Purpose of app
20/05/2020 13:50	20/05/2020 14:21	0	100	1872	1	20/05/2020 14:21	R_3OjpCzQMyxXZqXf					anonymous	EN	1	1	1955	11	10	1	2	3	3	3	1	1	1	1	1	1,2,4	4|1|2|3	1,2,3,8,10,12,15,17	14|12|1|3|2|13|19|10|15|6|16|9|8|5|4|17	8	6|10|8|14|4|15|13|19|16|5|3|17|9|2|1|12	8	6|3|14|1|13|9|12|5|17|8|4|16|15|2|19|10	5	3	5	5	1|3|4|2	3	Location uploaded	Exact location	What constitutes a contact	Being within 4 meters/12 feet for 15 minutes	Contacts uploaded	Contact with a person having symptoms	Data storage
20/05/2020 13:12	20/05/2020 14:29	0	100	4609	1	20/05/2020 14:29	R_UtFpaQkmsfGwIFj					anonymous	EN	1	2	1967	3	7	2	2	4	4	3	2	1	2	2	1	4	2|3|1|4	4,5,8,9,12,15	13|14|17|12|6|1|2|16|19|4|9|5|8|10|15|3	8	3|1|19|10|16|17|6|4|9|15|2|13|8|5|12|14	8	10|8|16|3|9|5|6|4|2|14|19|1|12|17|13|15	3	3	4	5	2|4|1|3	3	Data stored until	An effective vaccine for Covid-19 is widely available	Location uploaded	First part of postcode area	Data storage	In a central database, maintained by the Government	Contacts uploaded
20/05/2020 14:32	20/05/2020 14:35	0	100	194	1	20/05/2020 14:35	R_WDS8F1iR8xl5UoV					anonymous	EN	1	2	1992	11	7	1	1	1	1	1	1	1	1	1	1	3	2|1|3|4	13	9|14|16|8|19|5|12|2|13|3|1|6|10|15|17|4	2	13|12|8|5|10|17|6|14|2|19|3|4|9|1|16|15	13	19|6|17|8|12|14|10|2|13|9|5|1|3|16|15|4	4	4	4	3	4|1|2|3	2	Data storage	In a central database, maintained by the Government	What constitutes a contact	Being within 2 meters/6 feet for 15 minutes	Data stored until	Covid-19 tests are widely available	Purpose of app
20/05/2020 14:29	20/05/2020 14:37	0	100	438	1	20/05/2020 14:37	R_3KMwnSEpGUHKuWs					anonymous	EN	1	1	1983	4	9	4	4	2	2	3	1	1	1	2	1	2,4	1|2|3|4	1,5,8,9,10,12,15,16,19	14|13|2|4|1|6|3|17|15|19|16|9|8|5|12|10	9	12|13|3|4|19|16|17|15|10|5|9|6|2|1|14|8	8	5|9|14|4|17|2|13|1|10|19|15|16|3|8|6|12	5	1	4	5	4|1|3|2	4	Contacts uploaded	Contact with a person having symptoms	Purpose of app	Notify human contact tracers to examine user's exposure to virus	What constitutes a contact	Being within 4 meters/12 feet for 15 minutes	Data stored until
20/05/2020 14:26	20/05/2020 14:39	0	100	743	1	20/05/2020 14:39	R_AgqTjzQc0eBiBk5					anonymous	EN	1	1	1987	12	10	3	1	4	2	3	2	2	1	1	2	3	4|3|1|2	1,4,13	9|6|19|17|5|1|8|3|4|13|12|16|15|10|2|14	9	4|2|5|13|6|16|12|19|15|9|10|1|3|17|14|8	6	13|10|8|1|3|16|15|5|9|2|14|17|4|12|6|19	4	3	4	5	2|1|4|3	4	Purpose of app	Notify human contact tracers to examine user's exposure to virus	Data storage	In a central database, maintained by the National Health Service	Contacts uploaded	All contacts regardless of symptoms	Data stored until
20/05/2020 14:29	20/05/2020 14:39	0	100	575	1	20/05/2020 14:39	R_3HFfYh9pyoWP3uJ					anonymous	EN	1	1	2001	7	9	4	3	2	2	3	2	2	1	1	1	4	3|2|4|1	1,8,12,15	17|12|13|5|10|19|8|3|1|14|15|2|6|9|4|16	8	8|3|13|2|5|6|10|4|17|12|9|15|1|19|16|14	15	12|4|1|19|17|2|15|5|6|9|8|10|13|14|16|3	4	2	4	5	4|3|2|1	3	Contacts uploaded	All contacts regardless of symptoms	Data stored until	Covid-19 tests are widely available	Location uploaded	Exact location	Data storage
20/05/2020 14:32	20/05/2020 14:41	0	100	526	1	20/05/2020 14:41	R_1erbSqEcAa2ypIl					anonymous	EN	1	2	1973	9	7	3	2	3	4	3	2	2	1	2	2	4	3|2|4|1	1,2,6,10	4|17|8|5|1|2|12|6|9|10|14|13|3|16|19|15	1	16|1|6|12|10|3|15|4|8|19|14|17|9|5|2|13	15	8|14|10|13|17|12|15|3|1|4|5|2|9|6|19|16	4	2	4	4	1|4|2|3	4	Contacts uploaded	None	What constitutes a contact	Being within 4 meters/12 feet for 15 minutes	Purpose of app	Notify human contact tracers to examine user's exposure to virus	Data stored until
20/05/2020 14:29	20/05/2020 14:41	0	100	691	1	20/05/2020 14:41	R_24vJUP7qSrDWQZn					anonymous	EN	1	1	1977	3	9	4	2	4	2	3	2	2	1	1	2	1,2,3,4	4|3|2|1	1,8,12	13|16|12|4|10|5|3|9|17|6|14|19|8|1|15|2	8	15|16|19|14|2|1|13|4|3|5|10|8|17|6|12|9	2	13|12|6|3|19|15|16|17|14|10|8|2|5|1|4|9	5	3	3	5	1|4|2|3	4	Location uploaded	First part of postcode area	Data stored until	Covid-19 tests are widely available	What constitutes a contact	Being within 2 meters/6 feet for 15 minutes	Purpose of app
20/05/2020 14:27	20/05/2020 14:41	0	100	855	1	20/05/2020 14:41	R_1QA5VrAx2p9DL4K					anonymous	EN	1	2	2001	5	10	2	2	3	4	3	1	2	1	2	2	2,4	2|1|3|4	4,8,9,10,14,15	9|15|19|3|10|4|6|13|1|17|2|16|12|5|8|14	15	8|15|14|4|3|5|16|12|1|2|17|9|13|6|10|19	14	4|1|12|13|16|10|19|14|5|2|15|6|9|17|8|3	2	4	4	3	2|1|4|3	3	Data storage	In a central database, maintained by the National Health Service	Purpose of app	Notify human contact tracers to examine user's exposure to virus	Location uploaded	None	Data stored until
20/05/2020 14:29	20/05/2020 14:43	0	100	806	1	20/05/2020 14:43	R_1Lzeav7eI19Ev62					anonymous	EN	1	2	1971	8	10	3	3	2	4	3	1	2	1	2	1	4	1|3|2|4	1,2,10,12,17	3|15|17|5|8|6|1|13|2|4|12|14|10|19|16|9	2	15|14|10|5|13|1|3|12|17|6|9|19|16|2|4|8	8	19|4|17|15|9|3|2|8|12|6|16|13|10|1|5|14	1	1	5	5	2|1|3|4	2	Data stored until	Covid-19 tests are widely available	What constitutes a contact	Being within 2 meters/6 feet for 5 minutes	Contacts uploaded	All contacts regardless of symptoms	Location uploaded
20/05/2020 14:29	20/05/2020 14:44	0	100	851	1	20/05/2020 14:44	R_2mj5l2sZQnmr5G9					anonymous	EN	1	1	1997	3	9	4	2	2	2	3	2	2	1	2	1	2,4	4|3|2|1	4,6,10,15,16,17	2|8|14|1|15|5|4|6|16|13|3|12|10|17|19|9	15	2|14|3|9|19|17|5|13|6|12|1|4|16|10|15|8	15	2|15|10|13|1|14|19|3|8|4|6|17|9|16|12|5	5	4	5	4	3|1|2|4	3	Purpose of app	Notify human contact tracers to examine user's exposure to virus	Data storage	In a central database, maintained by the Government	Location uploaded	First part of postcode area	What constitutes a contact
20/05/2020 14:29	20/05/2020 14:44	0	100	875	1	20/05/2020 14:44	R_2WYcOac8nQBRK9Y					anonymous	EN	1	2	1963	1	10	3	3	3	3	1	1	2	2	2	2	2,4	2|1|3|4	2,3,4,8,10,15,17	19|4|8|13|12|14|10|3|9|15|16|17|1|5|2|6	10	9|1|19|16|3|2|15|10|17|8|4|6|14|13|5|12	15	14|16|2|12|10|17|1|4|8|3|19|9|6|15|13|5	5	1	5	5	2|3|4|1	3	Contacts uploaded	None	Location uploaded	None	Data storage	Decentralised, locally at device.	What constitutes a contact
20/05/2020 14:33	20/05/2020 14:44	0	100	671	1	20/05/2020 14:44	R_2wh4U0IhZnmhJXy					anonymous	EN	1	2	1985	5	10	3	1	5	5	3	2	2	2	1	1	1,2,4	2|4|3|1	4,5,8,9,15,17	8|1|9|17|5|2|10|4|6|13|15|19|12|14|3|16	8	5|12|14|6|13|3|10|8|19|1|4|2|16|9|17|15	8	15|14|13|6|10|4|5|8|17|3|2|9|16|1|12|19	3	5	3	5	2|3|4|1	3	Data storage	Decentralised, locally at device.	Contacts uploaded	None	What constitutes a contact	Being within 2 meters/6 feet for 5 minutes	Location uploaded
20/05/2020 14:34	20/05/2020 14:45	0	100	697	1	20/05/2020 14:45	R_2CVVMXyryvHrCTU					anonymous	EN	1	1	1970	8	8	1	1	5	4	3	1	2	2	1	1	2,4	1|2|3|4	4,5,8,9,10,12,15,16,19	3|5|2|8|13|6|1|4|15|9|16|17|19|10|14|12	9	2|12|10|8|15|6|13|17|4|1|19|16|5|14|3|9	8	16|4|2|9|8|12|6|13|1|3|5|19|17|14|15|10	4	5	2	5	4|1|2|3	4	What constitutes a contact	Being within 4 meters/12 feet for 5 minutes	Purpose of app	Notify human contact tracers to examine user's exposure to virus	Location uploaded	First part of postcode area	Data storage
20/05/2020 14:29	20/05/2020 14:47	0	100	1084	1	20/05/2020 14:47	R_pz7XL3y9nDuz29j					anonymous	EN	1	1	1962	9	7	1	3	3	3	3	2	1	1	2	1	2,4	3|1|2|4	1,9,12,15,16,17,19	1|3|17|2|14|5|4|6|19|9|13|10|8|16|12|15	19	4|17|3|14|9|6|13|19|15|1|8|12|16|10|5|2	15	8|4|16|13|5|3|2|17|9|14|6|12|19|10|1|15	5	4	1	5	1|2|4|3	3	Contacts uploaded	None	Location uploaded	None	Purpose of app	Notify users directly of exposure to virus	Data stored until
20/05/2020 14:29	20/05/2020 14:50	0	100	1247	1	20/05/2020 14:50	R_2cAbcWNacA6sSQC					anonymous	EN	1	1	1966	5	9	2	2	2	3	3	2	2	1	2	2	2,4	4|1|2|3	8,15	4|3|12|8|9|10|16|2|15|17|1|14|19|13|6|5	8	1|2|10|3|15|8|17|4|6|14|16|13|19|12|5|9	15	17|14|4|5|8|10|16|9|1|6|15|12|13|2|3|19	5	2	5	5	2|1|3|4	4	Data stored until	Data kept indefinitely	Data storage	In a central database, maintained by the Government	Purpose of app	Notify human contact tracers to examine user's exposure to virus	Location uploaded
20/05/2020 14:29	20/05/2020 15:02	0	100	1991	1	20/05/2020 15:02	R_2EFymbZPXD0BiGI					anonymous	EN	1	2	1984	3	9	1	3	5	5	3	2	1	1	1	2	4	4|3|2|1	8	2|15|5|17|13|6|1|9|8|3|4|12|10|16|14|19	15	5|8|4|15|13|6|9|16|17|2|19|3|10|14|1|12	15	15|9|10|4|19|6|2|16|14|13|17|5|12|3|8|1	5	1	3	5	2|1|3|4	2	Data storage	In a central database, maintained by the Government	Data stored until	An effective vaccine for Covid-19 is widely available	What constitutes a contact	Being within 4 meters/12 feet for 5 minutes	Location uploaded
20/05/2020 14:29	20/05/2020 15:12	0	100	2531	1	20/05/2020 15:12	R_3oEZ6Ahm4D8BpOi					anonymous	EN	1	2	1951	12	9	2	3	3	3	3	1	1	1	1	1	1,2,4	4|2|1|3	1,6,8,9,10,14,15,16,17,19	15|3|14|12|13|19|9|5|2|17|4|1|10|8|6|16	15	1|5|8|15|14|2|19|4|9|3|13|17|12|6|16|10	15	9|10|13|4|8|17|2|1|12|6|14|16|15|3|19|5	4	3	4	5	3|4|2|1	3	Data stored until	An effective vaccine for Covid-19 is widely available	Purpose of app	Notify human contact tracers to examine user's exposure to virus	Contacts uploaded	All contacts regardless of symptoms	What constitutes a contact
20/05/2020 14:28	20/05/2020 15:13	0	100	2689	1	20/05/2020 15:13	R_x5E5CD8uqlYT2Hn					anonymous	EN	1	1	1953	7	10	4	3	1	1	3	1	1	2	1	2	4	2|4|3|1	8,10,14,15,19	9|16|6|15|10|1|12|13|14|2|3|8|5|19|4|17	15	5|19|9|4|16|2|12|15|17|14|10|13|6|3|8|1	8	14|1|4|10|17|15|16|2|6|12|9|13|3|8|5|19	1	3	5	5	1|2|3|4	4	Data storage	In a central database, maintained by the National Health Service	Purpose of app	Notify human contact tracers to examine user's exposure to virus	Contacts uploaded	Contact with a person having symptoms	Location uploaded
20/05/2020 15:11	20/05/2020 15:15	0	100	239	1	20/05/2020 15:15	R_2Vt0en7Ts9RFegu					anonymous	EN	1	1	1977	1	10	3	1	2	3	1	1	2	1	1	1	1,4	2|1|4|3	3,5,10,15,16	10|17|2|1|8|13|19|12|16|5|4|15|3|6|14|9	13	4|15|6|12|19|8|3|1|2|13|10|16|5|9|14|17	8	1|2|8|4|14|15|17|13|19|6|12|3|5|10|9|16	4	5	5	5	4|3|1|2	4	Purpose of app	Notify users directly of exposure to virus	Contacts uploaded	None	Data stored until	Not stored	What constitutes a contact
20/05/2020 15:06	20/05/2020 15:17	0	100	623	1	20/05/2020 15:17	R_VQi8XgWYd7xck8x					anonymous	EN	1	2	1974	3	9	2	1	2	5	3	1	2	2	1	1	4	1|4|3|2	4,5,8,9,19	17|1|14|9|5|2|6|19|8|10|16|3|4|12|15|13	8	13|19|10|5|1|15|14|16|3|4|2|17|8|6|12|9	5	1|8|19|12|15|13|5|3|16|9|4|6|17|10|2|14	1	3	5	5	4|2|3|1	4	Data stored until	Not stored	What constitutes a contact	Being within 4 meters/12 feet for 5 minutes	Location uploaded	None	Contacts uploaded
20/05/2020 15:14	20/05/2020 15:19	0	100	329	1	20/05/2020 15:19	R_3CINmHKgZbqLVI2					anonymous	EN	1	1	2000	1	10	3	2	5	3	2	1	2	2	1	1	2	3|2|4|1	1,2,13	1|15|19|4|16|2|10|6|13|14|3|17|8|12|9|5	3	3|5|9|16|4|15|13|2|1|10|12|6|14|17|8|19	3	9|15|12|3|19|10|16|17|14|5|8|6|13|2|1|4	4	1	2	4	3|1|4|2	4	Location uploaded	Exact location	Data storage	In a central database, maintained by the Government	Data stored until	Data kept indefinitely	Contacts uploaded
20/05/2020 15:16	20/05/2020 15:22	0	100	347	1	20/05/2020 15:22	R_BuhcKBW7mhyIN8t					anonymous	EN	1	2	1987	8	8	4	3	2	2	3	1	1	1	1	1	4	1|4|3|2	10,15	14|4|16|10|12|17|9|1|5|3|6|13|19|8|2|15	19	1|15|9|2|17|4|6|5|12|10|16|14|13|3|8|19	15	17|2|5|10|8|13|4|19|15|6|12|16|3|9|1|14	4	2	4	4	3|1|4|2	4	Purpose of app	Notify human contact tracers to examine user's exposure to virus	Location uploaded	First part of postcode area	Data storage	In a central database, maintained by the National Health Service	Data stored until
20/05/2020 15:09	20/05/2020 15:24	0	100	908	1	20/05/2020 15:24	R_12G8hJWJbSIJqcY					anonymous	EN	1	1	1944	9	7	3	3	4	4	3	1	1	2	1	2	4	1|3|2|4	6,10	6|2|14|3|4|15|5|9|1|19|8|16|12|17|10|13	15	19|1|6|12|3|9|16|10|14|8|13|4|15|5|2|17	15	1|3|12|4|5|9|13|16|8|10|6|17|19|15|14|2	4	2	4	4	2|1|3|4	3	Contacts uploaded	Contact with a person having symptoms	Location uploaded	Exact location	What constitutes a contact	Being within 2 meters/6 feet for 5 minutes	Data storage
20/05/2020 15:09	20/05/2020 15:25	0	100	942	1	20/05/2020 15:25	R_1mPnhHtaHgX57LP					anonymous	EN	1	1	1983	1	9	3	2	3	3	3	2	1	2	1	1	2,4	4|2|3|1	4,5,6,8,10,15,17,19	19|5|16|12|13|9|6|8|2|10|3|17|4|15|14|1	8	15|1|4|9|12|16|17|8|14|3|13|10|2|19|5|6	15	3|2|9|1|4|15|14|10|13|8|12|19|6|17|5|16	4	3	5	5	1|2|4|3	3	Location uploaded	First part of postcode area	Purpose of app	Notify human contact tracers to examine user's exposure to virus	Data stored until	Covid-19 tests are widely available	Data storage
20/05/2020 15:12	20/05/2020 15:25	0	100	834	1	20/05/2020 15:25	R_2a8ZuaxwJENlAvm					anonymous	EN	1	1	2001	6	8	2	4	2	1	3	1	1	1	1	1	1,2,4	1|4|3|2	1,2,3,4,5,6,8,10,13,14,15,16,17	9|3|12|14|4|13|17|5|15|1|6|2|10|16|8|19	15	19|17|9|6|2|12|1|10|14|4|13|16|5|3|8|15	15	10|14|3|5|19|16|15|6|1|4|2|8|9|17|12|13	4	2	3	4	4|3|1|2	3	What constitutes a contact	Being within 4 meters/12 feet for 5 minutes	Data stored until	An effective vaccine for Covid-19 is widely available	Contacts uploaded	Contact with a person having symptoms	Data storage
20/05/2020 15:16	20/05/2020 15:28	0	100	708	1	20/05/2020 15:28	R_SDbQOjeZRTFDzb3					anonymous	EN	1	1	1990	3	8	2	2	4	5	3	2	1	2	2	2	2,4	4|3|1|2	2,8,15	2|3|19|15|17|5|13|6|16|4|9|8|14|12|10|1	15	6|8|12|17|13|15|5|19|3|4|10|9|16|2|14|1	8	16|17|19|10|13|4|12|2|6|9|15|8|3|5|14|1	1	5	4	5	1|3|2|4	4	Location uploaded	First part of postcode area	What constitutes a contact	Being within 4 meters/12 feet for 5 minutes	Contacts uploaded	None	Data storage
20/05/2020 15:16	20/05/2020 15:28	0	100	708	1	20/05/2020 15:28	R_1g0D35ro1V1EM7z					anonymous	EN	1	2	1966	3	5	2	3	4	3	3	1	1	1	1	2	2,4	3|2|4|1	6,8,16,17,19	14|12|4|1|2|3|13|8|10|17|9|19|16|6|5|15	8	8|5|9|2|13|10|17|14|1|4|6|19|3|15|16|12	8	5|10|2|1|14|8|12|17|19|16|9|4|3|6|13|15	4	2	2	4	2|1|3|4	4	Data storage	In a central database, maintained by the Government	Contacts uploaded	None	What constitutes a contact	Being within 2 meters/6 feet for 15 minutes	Purpose of app
20/05/2020 15:24	20/05/2020 15:28	0	100	262	1	20/05/2020 15:28	R_78Uj5pqcCuCNv5D					anonymous	EN	1	2	1984	10	9	1	4	2	3	4	1	2	1	2	1	1,3	3|1|2|4	2,4,6	6|17|3|1|10|14|19|4|2|5|9|16|13|8|12|15	15	3|1|9|5|12|2|10|19|15|17|4|16|8|13|6|14	5	5|13|9|14|12|2|17|10|3|16|8|1|6|15|19|4	4	4	6	5	1|3|2|4	2	What constitutes a contact	Being within 4 meters/12 feet for 15 minutes	Location uploaded	None	Data storage	In a central database, maintained by the National Health Service	Data stored until
20/05/2020 15:25	20/05/2020 15:29	0	100	226	1	20/05/2020 15:29	R_3n6jKkMtO7fpSjL					anonymous	EN	1	1	1980	3	8	4	2	2	2	2	1	1	1	1	1	4	2|1|4|3	5,6,19	10|9|8|14|3|1|17|4|6|13|19|2|16|5|15|12	4	14|3|19|6|8|12|15|9|10|17|1|4|16|2|13|5	13	10|6|12|9|14|8|4|5|15|19|3|1|2|13|17|16	5	4	3	1	3|1|2|4	4	Data storage	In a central database, maintained by the Government	Purpose of app	Notify human contact tracers to examine user's exposure to virus	Contacts uploaded	All contacts regardless of symptoms	What constitutes a contact
20/05/2020 15:21	20/05/2020 15:29	0	100	505	1	20/05/2020 15:29	R_2Y4m1vijAcjyV4T					anonymous	EN	1	2	2002	3	9	4	2	2	2	3	2	2	1	2	2	3,4	4|3|1|2	1,2,3,4,5,12,15,17	17|15|2|14|10|5|3|6|8|12|1|16|9|19|13|4	2	15|9|17|4|19|3|5|13|10|16|1|12|6|14|8|2	1	1|4|9|10|2|19|15|16|6|3|17|14|12|5|8|13	4	3	4	3	3|2|4|1	3	Purpose of app	Notify users directly of exposure to virus	Location uploaded	None	Data stored until	Not stored	Contacts uploaded
20/05/2020 15:18	20/05/2020 15:29	0	100	649	1	20/05/2020 15:29	R_0SqFedQCEmlvs9X					anonymous	EN	1	2	1988	1	9	1	1	3	5	3	2	2	2	1	1	2,4	1|2|3|4	4,5,8,9,10,17	19|14|12|9|17|2|4|10|6|3|1|16|8|13|15|5	8	17|4|16|15|12|1|3|13|6|14|19|2|5|8|10|9	5	13|12|19|4|5|6|16|10|1|8|2|9|15|17|14|3	1	5	2	4	1|4|3|2	4	Data stored until	Covid-19 tests are widely available	Contacts uploaded	None	What constitutes a contact	Being within 4 meters/12 feet for 15 minutes	Data storage
20/05/2020 15:18	20/05/2020 15:29	0	100	662	1	20/05/2020 15:29	R_C825wSsIujQHC7v					anonymous	EN	1	2	1965	9	9	3	1	4	5	3	2	1	1	1	1	2,4	1|3|2|4	1,2,3,4,5,8,9,10,12,14,15,17,19	1|4|8|15|13|2|12|14|9|19|5|3|6|10|17|16	15	12|13|4|5|6|19|9|16|3|15|8|1|10|2|14|17	15	2|15|5|10|6|13|1|3|4|12|16|9|14|8|19|17	4	3	2	5	1|4|2|3	4	Data storage	In a central database, maintained by the National Health Service	Contacts uploaded	Contact with a person having symptoms	Location uploaded	Exact location	Purpose of app
20/05/2020 15:21	20/05/2020 15:30	0	100	507	1	20/05/2020 15:30	R_2B59SDxXjw7dGSe					anonymous	EN	1	2	1993	8	7	3	3	3	3	3	1	1	1	2	1	4	2|3|4|1	3,10,12,14	13|14|10|8|12|2|5|9|3|16|17|4|19|6|1|15	4	9|2|3|15|8|17|12|16|4|14|19|1|13|5|6|10	3	14|3|6|1|19|13|2|9|12|4|10|15|8|16|5|17	3	3	4	2	2|3|4|1	2	Data stored until	Not stored	Contacts uploaded	None	What constitutes a contact	Being within 2 meters/6 feet for 5 minutes	Location uploaded
20/05/2020 15:24	20/05/2020 15:30	0	100	406	1	20/05/2020 15:30	R_sj2Bzgfu4Susccp					anonymous	EN	1	1	1964	4	4	1	4	4	1	3	2	1	2	2	1	4	2|1|3|4	2,13,15	2|10|4|5|14|16|17|19|1|6|13|15|3|12|9|8	13	16|3|14|2|5|15|8|12|19|1|10|6|9|4|13|17	13	1|17|19|12|13|2|15|8|9|5|16|10|14|6|3|4	4	1	4	5	3|1|2|4	2	What constitutes a contact	Being within 2 meters/6 feet for 15 minutes	Purpose of app	Notify human contact tracers to examine user's exposure to virus	Contacts uploaded	None	Location uploaded
20/05/2020 15:25	20/05/2020 15:31	0	100	350	1	20/05/2020 15:31	R_1db38Z7kxq5Pmmx					anonymous	EN	1	2	1997	8	9	4	1	1	1	1	1	2	2	2	2	4	4|1|2|3	1,2,4,5,8	5|4|2|12|6|16|15|9|8|14|1|3|13|10|19|17	8	14|12|10|1|4|9|19|13|16|5|2|8|17|15|3|6	15	14|9|1|5|16|13|8|10|3|17|19|15|6|2|12|4	5	5	5	5	1|4|3|2	3	What constitutes a contact	Being within 2 meters/6 feet for 15 minutes	Location uploaded	None	Contacts uploaded	None	Purpose of app
20/05/2020 15:22	20/05/2020 15:31	0	100	560	1	20/05/2020 15:31	R_24iU1ALe5ah8P2a					anonymous	EN	1	1	1965	12	8	2	2	4	4	3	1	1	1	1	1	4	1|2|4|3	2,4,6,9,10,14,15	13|14|3|17|6|2|1|10|9|8|5|19|12|4|15|16	14	3|13|19|10|8|4|1|5|16|17|6|14|15|9|12|2	14	15|4|19|17|3|1|2|10|8|14|12|16|5|13|6|9	1	1	5	5	4|1|3|2	2	Location uploaded	None	Purpose of app	Notify users directly of exposure to virus	What constitutes a contact	Being within 4 meters/12 feet for 5 minutes	Contacts uploaded
20/05/2020 15:31	20/05/2020 15:31	0	100	2	1	20/05/2020 15:31	R_3MRIbp8qydrbLwR					anonymous	EN	2
20/05/2020 15:21	20/05/2020 15:32	0	100	657	1	20/05/2020 15:32	R_21H9A8PF0AMztnb					anonymous	EN	1	1	1955	7	8	1	2	3	4	3	2	2	2	1	1	4	1|4|3|2	2,10,15,17	9|8|1|3|5|15|12|14|19|17|6|4|2|13|16|10	8	19|1|13|17|2|6|12|9|16|5|10|14|4|3|8|15	8	10|4|5|15|1|14|9|2|6|16|13|17|12|8|3|19	1	3	3	4	3|1|2|4	3	Location uploaded	Exact location	What constitutes a contact	Being within 4 meters/12 feet for 5 minutes	Data stored until	Data kept indefinitely	Purpose of app
20/05/2020 15:29	20/05/2020 15:32	0	100	196	1	20/05/2020 15:32	R_3rH85S3cQjORVC3					anonymous	EN	1	1	1998	10	8	2	4	1	1	3	1	2	2	1	1	1	4|2|1|3	1,14,15	2|12|4|19|8|5|14|13|15|10|16|9|6|17|1|3	16	1|10|12|5|9|6|13|8|16|19|15|17|2|4|3|14	13	16|4|6|14|5|17|19|13|8|10|3|9|15|1|12|2	2	2	5	4	1|2|4|3	3	Location uploaded	None	Contacts uploaded	None	Data storage	Decentralised, locally at device.	Purpose of app
20/05/2020 15:29	20/05/2020 15:32	0	100	200	1	20/05/2020 15:32	R_33xm0odR4qhLiTs					anonymous	EN	1	2	1987	5	9	3	2	2	2	2	1	1	1	1	1	3,4	3|4|2|1	1,2,6,10	16|17|8|9|3|14|15|13|10|2|6|5|19|12|4|1	10	13|12|8|5|19|9|14|6|4|16|3|1|15|17|10|2	15	19|5|13|16|6|2|4|8|15|12|1|3|10|17|14|9	4	5	4	4	2|1|4|3	4	Location uploaded	Exact location	What constitutes a contact	Being within 4 meters/12 feet for 5 minutes	Data stored until	Data kept indefinitely	Contacts uploaded
20/05/2020 15:28	20/05/2020 15:32	0	100	228	1	20/05/2020 15:32	R_1Fwym8Cyubm7MPf					anonymous	EN	1	1	1984	9	10	3	2	4	4	3	1	2	2	2	2	2	4|1|2|3	1,2,5,13,16	15|3|5|2|17|4|6|1|16|19|10|12|8|14|9|13	19	14|10|4|6|12|13|19|5|3|16|1|9|15|8|17|2	9	2|15|19|16|10|4|1|9|3|12|13|5|8|14|6|17	3	4	3	3	1|4|3|2	2	Location uploaded	First part of postcode area	Data storage	In a central database, maintained by the Government	What constitutes a contact	Being within 4 meters/12 feet for 15 minutes	Data stored until
20/05/2020 15:22	20/05/2020 15:32	0	100	649	1	20/05/2020 15:32	R_1LSbg5NzsNT9vAA					anonymous	EN	1	2	1970	10	7	1	3	3	2	3	2	1	2	2	1	4	2|3|4|1	5,14,15,17	17|16|3|13|5|8|15|1|14|10|4|2|6|12|9|19	15	17|5|19|4|9|14|2|13|15|12|6|1|8|3|16|10	15	4|9|1|8|2|14|16|19|12|17|15|3|13|10|5|6	1	4	1	5	3|2|4|1	3	Data stored until	Data kept indefinitely	Purpose of app	Notify human contact tracers to examine user's exposure to virus	Location uploaded	Exact location	What constitutes a contact
20/05/2020 15:29	20/05/2020 15:33	0	100	270	1	20/05/2020 15:33	R_3lz90dmEjmAwBhM					anonymous	EN	1	2	1993	12	10	2	4	2	1	2	2	1	2	1	2	1,2	4|2|1|3	1,3,4,6,8,14,19	8|19|14|1|3|17|4|15|13|2|6|9|5|10|16|12	2	16|13|14|15|2|10|1|19|6|9|8|17|4|3|5|12	3	8|19|10|12|5|2|3|4|17|13|16|15|14|6|1|9	5	4	3	4	2|4|3|1	4	Location uploaded	None	Data stored until	Data kept indefinitely	Contacts uploaded	All contacts regardless of symptoms	Data storage
20/05/2020 15:29	20/05/2020 15:33	0	100	273	1	20/05/2020 15:33	R_2ZCvLWteyXexZPT					anonymous	EN	1	2	1990	3	9	2	3	3	2	5	1	1	1	1	1	1	2|1|4|3	9	16|6|4|17|13|5|10|3|9|19|8|1|2|12|14|15	14	13|8|14|1|3|12|5|10|2|16|9|17|15|19|6|4	3	9|14|5|13|19|4|6|10|3|2|8|17|16|1|15|12	3	5	1	3	4|2|1|3	2	What constitutes a contact	Being within 4 meters/12 feet for 15 minutes	Contacts uploaded	None	Location uploaded	None	Purpose of app
20/05/2020 15:29	20/05/2020 15:33	0	100	274	1	20/05/2020 15:33	R_2aEN2ILiSDrQNrR					anonymous	EN	1	1	1988	2	10	2	4	3	4	5	1	2	1	2	1	1	4|2|1|3	1,5,13,15	1|19|6|5|16|13|8|2|12|17|15|14|9|4|10|3	17	14|6|3|10|8|19|17|2|4|16|1|15|9|5|12|13	16	1|8|13|15|3|2|4|19|5|16|6|17|14|10|9|12	3	4	1	4	2|4|3|1	4	What constitutes a contact	Being within 4 meters/12 feet for 15 minutes	Contacts uploaded	None	Data stored until	Not stored	Data storage
20/05/2020 15:22	20/05/2020 15:33	0	100	712	1	20/05/2020 15:33	R_0weiYdjx0Oym8Q9					anonymous	EN	1	2	1944	5	6	2	3	2	2	3	1	1	1	2	1	4	3|1|2|4	2,5,8,10,12,15,17	14|19|15|6|3|4|12|10|2|16|5|13|9|8|17|1	8	12|3|17|4|10|15|19|1|8|13|9|5|2|16|14|6	12	5|1|2|15|10|17|13|8|4|14|19|16|6|3|9|12	3	2	3	3	2|4|1|3	1	Location uploaded	None	Contacts uploaded	Contact with a person having symptoms	Data storage	In a central database, maintained by the Government	Purpose of app
20/05/2020 15:19	20/05/2020 15:34	0	100	864	1	20/05/2020 15:34	R_3kGHLlbwEDmzW78					anonymous	EN	1	1	1971	8	8	2	2	6	6	3	1	2	2	2	2	2,4	1|4|3|2	6,8,9,10,13,15	14|1|4|13|16|9|5|2|19|17|3|12|10|8|6|15	8	6|8|15|4|12|1|13|19|9|14|16|17|2|5|10|3	15	16|12|19|1|3|17|14|9|6|2|10|4|13|5|8|15	6	1	4	2	1|2|4|3	3	Location uploaded	First part of postcode area	What constitutes a contact	Being within 4 meters/12 feet for 15 minutes	Data stored until	An effective vaccine for Covid-19 is widely available	Contacts uploaded
20/05/2020 15:29	20/05/2020 15:34	0	100	291	1	20/05/2020 15:34	R_NWn3lQ0tWCLUXgR					anonymous	EN	1	1	1990	8	10	4	1	3	2	2	1	2	2	2	1	2	4|2|1|3	5	9|5|8|2|16|19|17|3|12|4|13|14|15|6|10|1	19	6|19|10|14|13|4|3|2|5|16|9|17|15|8|1|12	6	3|6|2|14|4|19|16|1|5|17|8|15|12|9|13|10	2	3	3	2	2|1|4|3	4	Data stored until	An effective vaccine for Covid-19 is widely available	Contacts uploaded	All contacts regardless of symptoms	Data storage	In a central database, maintained by the Government	What constitutes a contact
20/05/2020 15:17	20/05/2020 15:34	0	100	999	1	20/05/2020 15:34	R_3PtdBwGict5X0Da					anonymous	EN	1	1	1955	5	10	1	3	3	4	3	2	2	1	2	1	1,2,4	2|4|1|3	1,2,3,4,5,8,10,12,16,17	5|19|15|17|13|8|2|16|4|12|10|3|9|1|6|14	8	3|17|16|1|13|5|12|10|9|15|19|2|8|4|6|14	8	14|19|13|17|10|12|1|5|3|16|8|15|6|4|2|9	2	3	2	1	4|3|2|1	3	Data stored until	Not stored	Data storage	Decentralised, locally at device.	Purpose of app	Notify users directly of exposure to virus	Location uploaded
20/05/2020 15:29	20/05/2020 15:34	0	100	337	1	20/05/2020 15:35	R_23aia2oPiJ03IgF					anonymous	EN	1	1	1973	3	6	3	3	3	3	3	1	1	1	1	1	4	1|4|2|3	14,19	4|15|14|16|9|10|6|17|3|1|5|19|12|8|13|2	13	19|5|10|13|6|4|16|9|12|15|14|8|2|1|3|17	13	1|8|3|10|9|14|12|4|16|13|19|15|6|17|2|5	4	3	3	5	1|2|3|4	3	Purpose of app	Notify human contact tracers to examine user's exposure to virus	What constitutes a contact	Being within 4 meters/12 feet for 5 minutes	Data storage	In a central database, maintained by the Government	Location uploaded
20/05/2020 15:06	20/05/2020 15:35	0	100	1713	1	20/05/2020 15:35	R_3qmrB9BF6xF5yH1					anonymous	EN	1	1	1952	5	10	3	2	4	4	3	1	1	1	1	1	1,2,4	3|2|1|4	1,8,14,15	5|15|4|3|14|6|19|16|12|13|17|2|1|8|9|10	8	4|6|8|13|1|14|2|10|16|15|5|17|19|9|12|3	15	8|16|10|5|3|4|6|1|14|13|19|2|12|15|9|17	4	4	2	5	3|2|4|1	3	Contacts uploaded	All contacts regardless of symptoms	Location uploaded	Exact location	What constitutes a contact	Being within 4 meters/12 feet for 5 minutes	Data stored until
20/05/2020 15:28	20/05/2020 15:35	0	100	409	1	20/05/2020 15:35	R_3q7nC9prDrrbZXo					anonymous	EN	1	2	1986	12	5	3	3	3	2	2	1	1	1	2	2	1	1|4|2|3	1,13	3|17|15|2|9|8|13|16|6|12|5|4|10|19|1|14	1	13|17|16|14|19|2|12|4|8|1|6|3|10|15|9|5	4	4|9|15|6|19|14|12|2|3|17|5|10|8|16|13|1	3	3	3	2	4|1|3|2	2	Data storage	In a central database, maintained by the Government	Contacts uploaded	Contact with a person having symptoms	Data stored until	Covid-19 tests are widely available	Purpose of app
20/05/2020 15:29	20/05/2020 15:36	0	100	444	1	20/05/2020 15:36	R_xouOKQ8N5TmftKh					anonymous	EN	1	1	1987	12	8	3	3	1	4	3	1	1	1	1	1	2,4	1|3|4|2	8,10	15|16|19|3|4|12|9|17|10|8|6|2|13|5|14|1	15	4|5|16|3|8|17|10|14|2|15|19|13|12|9|1|6	15	6|16|10|1|17|15|5|3|12|14|2|4|19|8|13|9	4	3	5	5	3|4|1|2	3	Contacts uploaded	All contacts regardless of symptoms	Data stored until	Covid-19 tests are widely available	Purpose of app	Notify human contact tracers to examine user's exposure to virus	Location uploaded
20/05/2020 15:29	20/05/2020 15:37	0	100	479	1	20/05/2020 15:37	R_2CqgJgQ7SkTcqTi					anonymous	EN	1	2	1953	11	8	2	6	6	6	3	2	1	2	2	2	2,4	3|1|4|2	6,8,13,15	3|10|15|13|4|5|9|17|12|6|2|19|16|1|14|8	8	15|3|12|6|1|14|4|13|17|10|2|19|5|16|9|8	6	4|1|5|2|8|10|17|12|3|9|16|15|19|14|6|13	6	1	6	5	1|3|2|4	2	Contacts uploaded	None	Purpose of app	Notify users directly of exposure to virus	Data storage	Decentralised, locally at device.	Location uploaded
20/05/2020 15:22	20/05/2020 15:37	0	100	912	1	20/05/2020 15:37	R_1QrzLL4kdWUYqJQ					anonymous	EN	1	1	1941	8	9	4	3	4	2	3	1	2	2	1	2	1,2,3,4	4|1|2|3	1,3,4,5,6,8,9,10,12,13,15,17	9|13|14|1|15|4|10|12|19|6|16|2|8|5|3|17	1	12|14|8|1|17|10|5|3|15|4|13|2|6|19|9|16	1	17|19|6|13|8|16|12|2|9|1|10|15|5|14|3|4	5	2	4	5	1|3|2|4	4	What constitutes a contact	Being within 2 meters/6 feet for 15 minutes	Location uploaded	First part of postcode area	Purpose of app	Notify human contact tracers to examine user's exposure to virus	Data storage
20/05/2020 15:20	20/05/2020 15:37	0	100	1010	1	20/05/2020 15:37	R_27jsm22z42gNYDx					anonymous	EN	1	1	1958	3	6	1	3	1	1	3	1	1	1	2	2	2,4	4|3|1|2	2,3,6,12,13,16,17	16|2|3|12|13|10|8|14|9|5|1|17|4|19|15|6	16	13|8|1|4|16|12|17|15|2|3|19|9|14|5|6|10	13	3|17|16|13|4|6|15|12|2|9|10|19|8|14|5|1	5	1	2	5	3|1|2|4	4	Data stored until	Covid-19 tests are widely available	Contacts uploaded	None	Location uploaded	Exact location	What constitutes a contact
20/05/2020 15:29	20/05/2020 15:38	0	100	555	1	20/05/2020 15:38	R_2zZLjH6nNUslnge					anonymous	EN	1	2	1967	5	7	2	2	5	3	3	1	1	1	2	1	1,4	1|3|4|2	1,2,5,6,13	1|5|2|4|12|3|6|13|17|16|10|19|14|8|9|15	13	14|9|10|12|1|15|13|19|6|5|2|8|4|17|16|3	13	4|1|2|6|13|14|8|19|16|12|17|9|10|3|15|5	5	1	3	4	1|3|4|2	3	Data storage	In a central database, maintained by the Government	Location uploaded	Exact location	Data stored until	An effective vaccine for Covid-19 is widely available	Purpose of app
20/05/2020 15:29	20/05/2020 15:38	0	100	561	1	20/05/2020 15:38	R_3j8oUJA6jOXFaaG					anonymous	EN	1	2	1982	11	10	4	3	4	4	3	2	1	2	1	1	2,4	3|1|4|2	1,8,15	5|15|2|4|13|14|8|3|9|10|19|1|6|17|12|16	15	16|3|2|5|13|4|9|6|14|1|15|12|19|10|17|8	19	1|3|19|12|4|5|2|14|6|9|10|8|16|15|17|13	6	1	3	5	3|4|1|2	4	Contacts uploaded	Contact with a person having symptoms	Data storage	In a central database, maintained by the Government	Location uploaded	First part of postcode area	Purpose of app
20/05/2020 15:29	20/05/2020 15:38	0	100	574	1	20/05/2020 15:38	R_21tDGVyFnJsoy7U					anonymous	EN	1	1	1948	8	9	2	2	4	2	3	2	2	1	1	2	2	3|1|2|4	8,10,12,17	1|14|2|4|16|17|15|9|8|12|10|3|5|6|19|13	17	1|3|8|4|14|10|12|9|17|13|2|5|19|15|6|16	17	6|3|14|5|15|9|17|8|13|4|2|12|1|16|10|19	5	4	4	5	1|4|3|2	3	Contacts uploaded	All contacts regardless of symptoms	Data storage	In a central database, maintained by the National Health Service	Location uploaded	First part of postcode area	Purpose of app
20/05/2020 15:29	20/05/2020 15:39	0	100	621	1	20/05/2020 15:39	R_3kLeFGIkFK1qasw					anonymous	EN	1	2	1956	9	10	4	3	3	3	3	2	2	2	1	1	4	4|2|1|3	8	10|12|13|3|17|1|2|19|4|8|6|15|16|5|14|9	8	13|2|3|12|17|5|6|16|10|4|15|14|19|9|1|8	8	6|14|4|1|13|12|17|15|2|8|19|5|16|10|9|3	5	1	4	5	1|4|2|3	1	Data storage	In a central database, maintained by the National Health Service	Location uploaded	None	Contacts uploaded	Contact with a person having symptoms	Purpose of app
20/05/2020 15:29	20/05/2020 15:39	0	100	627	1	20/05/2020 15:39	R_2U56UTSccSESKmU					anonymous	EN	1	2	1999	7	8	2	2	2	6	3	1	1	1	1	1	2	2|3|1|4	2,4	6|2|1|14|15|4|10|5|12|13|17|16|9|19|3|8	1	4|5|12|14|10|19|3|1|15|17|13|9|16|8|2|6	17	16|15|14|12|17|13|1|3|10|5|6|9|19|2|4|8	1	1	1	1	1|4|2|3	1	What constitutes a contact	Being within 2 meters/6 feet for 5 minutes	Location uploaded	Exact location	Purpose of app	Notify human contact tracers to examine user's exposure to virus	Data stored until
20/05/2020 15:29	20/05/2020 15:39	0	100	638	1	20/05/2020 15:40	R_3Pt1Hm8dbaqFoie					anonymous	EN	1	1	1966	1	10	1	1	1	1	3	2	2	1	2	2	1,2,3,4	1|3|4|2	4,6,9,13,17	14|5|3|9|2|4|15|12|6|16|19|13|8|17|10|1	4	1|2|17|3|13|5|14|10|6|15|19|12|4|8|16|9	17	13|16|14|1|12|19|8|6|10|5|17|9|3|2|15|4	1	1	1	5	2|1|4|3	4	Location uploaded	First part of postcode area	Data stored until	Data kept indefinitely	Contacts uploaded	All contacts regardless of symptoms	Data storage
20/05/2020 15:29	20/05/2020 15:40	0	100	644	1	20/05/2020 15:40	R_1OIvZesTzayanzO					anonymous	EN	1	2	1983	12	10	2	1	5	5	3	2	2	2	1	1	2,4	4|3|1|2	1,6,8,10,15,17	13|1|10|2|5|12|4|16|8|3|14|15|6|19|17|9	15	15|9|16|14|8|1|2|5|13|6|10|19|4|12|3|17	8	17|5|6|2|4|10|16|3|9|14|1|15|8|19|12|13	5	3	3	5	1|2|3|4	4	Contacts uploaded	Contact with a person having symptoms	Location uploaded	None	Data storage	In a central database, maintained by the Government	Data stored until
20/05/2020 15:29	20/05/2020 15:40	0	100	688	1	20/05/2020 15:40	R_1ey2sJXVgm7Tmue					anonymous	EN	1	1	1971	9	10	3	1	5	5	3	1	2	1	1	2	2,4	1|3|4|2	1,2,4,6,8,12,16,19	12|19|1|9|14|4|16|6|15|17|8|10|2|3|5|13	8	6|4|15|3|8|12|17|9|14|19|10|13|16|1|2|5	12	16|2|12|19|5|13|17|4|3|10|15|1|8|9|6|14	5	2	5	5	2|3|1|4	2	Location uploaded	First part of postcode area	Data storage	In a central database, maintained by the National Health Service	Contacts uploaded	Contact with a person having symptoms	Purpose of app
20/05/2020 15:29	20/05/2020 15:40	0	100	708	1	20/05/2020 15:40	R_3n2zYCKYXgGdM4V					anonymous	EN	1	1	1964	5	8	3	1	4	4	3	1	2	2	1	1	2,4	3|1|4|2	1,5,6,8,9,10,12,16,17,19	15|3|5|4|1|13|12|14|8|17|2|19|16|6|10|9	8	1|6|17|13|19|8|2|9|15|12|3|10|14|4|16|5	8	5|13|14|12|17|3|1|15|2|4|16|6|9|8|19|10	4	4	4	5	3|4|2|1	2	Purpose of app	Notify human contact tracers to examine user's exposure to virus	Data stored until	Covid-19 tests are widely available	Location uploaded	Exact location	What constitutes a contact
20/05/2020 15:29	20/05/2020 15:41	0	100	703	1	20/05/2020 15:41	R_2zl5vXqkY5gPiIw					anonymous	EN	1	1	1949	9	10	4	3	3	3	3	2	2	1	1	2	2,4	1|3|4|2	1,2,5,6,12,13,17	14|1|10|6|9|5|12|16|13|17|3|8|19|2|4|15	1	1|3|12|10|16|4|17|6|19|8|14|2|5|15|13|9	6	6|2|8|1|13|4|12|14|9|5|15|17|3|10|16|19	5	1	4	4	2|4|3|1	3	Data stored until	Not stored	Purpose of app	Notify users directly of exposure to virus	Data storage	Decentralised, locally at device.	Location uploaded
20/05/2020 15:12	20/05/2020 15:41	0	100	1706	1	20/05/2020 15:41	R_TpdHMXqnaRJzUqJ					anonymous	EN	1	2	1956	7	9	2	3	3	4	3	1	1	1	2	1	2,4	1|4|3|2	4,8,10,15	9|15|8|13|19|5|3|17|4|14|12|1|16|2|10|6	15	1|4|16|10|6|9|19|12|5|14|13|15|2|17|8|3	10	15|4|19|8|17|1|10|6|5|9|12|16|13|3|2|14	3	3	4	5	1|3|2|4	2	What constitutes a contact	Being within 2 meters/6 feet for 15 minutes	Data storage	Decentralised, locally at device.	Purpose of app	Notify users directly of exposure to virus	Data stored until
20/05/2020 15:31	20/05/2020 15:41	0	100	599	1	20/05/2020 15:41	R_1rNQWOuzMjVr2Ku					anonymous	EN	1	2	1971	5	10	4	3	2	2	3	1	1	2	1	1	2	2|1|3|4	10,13	15|17|1|8|2|5|16|4|6|3|19|10|13|9|14|12	13	17|14|13|4|1|15|2|8|19|10|5|3|12|6|9|16	16	13|5|16|4|15|9|17|19|12|14|10|1|8|6|2|3	5	1	5	4	4|1|2|3	2	Data stored until	Covid-19 tests are widely available	Data storage	In a central database, maintained by the National Health Service	What constitutes a contact	Being within 2 meters/6 feet for 15 minutes	Location uploaded
20/05/2020 15:29	20/05/2020 15:41	0	100	733	1	20/05/2020 15:41	R_1ghZWvTkselGLQY					anonymous	EN	1	1	1959	9	8	3	6	2	2	3	2	1	1	1	2	2,4	1|3|4|2	1,2,5,12,15	14|4|13|19|3|9|12|17|16|15|2|5|6|10|1|8	5	2|17|1|10|13|8|12|4|14|5|3|15|19|6|16|9	1	16|2|13|6|17|8|3|15|10|1|12|19|14|9|4|5	4	2	3	5	1|3|2|4	2	Data stored until	Data kept indefinitely	Data storage	In a central database, maintained by the National Health Service	What constitutes a contact	Being within 4 meters/12 feet for 5 minutes	Location uploaded
20/05/2020 15:29	20/05/2020 15:41	0	100	743	1	20/05/2020 15:41	R_1Hnv8fTSuObyIdX					anonymous	EN	1	1	1980	4	9	2	1	3	5	3	2	2	2	1	1	2,4	4|1|3|2	8,9,10,14,15,19	15|5|12|19|4|3|10|16|14|17|9|8|1|13|6|2	8	1|16|3|8|10|4|19|15|9|6|5|2|17|13|14|12	19	5|15|17|4|9|12|6|1|8|14|16|19|3|2|13|10	5	4	3	5	3|4|1|2	4	Contacts uploaded	None	What constitutes a contact	Being within 2 meters/6 feet for 15 minutes	Data storage	In a central database, maintained by the Government	Location uploaded
20/05/2020 15:25	20/05/2020 15:42	0	100	1021	1	20/05/2020 15:42	R_3fVp6FXR4o84OOB					anonymous	EN	1	1	1970	1	10	2	1	4	4	3	2	1	2	1	1	2,4	2|3|4|1	2,6,10,15,16	9|6|16|2|3|17|4|1|10|19|15|5|14|13|8|12	16	12|1|16|17|4|6|3|15|13|5|8|9|10|14|2|19	10	2|14|15|1|6|8|9|5|4|17|19|16|12|13|10|3	1	3	1	5	2|3|4|1	2	Contacts uploaded	Contact with a person having symptoms	Data stored until	An effective vaccine for Covid-19 is widely available	Data storage	In a central database, maintained by the Government	What constitutes a contact
20/05/2020 15:29	20/05/2020 15:42	0	100	770	1	20/05/2020 15:42	R_1goUJF4AHZM786P					anonymous	EN	1	1	1954	5	10	3	6	3	2	3	2	2	2	2	1	4	1|4|3|2	2,6,13,16	19|9|4|1|12|10|15|13|16|3|5|8|2|17|6|14	15	14|17|4|16|13|3|6|1|10|8|12|2|5|19|15|9	15	12|3|13|17|6|15|19|14|2|8|9|5|4|10|16|1	5	1	3	5	3|4|1|2	3	Data storage	In a central database, maintained by the National Health Service	What constitutes a contact	Being within 2 meters/6 feet for 5 minutes	Purpose of app	Notify human contact tracers to examine user's exposure to virus	Contacts uploaded
20/05/2020 15:36	20/05/2020 15:42	0	100	342	1	20/05/2020 15:42	R_3Ez3J6xVxc3GRSa					anonymous	EN	1	1	2001	5	9	3	3	4	3	3	2	2	1	1	1	4	1|4|3|2	2,8,10,15,16	4|6|2|16|5|8|19|14|3|12|13|9|10|1|15|17	8	13|3|8|1|4|2|5|19|14|17|10|6|16|15|9|12	8	12|2|19|8|10|15|17|13|14|5|16|6|1|4|9|3	2	3	4	4	1|4|2|3	3	What constitutes a contact	Being within 2 meters/6 feet for 15 minutes	Location uploaded	Exact location	Data stored until	Covid-19 tests are widely available	Contacts uploaded
20/05/2020 15:29	20/05/2020 15:43	0	100	829	1	20/05/2020 15:43	R_2BsqpPplnt1pmTt					anonymous	EN	1	2	1971	1	10	4	1	2	5	3	1	1	1	2	1	2,4	3|4|2|1	4,8,10,15,17	3|17|12|14|5|1|6|13|2|16|8|15|10|9|4|19	8	5|1|10|12|14|16|2|17|15|13|4|3|8|9|19|6	8	4|3|16|10|5|15|19|6|9|14|12|17|2|8|13|1	6	3	4	5	3|2|4|1	3	Data storage	In a central database, maintained by the National Health Service	Contacts uploaded	Contact with a person having symptoms	Location uploaded	None	What constitutes a contact
20/05/2020 15:29	20/05/2020 15:44	0	100	907	1	20/05/2020 15:44	R_1it8fh46VEFJVZg					anonymous	EN	1	1	1981	3	10	2	2	5	3	3	1	1	2	1	2	4	1|4|2|3	8,10,15,17	6|15|19|13|12|17|2|5|3|16|1|10|4|8|9|14	8	17|6|13|16|19|8|3|10|1|12|15|5|4|14|2|9	8	4|8|6|12|13|16|14|1|17|2|10|19|15|9|5|3	4	3	4	5	4|1|2|3	2	Data storage	Decentralised, locally at device.	Purpose of app	Notify users directly of exposure to virus	Contacts uploaded	None	Data stored until
20/05/2020 15:29	20/05/2020 15:44	0	100	943	1	20/05/2020 15:44	R_3fcpxH9GKkww2e9					anonymous	EN	1	2	1953	5	10	4	3	5	5	3	2	2	2	1	2	1,2,4	3|2|1|4	1,2,8	14|12|5|1|10|4|15|2|6|19|17|16|3|13|9|8	8	3|19|13|17|5|4|9|2|12|16|14|10|1|15|6|8	8	2|8|6|4|3|13|1|14|10|16|9|15|5|12|17|19	1	3	5	5	1|3|4|2	1	Purpose of app	Notify human contact tracers to examine user's exposure to virus	Location uploaded	First part of postcode area	Contacts uploaded	All contacts regardless of symptoms	Data stored until
20/05/2020 15:29	20/05/2020 15:45	0	100	938	1	20/05/2020 15:45	R_12F2987z89wY6CJ					anonymous	EN	1	2	1963	3	10	4	2	3	3	3	1	1	2	2	1	2,4	4|3|2|1	1,2,3,5,6,8,10,12,15,17	1|3|17|13|9|2|19|10|6|5|12|8|16|14|4|15	2	9|16|13|12|6|10|8|4|14|17|19|1|5|3|15|2	15	2|15|12|14|6|5|8|10|1|3|16|13|4|9|19|17	4	3	2	5	2|1|3|4	3	Contacts uploaded	Contact with a person having symptoms	Data storage	In a central database, maintained by the National Health Service	What constitutes a contact	Being within 4 meters/12 feet for 5 minutes	Data stored until
20/05/2020 15:29	20/05/2020 15:46	0	100	1020	1	20/05/2020 15:46	R_2dj38ajY7ZaCuht					anonymous	EN	1	2	1967	12	3	3	4	2	4	3	1	1	1	2	1	1,2,4	3|1|4|2	1,2,3,4,5,6,8,10,12,13,15,16,17	9|12|4|16|10|2|19|1|6|17|13|15|3|14|5|8	8	15|10|8|3|14|16|19|13|5|6|12|2|4|17|9|1	8	3|13|5|14|8|17|15|12|2|6|1|9|16|19|4|10	5	1	4	4	2|1|4|3	4	Data storage	In a central database, maintained by the National Health Service	What constitutes a contact	Being within 4 meters/12 feet for 5 minutes	Data stored until	Data kept indefinitely	Contacts uploaded
20/05/2020 15:29	20/05/2020 15:46	0	100	1002	1	20/05/2020 15:46	R_2xPjdQzSekuqNgk					anonymous	EN	1	2	1995	12	6	3	3	2	2	3	2	1	1	2	1	2,4	2|1|3|4	4,13	17|13|10|6|14|5|8|9|19|1|4|2|12|15|3|16	15	13|12|19|15|4|14|16|8|17|2|5|3|9|1|6|10	13	4|1|14|17|3|2|9|5|13|6|19|15|16|8|10|12	6	6	4	4	4|3|1|2	3	Location uploaded	None	Purpose of app	Notify users directly of exposure to virus	Data storage	Decentralised, locally at device.	Data stored until
20/05/2020 15:29	20/05/2020 15:46	0	100	1074	1	20/05/2020 15:46	R_XZHKB3h7Q9TijAJ					anonymous	EN	1	2	1992	6	7	3	6	6	6	3	2	2	2	2	2	2,4	3|1|4|2	8,10,15,17	6|10|16|1|3|2|5|17|19|8|13|14|4|12|15|9	8	10|2|1|14|9|13|12|19|16|6|3|15|5|17|4|8	8	15|17|14|8|13|19|3|1|2|16|6|12|9|10|5|4	6	3	6	5	3|2|4|1	3	Data storage	In a central database, maintained by the Government	Location uploaded	First part of postcode area	Contacts uploaded	None	Data stored until
20/05/2020 15:36	20/05/2020 15:47	0	100	656	1	20/05/2020 15:47	R_2fsbjDuA3hDfOuQ					anonymous	EN	1	2	1969	9	8	3	2	4	2	3	2	1	2	1	2	2,4	2|3|1|4	8,9,10,15	2|19|1|14|15|6|17|16|13|8|4|9|5|3|12|10	8	17|9|13|14|4|16|12|6|5|8|19|10|1|3|15|2	15	13|19|6|4|16|3|15|14|10|2|9|17|8|12|5|1	3	3	2	5	2|1|3|4	3	Data storage	In a central database, maintained by the Government	Purpose of app	Notify human contact tracers to examine user's exposure to virus	Location uploaded	None	Contacts uploaded
20/05/2020 15:28	20/05/2020 15:47	0	100	1126	1	20/05/2020 15:47	R_dnA2iEjetGLr70Z					anonymous	EN	1	1	1961	1	10	2	2	4	4	3	2	1	1	2	1	2,4	4|2|3|1	6,8,9,15,19	8|15|6|5|13|3|12|1|19|4|2|16|14|17|9|10	19	2|16|5|10|6|12|4|19|1|15|9|13|17|14|8|3	15	17|12|3|4|13|19|5|15|6|16|9|8|1|2|14|10	2	3	4	4	1|3|4|2	2	Purpose of app	Notify human contact tracers to examine user's exposure to virus	Contacts uploaded	Contact with a person having symptoms	What constitutes a contact	Being within 2 meters/6 feet for 5 minutes	Data storage
20/05/2020 15:29	20/05/2020 15:49	0	100	1182	1	20/05/2020 15:49	R_2AZRoMCMG3mTSpG					anonymous	EN	1	1	1952	7	10	2	2	2	5	3	1	2	2	2	1	2,4	1|4|2|3	1,8,10,12,15,16,17	2|3|8|4|1|6|10|5|12|15|14|17|16|9|19|13	16	1|14|13|16|2|10|3|4|8|6|9|12|19|15|17|5	8	10|17|13|4|12|3|9|15|5|16|19|8|6|2|1|14	2	3	5	5	4|3|2|1	3	Data storage	Decentralised, locally at device.	What constitutes a contact	Being within 4 meters/12 feet for 15 minutes	Purpose of app	Notify users directly of exposure to virus	Contacts uploaded
20/05/2020 15:31	20/05/2020 15:49	0	100	1088	1	20/05/2020 15:49	R_1MZ2WU6QGVFMNwT					anonymous	EN	1	2	1995	12	10	2	1	6	5	3	2	1	2	1	1	1,2,4	1|3|4|2	1,2,4,5,6,8,12,14,15,17	5|6|4|16|13|19|12|8|2|14|9|1|15|10|3|17	8	15|13|5|14|4|12|10|3|6|8|2|9|17|19|16|1	8	12|8|17|16|10|19|15|3|9|6|4|5|14|2|13|1	6	2	6	6	2|4|1|3	4	Contacts uploaded	None	What constitutes a contact	Being within 4 meters/12 feet for 15 minutes	Purpose of app	Notify human contact tracers to examine user's exposure to virus	Location uploaded
20/05/2020 15:19	20/05/2020 15:52	0	100	1991	1	20/05/2020 15:52	R_qCo13qhHM7uPKfL					anonymous	EN	1	2	1947	5	7	3	3	3	3	3	2	1	2	2	2	2,4	2|4|1|3	1,2,3,4,5,6,8,9,10,12,13,14,15,16,17,19	6|14|4|10|9|1|8|2|19|3|17|13|15|16|5|12	8	9|5|6|4|19|15|16|1|13|8|12|10|14|3|17|2	15	19|14|2|12|13|4|9|5|3|10|1|17|8|6|15|16	5	3	4	3	4|3|1|2	3	Data storage	In a central database, maintained by the Government	Contacts uploaded	None	Data stored until	Data kept indefinitely	What constitutes a contact
20/05/2020 15:22	20/05/2020 15:52	0	100	1805	1	20/05/2020 15:52	R_3kNjGX83zCN80Vl					anonymous	EN	1	2	1962	2	10	1	2	2	5	3	1	2	1	1	1	2,4	2|3|1|4	1,2,4,5,6,8,9,10,12,13,14,15,16,19	3|9|17|4|5|10|16|8|14|2|15|6|1|19|12|13	8	14|12|6|2|9|15|3|1|17|13|16|8|4|5|19|10	8	8|9|10|3|15|1|17|4|19|14|6|5|13|12|16|2	4	2	5	4	4|2|3|1	4	Data storage	In a central database, maintained by the National Health Service	Location uploaded	None	Contacts uploaded	Contact with a person having symptoms	Purpose of app
20/05/2020 15:29	20/05/2020 15:53	0	100	1430	1	20/05/2020 15:53	R_10TrBYVNgEEeNcw					anonymous	EN	1	2	1942	1	10	2	2	3	2	3	2	2	2	1	1	2,4	4|2|3|1	1,2,3,4,5,8,9,10,14,15,17,19	14|3|12|19|10|6|9|17|2|13|8|16|1|5|15|4	19	10|2|13|5|9|6|1|16|19|8|17|12|4|3|14|15	8	14|10|15|6|5|2|4|13|16|17|9|1|19|12|8|3	4	1	5	5	2|1|3|4	3	Contacts uploaded	None	Data stored until	Data kept indefinitely	What constitutes a contact	Being within 2 meters/6 feet for 5 minutes	Purpose of app
20/05/2020 15:29	20/05/2020 15:55	0	100	1566	1	20/05/2020 15:55	R_25YoLwPPO6HvlX0					anonymous	EN	1	1	1950	7	10	2	3	2	2	3	2	2	1	2	2	2,4	4|3|1|2	1,5,8,9,10,12,15,16,17	10|3|16|2|12|17|1|9|8|13|4|19|6|14|5|15	1	15|16|2|8|5|3|6|10|13|1|9|17|4|19|12|14	5	5|6|9|2|17|10|14|1|13|8|12|19|16|3|4|15	1	3	5	4	1|4|2|3	2	Data stored until	Data kept indefinitely	Purpose of app	Notify human contact tracers to examine user's exposure to virus	What constitutes a contact	Being within 2 meters/6 feet for 5 minutes	Contacts uploaded
20/05/2020 15:34	20/05/2020 15:55	0	100	1253	1	20/05/2020 15:55	R_3s1tJfka452ro6G					anonymous	EN	1	2	1932	5	8	3	3	3	5	3	2	2	1	2	2	2,4	1|4|2|3	1,2,4,5,9,10,15,16,17	4|12|15|2|1|5|17|8|19|13|16|14|10|3|6|9	8	12|5|19|15|3|4|6|1|8|17|2|10|13|16|9|14	15	5|13|9|1|4|8|6|14|2|16|3|15|19|12|17|10	6	3	5	5	2|1|3|4	2	Data storage	In a central database, maintained by the Government	Location uploaded	Exact location	Contacts uploaded	None	Purpose of app
20/05/2020 15:51	20/05/2020 15:56	0	100	273	1	20/05/2020 15:56	R_1Kk9i7uKVRM5uhB					anonymous	EN	1	2	1992	3	8	1	3	5	5	3	1	1	2	2	1	2,4	2|4|3|1	1,2,8,10,15,17,19	9|10|12|19|3|6|4|5|13|8|14|16|2|15|17|1	8	13|5|2|1|12|6|10|8|17|15|16|3|4|9|19|14	8	8|15|4|2|19|5|14|6|9|17|1|3|12|16|10|13	6	3	5	4	4|3|1|2	2	Purpose of app	Notify human contact tracers to examine user's exposure to virus	Data storage	In a central database, maintained by the National Health Service	Location uploaded	None	Contacts uploaded
20/05/2020 15:51	20/05/2020 15:57	0	100	331	1	20/05/2020 15:57	R_3MF1BjUQx1MCdvp					anonymous	EN	1	1	1977	3	8	3	2	3	3	3	1	1	1	1	1	1,3	3|1|2|4	1,6,8,10	1|17|14|6|3|10|19|16|2|9|5|12|8|4|13|15	10	6|9|17|12|5|14|10|15|19|4|3|16|2|1|13|8	1	5|9|10|19|12|15|17|13|14|1|16|6|3|4|8|2	2	4	5	4	4|1|3|2	4	What constitutes a contact	Being within 4 meters/12 feet for 15 minutes	Purpose of app	Notify human contact tracers to examine user's exposure to virus	Contacts uploaded	Contact with a person having symptoms	Data stored until
20/05/2020 15:29	20/05/2020 16:01	0	100	1959	1	20/05/2020 16:01	R_2vi6Rb7POdpCYaf					anonymous	EN	1	1	1968	4	9	1	2	5	4	3	1	2	2	1	1	1,2,4	2|3|4|1	1,2,4,5,8,9,10,12,15,17,19	6|16|14|13|9|17|3|4|12|5|2|10|8|15|19|1	8	16|8|3|4|10|2|1|5|13|19|15|17|14|9|6|12	8	14|10|16|3|15|5|17|19|1|2|12|8|6|4|13|9	3	3	1	3	4|3|1|2	3	Data stored until	Covid-19 tests are widely available	Contacts uploaded	Contact with a person having symptoms	Data storage	In a central database, maintained by the Government	Location uploaded
20/05/2020 15:55	20/05/2020 16:03	0	100	445	1	20/05/2020 16:03	R_1QtEIlJrJCD8q0n					anonymous	EN	1	1	1980	8	8	1	3	3	2	3	1	1	2	2	2	1,2,3,4	2|1|4|3	6,9,10,12,13,15,17,19	2|19|16|1|9|4|6|8|17|12|3|13|5|14|15|10	19	10|5|16|2|17|14|9|1|19|15|13|12|3|8|6|4	19	13|17|16|5|8|9|4|2|10|19|6|3|14|1|12|15	3	1	1	3	4|1|2|3	4	Contacts uploaded	All contacts regardless of symptoms	Purpose of app	Notify human contact tracers to examine user's exposure to virus	Data storage	In a central database, maintained by the Government	Location uploaded
20/05/2020 15:55	20/05/2020 16:06	0	100	654	1	20/05/2020 16:06	R_ysRfg6AhTabKjwB					anonymous	EN	1	1	1968	2	10	2	3	3	4	3	2	1	1	2	1	4	2|1|3|4	1,3,4,5,8,9,10,12,13,16,17	2|9|15|3|6|12|1|10|8|4|14|19|16|17|13|5	16	1|15|12|6|3|9|16|10|14|17|19|2|13|5|4|8	12	6|19|14|5|8|12|9|16|2|3|4|17|1|13|10|15	3	1	2	5	3|2|1|4	3	What constitutes a contact	Being within 4 meters/12 feet for 15 minutes	Purpose of app	Notify users directly of exposure to virus	Contacts uploaded	None	Data stored until
20/05/2020 15:51	20/05/2020 16:07	0	100	940	1	20/05/2020 16:07	R_2zBL5R9GRbI68u4					anonymous	EN	1	1	1957	9	8	2	3	4	3	3	2	1	1	2	2	1,2,3,4	2|4|3|1	1,2,8,10,13,15,17	1|5|2|12|19|10|8|3|15|4|6|14|13|16|9|17	15	5|9|1|12|6|14|8|15|19|4|13|17|10|3|2|16	8	2|14|6|16|3|5|17|4|13|10|15|19|1|9|8|12	4	2	3	3	3|2|1|4	1	What constitutes a contact	Being within 4 meters/12 feet for 5 minutes	Purpose of app	Notify users directly of exposure to virus	Data stored until	Not stored	Location uploaded
20/05/2020 15:24	20/05/2020 16:08	0	100	2664	1	20/05/2020 16:08	R_2Vpzr4Uwo4Ohz2j					anonymous	EN	1	2	1989	9	10	3	2	4	5	3	2	2	1	1	2	2	2|1|3|4	8,15,19	2|12|13|10|17|16|19|9|8|6|4|1|15|14|5|3	8	16|12|17|9|15|10|8|19|2|4|3|1|14|13|5|6	8	19|3|15|5|10|6|9|1|16|13|17|14|4|2|12|8	4	4	6	4	4|2|3|1	4	Contacts uploaded	All contacts regardless of symptoms	Purpose of app	Notify human contact tracers to examine user's exposure to virus	Data storage	In a central database, maintained by the National Health Service	Data stored until
20/05/2020 16:03	20/05/2020 16:09	0	100	316	1	20/05/2020 16:09	R_1H5yIUid3qMpZdz					anonymous	EN	1	2	1996	1	3	2	2	2	3	3	1	1	1	2	2	2,4	3|2|1|4	9,15,19	13|6|14|1|9|5|16|10|19|2|4|8|15|3|17|12	16	4|5|1|15|13|6|12|8|9|16|19|3|10|2|17|14	15	4|2|16|15|12|9|13|5|17|10|1|8|19|3|14|6	2	2	4	4	3|2|1|4	4	Data storage	Decentralised, locally at device.	Location uploaded	None	Data stored until	Not stored	What constitutes a contact
20/05/2020 16:05	20/05/2020 16:09	0	100	259	1	20/05/2020 16:09	R_1DFGrtGlEuX1KFk					anonymous	EN	1	2	1998	3	6	2	2	3	2	3	1	2	1	1	1	1,2	1|2|4|3	8	15|3|13|2|17|19|12|14|8|5|6|1|16|9|10|4	19	4|6|17|3|15|10|9|14|19|12|8|13|2|16|5|1	12	10|15|2|16|3|13|6|14|12|5|19|1|9|4|8|17	2	2	3	5	1|4|3|2	4	Purpose of app	Notify users directly of exposure to virus	Data stored until	Not stored	Data storage	Decentralised, locally at device.	Contacts uploaded
20/05/2020 16:02	20/05/2020 16:12	0	100	638	1	20/05/2020 16:12	R_3gY0jffLuYCWKWt					anonymous	EN	1	2	1978	5	5	3	6	5	5	3	1	1	2	1	2	2	3|4|2|1	15	10|16|6|1|5|13|4|15|17|2|3|8|12|14|19|9	8	13|2|3|8|10|17|9|14|16|1|15|6|12|4|19|5	8	9|4|8|12|15|2|14|3|13|17|5|19|6|10|16|1	5	1	5	5	2|3|1|4	3	Location uploaded	None	Data storage	In a central database, maintained by the Government	Purpose of app	Notify human contact tracers to examine user's exposure to virus	What constitutes a contact
20/05/2020 16:01	20/05/2020 16:13	0	100	714	1	20/05/2020 16:13	R_2SieYv6wQLQ5tAO					anonymous	EN	1	2	2000	7	7	3	1	2	4	5	2	1	2	1	2	1	4|1|3|2	14	3|2|19|4|17|5|9|15|14|6|13|16|8|1|10|12	2	16|4|10|1|5|13|19|15|17|6|9|8|3|14|2|12	14	16|4|5|10|6|2|9|8|14|17|12|3|19|13|1|15	6	4	2	1	4|3|2|1	4	Data storage	In a central database, maintained by the National Health Service	Location uploaded	First part of postcode area	What constitutes a contact	Being within 4 meters/12 feet for 5 minutes	Purpose of app
20/05/2020 16:08	20/05/2020 16:13	0	100	350	1	20/05/2020 16:13	R_2uBW5WkkSJSBwOR					anonymous	EN	1	1	1973	8	8	2	3	5	4	3	1	1	2	2	2	3,4	1|2|3|4	2,4,6,8,15	13|4|17|10|15|3|19|16|6|8|1|12|5|14|2|9	15	13|9|1|17|14|19|12|6|8|3|4|15|10|2|16|5	8	5|16|8|4|14|15|1|9|10|6|13|12|2|19|3|17	5	4	4	4	4|1|2|3	4	What constitutes a contact	Being within 2 meters/6 feet for 15 minutes	Purpose of app	Notify human contact tracers to examine user's exposure to virus	Contacts uploaded	None	Data stored until
20/05/2020 16:05	20/05/2020 16:15	0	100	620	1	20/05/2020 16:15	R_32L5Mnb89pfHsdv					anonymous	EN	1	2	1972	7	6	3	3	4	4	3	1	1	1	2	2	1,2,4	1|4|2|3	2,4,9,10,16,17	17|8|4|12|1|10|14|5|6|3|19|2|15|9|13|16	8	8|13|14|3|5|15|2|6|12|4|9|19|17|10|1|16	8	3|17|1|10|14|4|6|12|15|13|9|8|19|5|16|2	4	4	2	5	2|1|3|4	4	Data storage	In a central database, maintained by the Government	What constitutes a contact	Being within 2 meters/6 feet for 5 minutes	Location uploaded	First part of postcode area	Contacts uploaded
20/05/2020 15:52	20/05/2020 16:15	0	100	1409	1	20/05/2020 16:15	R_2pMsKjzFGglfwVd					anonymous	EN	1	1	1966	8	10	3	6	6	6	3	1	1	1	2	2	2,4	3|2|1|4	1,2,3,4,5,6,8,9,10,12,13,14,15,16,17,19	3|10|9|2|8|17|19|5|13|15|6|12|4|14|16|1	1	19|6|10|14|17|12|2|1|15|4|16|9|13|3|8|5	8	19|3|12|15|8|10|5|4|6|1|17|13|16|14|9|2	6	1	5	5	2|4|3|1	2	Contacts uploaded	Contact with a person having symptoms	Purpose of app	Notify human contact tracers to examine user's exposure to virus	Data stored until	An effective vaccine for Covid-19 is widely available	Data storage
20/05/2020 15:37	20/05/2020 16:16	0	100	2285	1	20/05/2020 16:16	R_UK1l2HCgvaduuvn					anonymous	EN	1	1	1958	11	9	2	3	5	4	3	2	1	2	1	2	2,4	4|1|2|3	8,15,17	9|17|8|3|16|1|15|5|13|10|14|19|2|6|4|12	17	1|9|2|14|15|4|6|17|3|10|19|16|12|8|5|13	19	15|13|12|2|10|16|17|5|4|9|6|19|3|14|1|8	4	2	1	5	3|4|2|1	4	Location uploaded	First part of postcode area	What constitutes a contact	Being within 4 meters/12 feet for 5 minutes	Contacts uploaded	None	Purpose of app
20/05/2020 16:04	20/05/2020 16:16	0	100	725	1	20/05/2020 16:16	R_3oYiNDpcBHNgV3t					anonymous	EN	1	2	1989	8	8	3	3	5	5	3	1	1	1	2	1	2,4	2|4|3|1	8,9,15,19	15|5|2|1|8|12|14|6|9|17|16|13|4|10|19|3	15	2|17|15|8|10|6|12|14|4|9|5|13|1|19|3|16	8	5|17|15|3|4|16|2|19|10|1|6|12|8|13|9|14	6	3	3	5	3|4|1|2	2	Data stored until	An effective vaccine for Covid-19 is widely available	Contacts uploaded	None	Purpose of app	Notify human contact tracers to examine user's exposure to virus	Data storage
20/05/2020 16:12	20/05/2020 16:16	0	100	237	1	20/05/2020 16:16	R_3KutV39jPleLnYu					anonymous	EN	1	1	1981	4	7	4	2	1	3	2	2	1	2	1	1	1,4	3|1|4|2	10,14,16,19	3|6|19|1|17|4|15|8|14|2|13|12|10|9|5|16	17	10|12|9|1|17|2|3|19|13|4|8|15|16|6|14|5	16	2|5|15|16|8|12|6|10|1|9|4|17|14|3|19|13	4	4	3	3	1|4|2|3	3	Data storage	In a central database, maintained by the National Health Service	Data stored until	Covid-19 tests are widely available	Contacts uploaded	None	Purpose of app
20/05/2020 16:00	20/05/2020 16:16	0	100	922	1	20/05/2020 16:16	R_278SU4sA0B9szrK					anonymous	EN	1	2	1977	5	6	4	2	3	3	3	2	2	2	1	1	1,2,3,4	2|3|4|1	1,2,3,4,5,6,10,12,13,15,17,19	17|2|19|16|14|6|8|4|15|10|3|5|9|1|13|12	1	19|2|10|16|15|8|5|1|13|4|3|17|12|6|9|14	1	16|8|5|9|13|6|12|14|1|17|15|2|19|3|4|10	4	1	4	4	4|3|2|1	4	Data storage	In a central database, maintained by the Government	What constitutes a contact	Being within 2 meters/6 feet for 5 minutes	Contacts uploaded	None	Location uploaded
20/05/2020 16:00	20/05/2020 16:16	0	100	998	1	20/05/2020 16:16	R_3MyBhIat5N4Sqce					anonymous	EN	1	2	1957	7	10	2	2	3	3	3	1	1	1	1	1	1,2,4	2|1|3|4	1,2,4,5,6,8,9,10,12,15,17	12|2|5|16|1|4|15|17|8|3|10|9|19|14|6|13	8	15|9|16|4|12|5|6|3|17|1|8|10|14|13|19|2	8	8|14|6|10|16|13|2|15|5|17|9|3|1|4|12|19	1	2	5	5	1|3|2|4	4	Contacts uploaded	Contact with a person having symptoms	Data stored until	Covid-19 tests are widely available	Location uploaded	Exact location	Purpose of app
20/05/2020 16:13	20/05/2020 16:16	0	100	200	1	20/05/2020 16:16	R_24wLdIsg4t5xBVF					anonymous	EN	1	1	1988	12	9	4	1	1	1	1	1	1	2	1	2	2,4	2|3|4|1	12,13	13|15|5|4|19|8|16|1|12|9|2|6|10|3|17|14	9	9|1|13|17|3|6|8|14|10|19|15|16|4|2|12|5	19	6|13|1|8|15|5|3|2|19|12|9|14|10|16|4|17	6	5	1	5	3|1|4|2	4	Contacts uploaded	Contact with a person having symptoms	Location uploaded	First part of postcode area	Data storage	In a central database, maintained by the Government	Data stored until
20/05/2020 15:57	20/05/2020 16:16	0	100	1138	1	20/05/2020 16:16	R_1jd0CEsaBPw7q6H					anonymous	EN	1	1	1979	6	10	1	1	5	5	3	2	2	1	1	1	2,4	2|1|4|3	9,14,16,17	14|2|13|15|1|17|12|5|3|4|19|8|16|9|6|10	9	16|3|9|17|8|10|6|1|15|2|4|19|14|13|5|12	15	5|13|3|15|4|6|8|17|19|9|12|14|10|16|2|1	1	5	2	5	1|3|2|4	4	Purpose of app	Notify users directly of exposure to virus	Contacts uploaded	None	Location uploaded	None	Data storage
20/05/2020 16:16	20/05/2020 16:17	0	100	21	1	20/05/2020 16:17	R_2yefyhS9jONPdTk					anonymous	EN	2
20/05/2020 16:03	20/05/2020 16:17	0	100	834	1	20/05/2020 16:17	R_BSswmpwCAy1OJah					anonymous	EN	1	1	1962	2	8	3	2	4	4	3	2	2	2	2	1	4	4|3|1|2	1,4,5,6,8,9,10,12,14,15,16,17	15|2|14|4|8|3|13|17|16|1|6|12|10|5|9|19	8	5|8|4|16|19|12|10|15|1|13|3|17|6|14|2|9	17	10|6|15|19|17|2|9|12|3|8|1|16|4|13|5|14	5	2	5	5	3|1|2|4	3	Location uploaded	First part of postcode area	What constitutes a contact	Being within 2 meters/6 feet for 5 minutes	Data stored until	Data kept indefinitely	Contacts uploaded
20/05/2020 16:05	20/05/2020 16:17	0	100	727	1	20/05/2020 16:17	R_3CITFbXLnXDeDX2					anonymous	EN	1	1	1990	2	10	1	2	4	5	3	2	1	2	1	1	4	4|2|1|3	2,8,9,15	2|5|8|12|16|19|13|14|3|4|15|17|10|1|9|6	9	15|2|17|4|3|19|1|8|14|5|12|9|6|10|16|13	8	3|5|13|16|4|8|15|12|19|6|2|17|10|14|1|9	1	4	4	5	4|3|1|2	3	Data storage	In a central database, maintained by the Government	Location uploaded	Exact location	Data stored until	Covid-19 tests are widely available	Purpose of app
20/05/2020 16:05	20/05/2020 16:20	0	100	900	1	20/05/2020 16:20	R_2rAab9fZTPd21ZQ					anonymous	EN	1	2	1982	2	10	3	2	3	3	3	1	1	2	2	1	1,2,3,4	1|3|4|2	1,2,3,4,5,6,8,10,12,13,14	12|8|19|17|1|5|14|6|2|16|9|15|4|3|13|10	10	13|4|3|6|2|10|14|5|8|9|17|15|16|1|19|12	8	13|10|5|1|15|17|6|2|8|16|9|14|4|19|3|12	4	1	5	5	1|3|4|2	3	Location uploaded	None	What constitutes a contact	Being within 2 meters/6 feet for 5 minutes	Data storage	Decentralised, locally at device.	Data stored until
20/05/2020 16:05	20/05/2020 16:20	0	100	912	1	20/05/2020 16:20	R_pRUxRP7nB9XPx97					anonymous	EN	1	2	1957	3	10	3	2	2	5	3	2	2	2	2	2	4	3|1|4|2	1,17	14|8|1|9|12|15|13|4|10|3|17|19|16|5|2|6	6	4|19|1|16|8|12|15|10|17|2|9|5|3|6|14|13	10	9|10|13|1|12|2|6|19|15|8|5|17|4|14|3|16	4	3	2	5	3|2|1|4	3	Contacts uploaded	All contacts regardless of symptoms	What constitutes a contact	Being within 4 meters/12 feet for 15 minutes	Location uploaded	None	Purpose of app
20/05/2020 16:09	20/05/2020 16:20	0	100	691	1	20/05/2020 16:20	R_3R3M1XmNk9DJbCg					anonymous	EN	1	1	1964	10	0	2	5	6	1	3	2	1	1	1	1	4	4|1|3|2	1,10,12,15,17	5|9|13|2|12|19|4|10|1|15|17|8|6|16|14|3	1	13|15|10|17|9|14|5|4|1|19|6|8|2|3|16|12	15	6|8|16|3|14|15|19|5|9|2|4|17|12|10|1|13	5	2	4	5	4|2|3|1	4	Location uploaded	Exact location	Data stored until	Covid-19 tests are widely available	Contacts uploaded	All contacts regardless of symptoms	What constitutes a contact
20/05/2020 16:05	20/05/2020 16:21	0	100	955	1	20/05/2020 16:21	R_29u1hvd39KMa5I1					anonymous	EN	1	1	1955	10	10	4	4	2	3	3	1	1	1	1	1	1,2,3,4	3|2|4|1	1,6,9,13,15,16,17,19	2|19|6|10|8|15|17|14|3|5|16|1|9|13|4|12	15	15|9|10|12|2|3|4|5|1|13|14|17|8|16|19|6	16	4|1|16|10|15|3|13|19|9|2|12|5|8|17|14|6	5	1	5	5	3|2|1|4	3	What constitutes a contact	Being within 4 meters/12 feet for 15 minutes	Data stored until	Data kept indefinitely	Data storage	In a central database, maintained by the National Health Service	Purpose of app
20/05/2020 16:08	20/05/2020 16:21	0	100	796	1	20/05/2020 16:21	R_30cmghUrYctd8hW					anonymous	EN	1	1	1947	5	9	3	3	3	3	3	2	1	2	2	1	2,4	3|2|1|4	1,2,3,4,5,6,8,9,10,12,13,14,15,16,17,19	17|9|10|4|16|6|2|12|3|14|13|19|5|15|8|1	15	2|9|8|16|5|10|4|15|17|19|13|6|12|14|3|1	15	19|4|9|8|15|2|3|16|6|5|10|14|17|12|1|13	3	3	3	3	3|4|2|1	4	Data stored until	Data kept indefinitely	Purpose of app	Notify human contact tracers to examine user's exposure to virus	Contacts uploaded	Contact with a person having symptoms	What constitutes a contact
20/05/2020 15:27	20/05/2020 16:24	0	100	3409	1	20/05/2020 16:24	R_2Bzl3Fu9dnVJ2gO					anonymous	EN	1	1	1966	2	9	3	3	5	4	3	1	2	2	1	1	2,4	2|1|4|3	1,8,9,10,12,15,17,19	17|3|14|16|12|13|6|4|1|5|10|9|2|15|19|8	15	19|13|5|10|8|16|2|9|3|1|4|17|14|12|6|15	8	8|13|16|1|3|4|15|9|19|2|14|17|12|6|10|5	5	3	2	5	2|1|4|3	3	Contacts uploaded	None	What constitutes a contact	Being within 2 meters/6 feet for 15 minutes	Location uploaded	None	Data storage
20/05/2020 16:15	20/05/2020 16:24	0	100	527	1	20/05/2020 16:24	R_1FqEXYBwaWrwgBl					anonymous	EN	1	2	1991	3	6	3	2	1	1	2	2	2	1	1	2	2,4	2|4|1|3	2,3,4,5,10	1|9|19|17|3|2|15|16|13|10|14|4|5|12|6|8	5	5|17|19|10|14|13|12|4|16|9|6|3|15|2|8|1	4	4|16|12|9|10|13|15|17|5|3|14|19|8|6|2|1	5	4	5	3	4|2|1|3	6	Data stored until	Covid-19 tests are widely available	Data storage	In a central database, maintained by the National Health Service	Purpose of app	Notify human contact tracers to examine user's exposure to virus	Contacts uploaded
20/05/2020 16:15	20/05/2020 16:24	0	100	571	1	20/05/2020 16:24	R_3m7rAC8FsDM4e6w					anonymous	EN	1	2	1981	10	9	4	6	5	5	3	2	1	1	2	1	4	1|4|3|2	5,8,15	3|8|17|13|15|9|2|12|6|14|5|4|1|19|10|16	8	17|4|16|10|3|14|15|13|5|2|6|12|9|19|1|8	8	17|8|12|13|16|14|6|9|15|5|19|1|3|10|4|2	5	5	4	5	3|1|4|2	3	Data storage	In a central database, maintained by the National Health Service	What constitutes a contact	Being within 4 meters/12 feet for 15 minutes	Contacts uploaded	Contact with a person having symptoms	Location uploaded
20/05/2020 16:15	20/05/2020 16:25	0	100	596	1	20/05/2020 16:25	R_2al4ALUZSQtzYgH					anonymous	EN	1	1	1960	11	9	1	2	5	4	3	2	2	1	2	1	4	3|1|4|2	5,8,9,12,15	14|9|16|19|1|10|5|8|12|3|2|17|6|4|15|13	15	12|14|4|15|10|13|9|1|19|8|16|3|5|2|17|6	8	14|3|2|13|4|16|8|19|9|5|1|6|10|12|17|15	4	4	3	5	2|4|1|3	4	Contacts uploaded	None	Location uploaded	None	Data storage	Decentralised, locally at device.	Data stored until
20/05/2020 16:05	20/05/2020 16:26	0	100	1256	1	20/05/2020 16:26	R_1DCG4empHHNUE5k					anonymous	EN	1	2	1987	8	9	1	6	5	5	3	2	1	2	2	1	1,2,4	2|3|1|4	2,5,8,9,14,15	16|15|4|14|6|9|12|3|10|17|1|8|2|13|5|19	8	19|8|1|2|6|3|9|16|10|5|4|14|15|17|12|13	15	16|8|6|1|17|5|10|14|12|2|13|19|15|9|4|3	6	6	6	4	3|2|4|1	2	Location uploaded	None	Data stored until	Not stored	Purpose of app	Notify users directly of exposure to virus	Data storage
20/05/2020 16:16	20/05/2020 16:26	0	100	602	1	20/05/2020 16:26	R_2eWlMICmL36pDT3					anonymous	EN	1	1	1989	11	10	3	2	2	2	3	1	1	1	1	1	2	3|1|2|4	6	6|12|9|10|2|3|16|8|15|14|1|5|19|4|17|13	2	16|15|19|10|3|1|9|12|2|8|13|4|14|17|5|6	1	8|5|14|13|1|10|17|12|2|19|15|4|3|9|16|6	4	4	4	4	3|2|1|4	1	Data storage	Decentralised, locally at device.	What constitutes a contact	Being within 4 meters/12 feet for 15 minutes	Contacts uploaded	None	Purpose of app
20/05/2020 16:16	20/05/2020 16:27	0	100	652	1	20/05/2020 16:27	R_3GrJT4GAKXJnUAx					anonymous	EN	1	2	1975	5	6	2	6	6	6	3	2	1	2	1	2	4	4|2|1|3	1,2,6,8,13,17,19	17|5|3|9|13|1|19|2|12|14|6|15|16|4|8|10	8	15|9|17|4|6|19|13|14|16|10|5|3|2|8|12|1	8	2|1|9|15|10|17|6|13|16|19|14|8|12|3|5|4	5	1	3	5	3|2|1|4	2	Data storage	In a central database, maintained by the Government	Purpose of app	Notify human contact tracers to examine user's exposure to virus	Contacts uploaded	All contacts regardless of symptoms	Data stored until
20/05/2020 15:55	20/05/2020 16:27	0	100	1890	1	20/05/2020 16:27	R_3oRYlG38gCfxsG4					anonymous	EN	1	2	1955	3	10	2	1	3	4	3	1	2	2	2	2	2,4	4|2|3|1	4,6,8,9,14,15	1|14|4|19|2|12|9|3|8|17|6|16|13|10|5|15	8	14|16|1|9|10|19|4|15|12|13|8|17|6|5|2|3	15	17|4|2|8|9|15|6|5|14|3|13|19|16|1|10|12	2	6	5	5	2|1|3|4	2	Location uploaded	None	What constitutes a contact	Being within 2 meters/6 feet for 5 minutes	Purpose of app	Notify users directly of exposure to virus	Contacts uploaded
20/05/2020 16:02	20/05/2020 16:27	0	100	1530	1	20/05/2020 16:27	R_3h3LDICeUuCb1ZF					anonymous	EN	1	2	1997	3	8	3	2	1	3	3	1	2	1	1	2	2	2|4|1|3	4,8,9	19|15|1|14|13|8|12|16|17|9|6|5|4|2|10|3	10	13|8|6|4|17|10|15|14|1|16|3|12|2|5|19|9	17	2|8|3|15|12|13|1|4|9|19|10|6|16|17|5|14	4	3	5	5	1|2|4|3	4	What constitutes a contact	Being within 4 meters/12 feet for 5 minutes	Contacts uploaded	All contacts regardless of symptoms	Location uploaded	First part of postcode area	Data storage
20/05/2020 16:14	20/05/2020 16:27	0	100	803	1	20/05/2020 16:27	R_ykFeaiGmwoIk9ln					anonymous	EN	1	2	1969	9	9	3	2	3	2	3	2	1	1	1	2	4	4|3|1|2	6,12,13,16	12|13|17|1|14|2|19|9|16|4|15|3|10|5|6|8	6	8|16|15|19|12|6|4|2|17|9|10|3|5|14|1|13	8	16|6|1|8|15|9|17|14|3|19|4|2|5|12|13|10	4	1	5	3	2|1|4|3	2	Purpose of app	Notify human contact tracers to examine user's exposure to virus	Contacts uploaded	Contact with a person having symptoms	What constitutes a contact	Being within 4 meters/12 feet for 15 minutes	Data stored until
20/05/2020 16:15	20/05/2020 16:29	0	100	814	1	20/05/2020 16:29	R_reZVySwKbgdovcZ					anonymous	EN	1	1	1968	7	10	3	3	2	3	3	1	1	2	1	1	2,4	4|1|2|3	6,9,15	13|2|17|12|9|1|3|8|15|16|10|4|14|6|5|19	6	5|6|8|19|12|16|15|1|4|17|10|13|2|3|9|14	9	9|14|3|2|17|13|4|6|1|5|10|15|16|8|12|19	5	2	1	5	1|3|4|2	4	Data storage	In a central database, maintained by the Government	Location uploaded	First part of postcode area	Contacts uploaded	Contact with a person having symptoms	Purpose of app
20/05/2020 16:13	20/05/2020 16:29	0	100	960	1	20/05/2020 16:29	R_2w66IuYwFFgiylS					anonymous	EN	1	1	1946	5	10	1	3	2	4	3	1	2	1	1	2	1,2,4	4|1|3|2	1,2,4,6,8,9,10,12,13,15,16,17	10|2|9|1|15|14|5|6|8|13|17|19|12|3|16|4	15	16|3|9|12|4|1|6|5|2|17|13|10|15|8|19|14	15	6|19|12|4|17|2|5|3|15|13|8|1|9|14|10|16	5	1	3	4	2|4|1|3	4	Contacts uploaded	All contacts regardless of symptoms	Data stored until	Covid-19 tests are widely available	Purpose of app	Notify human contact tracers to examine user's exposure to virus	What constitutes a contact
20/05/2020 16:05	20/05/2020 16:30	0	100	1489	1	20/05/2020 16:30	R_3rMugAQBSEdsVdo					anonymous	EN	1	1	1951	8	8	2	3	2	2	3	2	2	2	2	2	1,2,4	2|1|4|3	2,9,12,14,15,16,17	5|17|14|9|15|16|10|2|12|13|3|6|4|19|1|8	16	12|19|9|5|2|3|6|17|1|8|14|13|10|16|15|4	8	5|6|15|8|3|14|4|12|9|1|10|17|13|19|2|16	3	3	2	5	2|3|1|4	3	Data stored until	Data kept indefinitely	What constitutes a contact	Being within 2 meters/6 feet for 15 minutes	Data storage	In a central database, maintained by the Government	Purpose of app
20/05/2020 16:16	20/05/2020 16:30	0	100	850	1	20/05/2020 16:30	R_0GvcJxHFE3oJGr7					anonymous	EN	1	1	1974	7	9	1	3	3	4	3	1	2	1	1	2	1,2,4	2|1|4|3	6,8,10,17	15|14|4|9|19|16|2|1|8|13|6|5|12|10|17|3	8	8|5|10|19|3|4|1|9|15|13|17|16|6|2|14|12	10	3|8|17|6|10|15|16|5|13|1|14|12|2|4|9|19	1	1	3	3	1|2|3|4	6	Location uploaded	First part of postcode area	Contacts uploaded	None	What constitutes a contact	Being within 4 meters/12 feet for 15 minutes	Data stored until
20/05/2020 16:29	20/05/2020 16:33	0	100	223	1	20/05/2020 16:33	R_CeFYvrlRPlKn42t					anonymous	EN	1	4	1997	3	6	3	3	4	2	2	1	2	1	1	1	3	2|4|3|1	3	8|3|2|1|17|9|15|10|13|5|14|4|16|12|6|19	2	1|14|6|10|2|13|17|4|9|3|19|12|8|15|16|5	15	6|3|13|4|19|14|1|5|17|9|15|10|16|2|12|8	5	3	2	5	2|4|3|1	3	Data storage	In a central database, maintained by the National Health Service	What constitutes a contact	Being within 2 meters/6 feet for 15 minutes	Location uploaded	Exact location	Contacts uploaded
20/05/2020 16:09	20/05/2020 16:36	0	100	1624	1	20/05/2020 16:36	R_2qmvKpN1bmHStMY					anonymous	EN	1	2	1982	1	9	2	2	2	4	3	1	2	2	1	2	1,2,4	1|2|3|4	1,2,4,5,8,12,15,19	9|19|6|12|13|5|4|15|10|17|2|16|1|14|3|8	15	9|12|1|16|4|15|3|13|10|19|6|17|8|14|2|5	15	12|16|10|8|2|14|6|3|1|9|19|5|13|15|4|17	6	3	4	5	3|1|4|2	4	What constitutes a contact	Being within 2 meters/6 feet for 5 minutes	Location uploaded	None	Data stored until	Not stored	Purpose of app
20/05/2020 16:13	20/05/2020 16:37	0	100	1453	1	20/05/2020 16:37	R_1LqAwW0GX6iEF0H					anonymous	EN	1	2	2002	7	8	2	3	2	4	3	1	1	1	1	1	4	3|4|2|1	8,9,10	10|15|9|2|19|8|5|16|1|4|13|6|3|17|14|12	8	4|14|10|8|19|12|3|15|6|17|5|1|13|9|16|2	8	10|2|8|19|17|12|3|14|6|5|16|1|15|9|13|4	6	3	1	3	4|1|3|2	2	Purpose of app	Notify human contact tracers to examine user's exposure to virus	Data stored until	Data kept indefinitely	Data storage	In a central database, maintained by the National Health Service	Contacts uploaded
20/05/2020 16:34	20/05/2020 16:38	0	100	224	1	20/05/2020 16:38	R_1Fzjq9yRfTv02wz					anonymous	EN	1	2	1989	12	6	3	1	1	1	3	1	2	1	1	1	2,3,4	3|1|4|2	3,8,9	8|16|1|15|5|10|6|4|3|9|14|2|19|13|17|12	6	10|6|14|2|9|12|19|4|3|15|17|1|5|13|16|8	3	13|10|16|6|14|12|8|5|3|19|1|17|4|9|15|2	2	4	4	5	1|2|3|4	4	Data stored until	Not stored	Contacts uploaded	None	What constitutes a contact	Being within 4 meters/12 feet for 5 minutes	Location uploaded
20/05/2020 16:16	20/05/2020 16:39	0	100	1402	1	20/05/2020 16:39	R_ZEI6ccHy6sLVfRT					anonymous	EN	1	1	1997	8	9	3	2	2	3	3	1	2	2	2	2	1,2,4	3|1|4|2	1,2,8,9,10,15	13|5|9|6|8|10|17|19|16|15|3|2|1|4|14|12	8	5|15|17|14|16|1|2|12|13|19|8|9|3|10|4|6	8	8|1|14|4|15|16|3|19|17|5|10|9|2|6|13|12	4	4	4	5	1|2|3|4	3	Data stored until	Not stored	Contacts uploaded	None	Location uploaded	None	Data storage
20/05/2020 16:30	20/05/2020 16:40	0	100	602	1	20/05/2020 16:40	R_TgUFaJRaoYMhzJ7					anonymous	EN	1	2	1969	6	8	3	2	2	4	3	2	2	2	2	1	4	3|4|2|1	8,9,10,14,15,17,19	13|9|10|19|1|4|5|17|15|12|2|16|14|3|8|6	15	4|5|12|15|19|8|3|2|13|14|1|6|16|17|9|10	8	13|15|2|19|12|5|6|10|4|8|3|17|9|1|14|16	3	1	3	5	4|1|2|3	4	Location uploaded	None	Data storage	In a central database, maintained by the National Health Service	Purpose of app	Notify human contact tracers to examine user's exposure to virus	What constitutes a contact
20/05/2020 16:17	20/05/2020 16:41	0	100	1436	1	20/05/2020 16:41	R_WesbUwfxJzX2cdr					anonymous	EN	1	1	1970	1	10	3	1	5	5	3	2	1	1	2	2	2,4	1|4|2|3	1,2,3,4,9,10,15,16,17	12|15|10|6|13|4|3|16|2|9|19|8|14|1|17|5	15	19|10|12|15|2|3|4|1|13|17|5|6|8|16|14|9	8	14|4|9|17|13|1|6|2|19|3|16|12|8|5|15|10	6	4	5	1	1|2|4|3	3	Location uploaded	First part of postcode area	What constitutes a contact	Being within 2 meters/6 feet for 15 minutes	Data stored until	Covid-19 tests are widely available	Contacts uploaded
20/05/2020 16:34	20/05/2020 16:46	0	100	692	1	20/05/2020 16:46	R_cOqndfRPvixFQIN					anonymous	EN	1	1	1982	3	9	1	1	6	5	3	2	1	1	2	2	2,4	4|3|2|1	2,5,8,9,15	4|12|3|6|17|8|19|9|1|16|5|2|10|15|13|14	9	1|19|9|4|14|12|17|15|2|3|10|6|8|5|16|13	9	10|6|4|13|19|17|1|16|8|2|3|12|9|5|15|14	1	5	3	4	2|3|1|4	3	Purpose of app	Notify human contact tracers to examine user's exposure to virus	Location uploaded	First part of postcode area	Data storage	In a central database, maintained by the National Health Service	What constitutes a contact
20/05/2020 16:40	20/05/2020 16:47	0	100	386	1	20/05/2020 16:47	R_2VEDhGyKpAwaIaq					anonymous	EN	1	2	1978	6	7	4	2	2	4	2	2	1	2	1	1	3	3|4|1|2	4,8,10,14,15	8|2|16|14|12|9|1|3|17|13|19|6|10|5|15|4	8	3|13|16|1|12|17|4|15|19|6|5|8|10|14|2|9	8	13|6|3|2|5|19|8|1|4|17|12|14|15|16|9|10	4	1	4	4	1|2|3|4	4	Location uploaded	None	Data stored until	Not stored	What constitutes a contact	Being within 4 meters/12 feet for 15 minutes	Data storage
20/05/2020 16:40	20/05/2020 16:48	0	100	430	1	20/05/2020 16:48	R_plzD5n5Nz3i9ceB					anonymous	EN	1	2	1962	8	9	4	3	3	3	3	1	1	1	1	1	1	1|2|4|3	6,10,13,17	10|6|17|12|4|5|15|1|9|3|19|2|13|16|8|14	15	5|2|14|16|8|9|17|19|4|12|3|15|10|6|1|13	6	19|5|14|16|8|4|17|10|9|6|12|15|1|13|3|2	5	1	5	5	4|2|1|3	4	What constitutes a contact	Being within 4 meters/12 feet for 5 minutes	Location uploaded	None	Purpose of app	Notify users directly of exposure to virus	Data stored until
20/05/2020 16:36	20/05/2020 16:48	0	100	689	1	20/05/2020 16:48	R_3PpEj5ZBToEWN3f					anonymous	EN	1	1	1977	4	9	3	1	2	3	3	2	2	1	2	2	2,4	1|2|4|3	1,2,5,6,8,9,10,12,15,16	12|13|5|1|4|15|17|3|19|8|10|6|2|14|9|16	15	6|9|19|14|4|2|5|16|17|3|12|8|15|10|1|13	12	8|19|1|13|12|9|6|5|14|15|10|2|3|16|17|4	5	2	4	5	3|2|1|4	3	Location uploaded	None	What constitutes a contact	Being within 2 meters/6 feet for 15 minutes	Purpose of app	Notify human contact tracers to examine user's exposure to virus	Data storage
20/05/2020 16:35	20/05/2020 16:48	0	100	760	1	20/05/2020 16:48	R_1JDCyLgwIvlg6O7					anonymous	EN	1	2	1946	5	9	2	4	4	4	3	2	2	2	2	2	4	1|2|3|4	9,15,19	6|15|8|12|5|17|3|2|14|10|13|19|16|1|4|9	15	3|14|19|8|2|10|6|16|1|15|4|13|9|5|17|12	8	19|17|12|9|5|15|1|4|8|6|16|3|10|14|13|2	4	5	1	5	3|2|4|1	2	Contacts uploaded	All contacts regardless of symptoms	Location uploaded	First part of postcode area	Data stored until	Covid-19 tests are widely available	Data storage
20/05/2020 16:36	20/05/2020 16:48	0	100	701	1	20/05/2020 16:48	R_2q3OOXPZSiuzRV9					anonymous	EN	1	2	1996	2	4	1	2	6	4	3	1	1	1	2	2	2,4	3|2|4|1	2,3,4,8,10,15,16	17|6|19|15|9|13|14|8|12|2|5|10|1|4|16|3	8	1|8|4|10|12|16|17|5|2|13|6|3|14|19|9|15	15	5|14|4|3|19|1|17|8|6|15|2|13|9|16|10|12	6	4	6	5	1|4|2|3	3	Data storage	In a central database, maintained by the National Health Service	Purpose of app	Notify human contact tracers to examine user's exposure to virus	Contacts uploaded	All contacts regardless of symptoms	Data stored until
20/05/2020 16:39	20/05/2020 16:49	0	100	611	1	20/05/2020 16:49	R_29bKiv6FXJbnvl1					anonymous	EN	1	2	1951	1	10	4	3	3	3	3	1	1	2	2	1	1,2,3,4	4|2|3|1	1,2,13,17	17|1|8|15|14|9|6|3|2|4|12|19|10|16|13|5	13	13|8|1|14|6|9|15|3|17|10|19|2|16|5|12|4	8	9|4|6|19|15|10|16|3|8|12|13|1|17|14|2|5	5	1	3	3	2|1|4|3	3	Location uploaded	First part of postcode area	Data storage	In a central database, maintained by the Government	Purpose of app	Notify human contact tracers to examine user's exposure to virus	Contacts uploaded
20/05/2020 16:45	20/05/2020 16:49	0	100	263	1	20/05/2020 16:49	R_21oIVf2h3Ueebbw					anonymous	EN	1	1	1982	3	6	2	4	3	5	3	1	2	1	1	2	3	1|2|3|4	1	2|10|14|13|16|9|8|4|1|12|15|6|3|5|17|19	10	4|16|1|6|13|19|14|17|9|10|2|15|8|12|5|3	2	16|19|12|1|15|2|14|9|17|5|6|8|10|4|13|3	4	4	4	4	4|1|2|3	4	Location uploaded	First part of postcode area	Data stored until	An effective vaccine for Covid-19 is widely available	Contacts uploaded	All contacts regardless of symptoms	Data storage
20/05/2020 16:36	20/05/2020 16:49	0	100	773	1	20/05/2020 16:49	R_3kpO53VYsqLJDek					anonymous	EN	1	2	1984	5	8	2	2	4	5	3	2	2	1	1	1	2,4	4|3|1|2	8	8|6|17|15|2|16|5|1|3|14|4|19|12|13|9|10	8	4|15|6|5|8|9|12|19|14|13|10|3|17|1|2|16	8	9|2|6|12|4|14|16|17|15|1|10|3|5|19|8|13	6	5	3	5	4|1|2|3	4	Purpose of app	Notify human contact tracers to examine user's exposure to virus	Contacts uploaded	All contacts regardless of symptoms	Data storage	In a central database, maintained by the Government	Location uploaded
20/05/2020 16:41	20/05/2020 16:50	0	100	540	1	20/05/2020 16:50	R_1gSGLLr4sBo7cfI					anonymous	EN	1	2	1987	10	5	1	3	3	3	3	2	1	2	1	2	4	3|2|1|4	1,2,3,4,5,8,9,10,12,14,15,17,19	17|19|9|6|8|14|15|4|3|2|16|10|1|5|13|12	8	8|10|9|12|5|1|16|17|2|14|4|15|13|19|3|6	8	5|17|19|16|13|1|12|10|3|8|9|15|2|4|14|6	1	5	3	5	3|4|2|1	4	What constitutes a contact	Being within 4 meters/12 feet for 15 minutes	Data storage	In a central database, maintained by the National Health Service	Location uploaded	Exact location	Purpose of app
20/05/2020 16:40	20/05/2020 16:50	0	100	583	1	20/05/2020 16:50	R_1g2eAvv7idATA4l					anonymous	EN	1	1	1957	3	9	2	2	3	4	3	2	1	1	2	1	2,4	3|1|4|2	1,8,10	17|8|6|3|19|9|16|10|15|1|12|5|14|4|13|2	1	3|4|17|9|6|10|19|15|12|8|5|2|16|14|1|13	8	13|9|17|15|4|3|8|16|1|19|2|14|10|5|12|6	3	2	5	5	4|2|3|1	3	Data stored until	Data kept indefinitely	Contacts uploaded	All contacts regardless of symptoms	What constitutes a contact	Being within 2 meters/6 feet for 15 minutes	Location uploaded
20/05/2020 16:35	20/05/2020 16:51	0	100	907	1	20/05/2020 16:51	R_2t9cNpn9vQwI9SD					anonymous	EN	1	2	1943	9	10	1	6	5	6	3	1	2	2	1	1	2,4	1|4|3|2	1,5,6,8,9,10,12,15,16,17,19	16|6|8|15|19|4|2|17|9|5|1|10|14|13|3|12	9	9|3|6|19|4|1|16|2|12|15|8|13|14|17|5|10	9	9|12|8|3|5|1|17|15|16|13|2|14|19|6|4|10	5	3	6	5	4|3|2|1	3	What constitutes a contact	Being within 2 meters/6 feet for 5 minutes	Data stored until	An effective vaccine for Covid-19 is widely available	Purpose of app	Notify human contact tracers to examine user's exposure to virus	Location uploaded
20/05/2020 16:40	20/05/2020 16:51	0	100	635	1	20/05/2020 16:51	R_3R2znV3mOIXjPP5					anonymous	EN	1	1	1974	11	7	3	6	4	4	3	1	1	2	2	2	2,4	3|4|1|2	1,6,8,10,12,15	3|13|15|14|16|10|17|1|9|19|2|8|4|6|12|5	15	10|13|9|5|4|19|15|8|14|6|3|1|17|2|16|12	15	14|2|8|9|16|17|5|12|3|4|19|15|13|1|10|6	3	2	2	5	2|3|1|4	4	Contacts uploaded	Contact with a person having symptoms	Data storage	In a central database, maintained by the National Health Service	Location uploaded	First part of postcode area	Purpose of app
20/05/2020 16:47	20/05/2020 16:51	0	100	274	1	20/05/2020 16:51	R_2zNHson5PZvDsov					anonymous	EN	1	1	1981	3	6	1	1	2	2	3	1	2	1	2	1	2,4	2|4|3|1	2,4,5,8,15,17,19	9|10|12|5|8|3|16|2|14|1|13|4|17|6|19|15	15	8|6|3|1|12|5|9|19|15|16|2|17|4|13|10|14	8	3|13|17|9|2|1|15|19|10|4|5|8|6|16|12|14	1	5	5	4	3|1|4|2	4	Location uploaded	Exact location	What constitutes a contact	Being within 4 meters/12 feet for 15 minutes	Data storage	In a central database, maintained by the Government	Purpose of app
20/05/2020 16:34	20/05/2020 16:52	0	100	1091	1	20/05/2020 16:52	R_2y2ulCn4TzvpNuD					anonymous	EN	1	2	1969	1	10	3	3	3	3	3	1	1	1	1	1	4	3|4|2|1	1,2,3,4,5,6,8,9,10,12,13,14,15,17,19	5|9|1|6|17|13|12|3|15|14|8|19|16|4|2|10	8	1|10|3|8|13|9|5|14|2|17|16|12|19|6|15|4	8	1|19|5|12|4|6|10|17|8|16|3|9|2|15|14|13	3	1	3	3	1|3|2|4	3	Data stored until	An effective vaccine for Covid-19 is widely available	Location uploaded	None	Purpose of app	Notify human contact tracers to examine user's exposure to virus	Data storage
20/05/2020 16:35	20/05/2020 16:53	0	100	1035	1	20/05/2020 16:53	R_82Jo0cDzyLH4Qc9					anonymous	EN	1	2	1964	11	10	4	3	3	3	3	1	2	1	2	1	1,2,4	1|4|2|3	2,3,4,5,10,13	5|9|2|19|1|16|6|4|15|13|3|14|10|12|8|17	10	3|10|13|8|1|2|9|19|17|16|6|4|5|15|12|14	8	2|4|1|13|10|9|5|3|8|14|6|19|15|17|16|12	3	3	3	3	3|4|2|1	1	Contacts uploaded	Contact with a person having symptoms	Data stored until	Covid-19 tests are widely available	Data storage	In a central database, maintained by the Government	Location uploaded
20/05/2020 16:45	20/05/2020 16:53	0	100	467	1	20/05/2020 16:53	R_2v1HaphlABUVcR0					anonymous	EN	1	2	1992	3	8	3	2	1	5	3	1	1	2	1	1	2,4	2|1|3|4	2,4,10	1|3|19|5|16|6|17|15|10|9|14|12|13|4|8|2	8	14|3|4|6|17|10|5|8|13|1|19|2|15|12|16|9	6	17|3|9|5|4|13|12|2|6|15|19|10|16|8|14|1	3	3	2	5	3|2|4|1	4	Data stored until	An effective vaccine for Covid-19 is widely available	Purpose of app	Notify human contact tracers to examine user's exposure to virus	Location uploaded	None	What constitutes a contact
20/05/2020 16:48	20/05/2020 16:53	0	100	302	1	20/05/2020 16:53	R_3dSw7zHNmiesraM					anonymous	EN	1	1	1985	2	8	2	4	3	2	3	2	1	2	1	2	3,4	1|2|3|4	1,6,8,13	8|4|2|3|14|15|19|6|13|10|17|12|16|1|5|9	8	17|19|15|8|3|9|1|4|13|5|10|2|6|16|12|14	8	3|17|16|13|5|9|12|15|4|2|10|19|14|6|1|8	2	1	4	5	4|1|2|3	3	Data storage	Decentralised, locally at device.	Location uploaded	None	Contacts uploaded	None	What constitutes a contact
20/05/2020 16:44	20/05/2020 16:54	0	100	608	1	20/05/2020 16:54	R_2fveac2dB04xIAd					anonymous	EN	1	1	1973	3	8	1	3	2	4	3	1	1	1	1	2	4	1|3|4|2	8,9,10	9|3|6|10|16|17|4|12|2|1|8|5|15|13|19|14	8	5|19|12|6|8|3|13|9|10|17|14|4|2|16|1|15	2	14|5|10|9|6|1|19|16|15|13|3|4|17|2|12|8	6	2	2	5	1|3|4|2	4	Data storage	In a central database, maintained by the National Health Service	Location uploaded	None	What constitutes a contact	Being within 2 meters/6 feet for 5 minutes	Contacts uploaded
20/05/2020 16:49	20/05/2020 16:55	0	100	401	1	20/05/2020 16:55	R_1gIsxFDpffCq3pF					anonymous	EN	1	2	1986	3	5	2	2	2	2	3	2	2	1	1	1	1,2,4	3|2|4|1	1,2,3,5,9,13,17	17|14|9|2|6|15|19|16|4|12|1|10|8|3|13|5	2	9|15|12|17|5|10|6|13|1|2|4|3|8|16|19|14	13	10|1|6|4|8|2|13|17|15|16|3|19|12|5|14|9	4	4	3	5	1|2|3|4	4	What constitutes a contact	Being within 4 meters/12 feet for 15 minutes	Data stored until	Not stored	Data storage	Decentralised, locally at device.	Purpose of app
20/05/2020 16:40	20/05/2020 16:56	0	100	941	1	20/05/2020 16:56	R_3hnDnHrApIRYcsA					anonymous	EN	1	2	1961	11	8	3	6	2	2	2	1	1	2	1	1	1,2,4	4|3|2|1	1,5,6,8,10,12,14,15,16,17,19	12|8|9|14|6|4|5|1|16|2|13|15|17|19|3|10	19	4|13|14|12|10|2|1|16|19|15|6|8|17|9|5|3	19	10|9|4|6|12|1|19|5|2|17|16|8|13|15|14|3	4	3	2	4	4|1|2|3	4	Data storage	Decentralised, locally at device.	Data stored until	Not stored	Contacts uploaded	None	Location uploaded
20/05/2020 16:48	20/05/2020 16:58	0	100	628	1	20/05/2020 16:58	R_3Hnbw8QNp8WGrFA					anonymous	EN	1	1	1971	7	10	1	3	2	3	3	1	2	2	2	2	4	2|4|3|1	1,8,13,16,17	1|8|12|5|17|10|15|16|14|13|2|19|3|4|9|6	17	6|13|5|15|16|4|10|14|8|9|1|19|17|12|3|2	8	16|17|4|8|10|1|6|15|12|13|19|5|3|9|2|14	3	2	4	5	3|4|1|2	2	Purpose of app	Notify human contact tracers to examine user's exposure to virus	Contacts uploaded	All contacts regardless of symptoms	What constitutes a contact	Being within 2 meters/6 feet for 5 minutes	Data storage
20/05/2020 16:45	20/05/2020 16:59	0	100	868	1	20/05/2020 16:59	R_3oFaQlmKSLKqE04					anonymous	EN	1	2	2000	9	6	2	3	5	4	3	1	1	1	2	1	1,2,4	2|4|3|1	8,9,14,15	12|15|16|2|5|1|8|6|17|3|19|4|13|14|10|9	15	6|5|17|8|2|1|13|10|12|9|15|16|14|19|4|3	15	5|4|1|2|12|6|9|10|16|13|14|19|17|8|3|15	6	2	4	5	4|1|3|2	3	Contacts uploaded	Contact with a person having symptoms	What constitutes a contact	Being within 2 meters/6 feet for 15 minutes	Location uploaded	First part of postcode area	Data stored until
20/05/2020 16:49	20/05/2020 16:59	0	100	649	1	20/05/2020 16:59	R_1lnmHeieu9S1XyW					anonymous	EN	1	1	1979	10	8	3	2	2	2	3	1	1	2	2	1	1	3|2|1|4	1,6,13	3|2|8|9|12|6|19|13|14|4|10|15|1|17|16|5	13	13|2|1|3|4|5|9|15|17|8|6|19|10|12|16|14	13	5|1|19|16|8|3|2|10|6|17|12|9|15|14|13|4	5	4	2	4	2|1|3|4	2	Data storage	In a central database, maintained by the Government	Data stored until	An effective vaccine for Covid-19 is widely available	What constitutes a contact	Being within 4 meters/12 feet for 5 minutes	Location uploaded
20/05/2020 16:44	20/05/2020 17:02	0	100	1081	1	20/05/2020 17:02	R_1ln1DGzZGuIOEQw					anonymous	EN	1	2	1949	10	9	2	3	4	4	3	2	1	1	2	2	2,4	4|3|1|2	1,2,4,5,6,8,9,10,13,15	4|13|8|5|16|15|2|3|1|9|6|12|17|14|19|10	8	2|15|10|4|14|6|5|12|16|19|3|8|13|1|9|17	6	12|3|13|16|17|5|10|8|15|14|4|6|9|2|1|19	4	1	4	3	2|4|3|1	1	What constitutes a contact	Being within 4 meters/12 feet for 5 minutes	Purpose of app	Notify human contact tracers to examine user's exposure to virus	Data storage	In a central database, maintained by the Government	Data stored until
20/05/2020 16:49	20/05/2020 17:02	0	100	787	1	20/05/2020 17:02	R_2V8R6HXdDMxafOJ					anonymous	EN	1	1	1941	1	10	2	2	2	1	3	1	1	2	1	2	4	4|3|1|2	6,8,9,10,15,16,17	13|6|5|10|1|9|2|12|15|19|14|16|3|17|8|4	16	14|1|16|9|19|2|8|15|13|10|3|6|17|5|4|12	15	4|19|15|2|8|1|3|14|16|5|12|13|6|17|9|10	5	2	3	4	3|2|4|1	4	Data storage	In a central database, maintained by the Government	What constitutes a contact	Being within 4 meters/12 feet for 15 minutes	Purpose of app	Notify human contact tracers to examine user's exposure to virus	Contacts uploaded
20/05/2020 16:58	20/05/2020 17:03	0	100	278	1	20/05/2020 17:03	R_zeQsdQur5gPVZXb					anonymous	EN	1	1	1999	2	10	3	2	4	5	6	1	2	2	2	1	2	4|3|1|2	8,9,15	10|1|5|15|4|6|19|13|2|16|9|17|3|12|8|14	15	5|15|6|17|2|14|10|13|4|1|9|19|8|12|16|3	14	9|19|12|3|4|16|1|5|14|15|8|13|17|2|10|6	2	4	4	3	1|4|3|2	3	Contacts uploaded	None	Data stored until	Not stored	Location uploaded	None	What constitutes a contact
20/05/2020 17:04	20/05/2020 17:04	0	100	5	1	20/05/2020 17:04	R_1KeaB1QLYSepXln					anonymous	EN	2
20/05/2020 16:46	20/05/2020 17:06	0	100	1183	1	20/05/2020 17:06	R_1eVKmOl35Rl2yKT					anonymous	EN	1	2	1986	5	9	2	2	6	4	3	1	2	2	1	1	1,2,4	4|1|2|3	4,5,8,9,10,14,15,19	19|1|16|10|5|13|14|2|4|6|15|9|8|3|12|17	8	19|9|12|10|3|16|17|6|5|13|1|8|4|15|2|14	19	19|1|9|17|13|6|5|14|16|8|10|3|15|2|12|4	3	4	6	5	1|2|3|4	4	Data stored until	Not stored	Contacts uploaded	None	Location uploaded	None	Data storage
20/05/2020 16:49	20/05/2020 17:06	0	100	1020	1	20/05/2020 17:06	R_6Exlo9VNFiAoTzr					anonymous	EN	1	2	1960	8	10	4	2	5	5	3	1	1	1	1	1	2,4	4|3|2|1	1,4,6,8,10,12,15,16,17,19	6|8|15|2|4|16|10|17|3|13|12|5|9|1|14|19	8	13|6|3|14|9|15|19|16|1|5|12|2|4|10|17|8	19	3|4|13|10|9|19|14|2|8|16|1|17|15|6|12|5	5	2	2	3	3|4|2|1	3	Contacts uploaded	None	Data storage	Decentralised, locally at device.	What constitutes a contact	Being within 4 meters/12 feet for 15 minutes	Data stored until
20/05/2020 16:49	20/05/2020 17:06	0	100	1051	1	20/05/2020 17:06	R_3PBMsXAY4DWt79h					anonymous	EN	1	1	1959	8	9	3	3	6	6	3	1	2	2	1	2	2,4	3|1|4|2	6,8,13,14,15	19|14|10|5|13|12|6|1|2|17|3|8|16|9|15|4	15	4|16|3|13|1|15|8|14|12|19|5|6|10|2|9|17	14	14|10|6|1|16|15|5|12|4|13|3|17|8|9|2|19	4	1	4	5	4|3|2|1	1	Data stored until	An effective vaccine for Covid-19 is widely available	Location uploaded	First part of postcode area	Purpose of app	Notify human contact tracers to examine user's exposure to virus	What constitutes a contact
20/05/2020 16:48	20/05/2020 17:07	0	100	1138	1	20/05/2020 17:07	R_piJRYfYttQTVNnP					anonymous	EN	1	1	1986	1	10	4	3	3	3	3	2	2	2	2	1	4	4|1|2|3	1,2,3,9,10,13	4|5|8|2|17|15|1|13|16|19|10|6|14|9|12|3	15	14|9|3|16|19|8|15|4|13|1|6|2|17|5|10|12	15	6|13|12|3|15|17|1|4|8|10|19|16|9|2|5|14	2	3	5	1	3|2|4|1	2	Purpose of app	Notify human contact tracers to examine user's exposure to virus	Data stored until	An effective vaccine for Covid-19 is widely available	Data storage	In a central database, maintained by the National Health Service	Location uploaded
20/05/2020 16:58	20/05/2020 17:07	0	100	526	1	20/05/2020 17:07	R_1l6LsOL6hBJn2fb					anonymous	EN	1	2	1981	2	4	5	3	3	3	3	1	2	1	2	1	1	1|3|2|4	8	17|15|2|10|14|1|12|19|4|3|5|16|6|9|13|8	2	12|17|1|14|9|10|16|3|19|15|5|8|4|13|6|2	4	1|4|16|13|15|17|5|8|3|6|12|10|19|9|2|14	3	3	3	3	4|3|2|1	1	Location uploaded	None	Data storage	In a central database, maintained by the National Health Service	Data stored until	Data kept indefinitely	Contacts uploaded
20/05/2020 16:58	20/05/2020 17:08	0	100	632	1	20/05/2020 17:08	R_3m3sCDdXQkcarU9					anonymous	EN	1	1	1972	7	10	1	4	6	1	3	1	1	2	1	1	4	4|3|1|2	17	8|10|9|19|1|13|12|17|15|5|3|4|14|16|2|6	8	16|1|2|13|3|4|5|12|6|19|10|17|15|14|9|8	10	10|17|12|14|2|6|19|9|3|4|15|1|16|8|13|5	1	5	3	5	2|1|4|3	2	Purpose of app	Notify users directly of exposure to virus	What constitutes a contact	Being within 2 meters/6 feet for 5 minutes	Location uploaded	None	Data stored until
20/05/2020 17:05	20/05/2020 17:12	0	100	457	1	20/05/2020 17:13	R_3O82qLxoaJVgG7q					anonymous	EN	1	1	1963	4	10	4	2	2	1	3	1	2	1	1	2	4	3|2|1|4	15	10|14|5|12|16|19|1|2|15|17|8|3|9|6|13|4	8	8|16|12|6|2|10|13|14|5|3|4|19|15|9|1|17	15	3|12|19|8|1|4|2|9|17|15|13|10|6|16|5|14	5	4	3	5	2|4|3|1	4	What constitutes a contact	Being within 4 meters/12 feet for 15 minutes	Data storage	In a central database, maintained by the Government	Location uploaded	First part of postcode area	Purpose of app
20/05/2020 17:01	20/05/2020 17:14	0	100	768	1	20/05/2020 17:14	R_3CJ9ws5R4gTgbvS					anonymous	EN	1	1	1965	5	4	3	3	2	3	3	2	1	1	2	1	4	4|1|2|3	6,8,15,16,17	15|12|6|9|14|17|16|19|10|2|13|3|8|1|5|4	8	2|3|17|13|15|4|10|8|16|6|19|1|5|12|14|9	8	13|19|17|1|6|9|5|15|10|2|8|12|3|16|14|4	5	2	1	4	2|3|1|4	4	Data storage	In a central database, maintained by the National Health Service	Contacts uploaded	None	Location uploaded	Exact location	What constitutes a contact
20/05/2020 17:05	20/05/2020 17:14	0	100	532	1	20/05/2020 17:14	R_2343zEwUJtJJDaY					anonymous	EN	1	1	1965	8	8	3	6	3	4	3	2	2	1	2	1	4	3|4|1|2	6,8,10,15,16,17	16|8|12|10|19|17|1|2|3|4|6|13|15|9|14|5	15	3|6|13|19|2|4|8|10|15|1|16|9|5|12|14|17	15	15|6|1|10|9|13|8|5|14|4|16|17|2|3|12|19	5	2	4	5	3|1|2|4	3	Location uploaded	None	What constitutes a contact	Being within 4 meters/12 feet for 15 minutes	Contacts uploaded	None	Data storage
20/05/2020 16:47	20/05/2020 17:14	0	100	1616	1	20/05/2020 17:14	R_umj9yhfvXw3A8ZX					anonymous	EN	1	2	1948	1	9	3	2	5	3	3	1	1	2	1	2	4	1|2|4|3	1,5,6,8,10,12,13,15,16,19	12|8|16|10|3|17|14|4|1|19|13|15|2|9|5|6	1	4|15|14|12|2|9|16|8|1|10|19|17|6|3|5|13	19	6|15|5|14|9|2|3|19|13|17|10|8|16|12|4|1	3	1	4	5	1|3|2|4	1	Data storage	Decentralised, locally at device.	Contacts uploaded	None	Location uploaded	None	Purpose of app
20/05/2020 17:06	20/05/2020 17:14	0	100	500	1	20/05/2020 17:14	R_1H7CHCY4rPRf35R					anonymous	EN	1	2	1989	3	9	3	3	2	3	3	2	1	1	1	2	2	1|4|3|2	10	17|1|9|8|14|2|12|19|15|10|13|5|4|6|16|3	15	16|9|19|12|14|13|15|8|5|10|4|17|2|6|1|3	8	4|9|17|14|19|16|1|15|6|5|3|2|10|12|13|8	3	1	5	5	3|4|1|2	4	Contacts uploaded	None	Location uploaded	Exact location	Data stored until	Data kept indefinitely	Data storage
20/05/2020 17:05	20/05/2020 17:17	0	100	697	1	20/05/2020 17:17	R_DMj8LtNglviaU9P					anonymous	EN	1	1	1962	7	8	3	2	4	4	3	1	1	2	2	1	2,4	3|1|2|4	8,15	15|10|14|17|2|9|13|4|1|3|12|8|16|5|19|6	15	14|19|16|8|15|12|6|10|3|2|9|17|1|13|4|5	8	9|5|1|17|2|6|13|10|15|12|3|19|8|16|14|4	4	3	2	5	4|1|2|3	3	What constitutes a contact	Being within 4 meters/12 feet for 15 minutes	Data stored until	Covid-19 tests are widely available	Contacts uploaded	All contacts regardless of symptoms	Data storage
20/05/2020 17:03	20/05/2020 17:17	0	100	832	1	20/05/2020 17:17	R_3PdMyC5Ft6bamrL					anonymous	EN	1	1	1963	7	5	2	2	4	4	3	2	1	1	1	1	4	4|1|2|3	2,8,10,12,15,17	12|17|9|13|15|8|3|1|5|16|2|19|6|4|14|10	8	19|10|4|9|1|2|17|15|13|16|12|5|14|3|8|6	15	3|4|10|14|12|15|8|16|6|2|13|5|19|1|17|9	3	2	5	5	1|4|3|2	4	Location uploaded	None	Contacts uploaded	Contact with a person having symptoms	Data stored until	Data kept indefinitely	Data storage
20/05/2020 17:06	20/05/2020 17:17	0	100	673	1	20/05/2020 17:17	R_BAqBT3LduRvwR9v					anonymous	EN	1	2	1957	12	8	2	2	3	3	3	2	1	2	1	1	4	1|3|4|2	1,2,4,5,8,10,12,15	9|14|8|17|10|15|13|3|19|2|6|4|5|12|1|16	10	13|2|5|16|14|1|17|12|15|4|10|3|19|8|6|9	15	10|15|1|5|12|4|13|19|16|17|9|6|3|2|8|14	3	4	5	4	1|2|3|4	4	Purpose of app	Notify human contact tracers to examine user's exposure to virus	Contacts uploaded	All contacts regardless of symptoms	Location uploaded	First part of postcode area	Data storage
20/05/2020 17:06	20/05/2020 17:17	0	100	681	1	20/05/2020 17:17	R_3DuY0JY14w2BtOz					anonymous	EN	1	2	1954	8	10	2	1	5	5	3	2	1	2	2	2	4	3|2|1|4	4,5,8,9,10,12,14,15,17,19	19|3|9|17|15|14|1|10|13|16|12|2|4|5|6|8	15	6|8|4|13|9|14|12|5|1|3|15|2|19|10|17|16	15	12|4|9|3|17|15|14|5|8|6|19|13|10|1|16|2	3	4	5	4	3|1|4|2	4	Data storage	In a central database, maintained by the National Health Service	What constitutes a contact	Being within 4 meters/12 feet for 5 minutes	Contacts uploaded	None	Location uploaded
20/05/2020 16:51	20/05/2020 17:18	0	100	1644	1	20/05/2020 17:18	R_2U3hYWL9rtjPWVQ					anonymous	EN	1	2	1956	1	9	3	3	3	3	3	2	1	2	1	2	2,4	3|4|2|1	8,9,10,15	15|1|16|14|17|4|19|2|6|8|9|3|12|13|5|10	8	9|2|4|17|8|12|3|16|10|14|13|5|19|6|15|1	15	2|1|10|6|19|13|15|14|8|3|9|4|16|5|12|17	3	3	4	4	1|3|4|2	1	Contacts uploaded	None	Location uploaded	First part of postcode area	Purpose of app	Notify human contact tracers to examine user's exposure to virus	What constitutes a contact
20/05/2020 17:07	20/05/2020 17:18	0	100	665	1	20/05/2020 17:18	R_w7XNWJLqE2asEOR					anonymous	EN	1	1	1975	8	9	4	3	4	3	3	2	1	2	1	2	1,2,4	3|4|2|1	1,2,8,10,13	15|1|8|9|4|17|2|19|12|14|13|5|16|6|10|3	1	5|13|3|6|17|2|14|15|16|4|9|1|10|19|12|8	10	9|10|5|1|19|17|15|4|14|3|12|16|2|13|6|8	5	1	5	1	3|2|1|4	2	What constitutes a contact	Being within 2 meters/6 feet for 5 minutes	Data stored until	An effective vaccine for Covid-19 is widely available	Contacts uploaded	All contacts regardless of symptoms	Location uploaded
20/05/2020 17:14	20/05/2020 17:18	0	100	254	1	20/05/2020 17:18	R_1liTXn2nST4JMO4					anonymous	EN	1	1	1978	8	6	3	4	4	2	3	1	1	1	1	1	1	4|1|2|3	13	8|2|1|5|10|17|16|3|14|6|4|12|13|15|19|9	13	1|5|8|12|15|9|17|13|4|16|19|2|6|3|10|14	13	15|19|12|10|9|16|5|13|14|1|4|2|3|17|8|6	4	3	4	3	3|2|4|1	3	Data storage	Decentralised, locally at device.	Purpose of app	Notify users directly of exposure to virus	Location uploaded	None	Contacts uploaded
20/05/2020 17:05	20/05/2020 17:18	0	100	806	1	20/05/2020 17:18	R_1DIKHSJ3DTst5Gd					anonymous	EN	1	1	1980	7	10	1	3	5	3	3	2	2	2	1	1	2,4	2|1|4|3	1,2,4,5,8,10,15,17	1|15|5|16|10|19|6|9|13|14|2|4|17|12|8|3	8	5|3|16|14|1|17|2|15|13|4|19|9|10|8|6|12	8	1|17|10|8|16|19|12|5|3|2|6|15|4|14|9|13	5	4	3	5	2|1|3|4	4	Contacts uploaded	All contacts regardless of symptoms	Purpose of app	Notify human contact tracers to examine user's exposure to virus	What constitutes a contact	Being within 4 meters/12 feet for 15 minutes	Data storage
20/05/2020 17:06	20/05/2020 17:19	0	100	745	1	20/05/2020 17:19	R_DdXZuLqQZdQ8YZr					anonymous	EN	1	2	1948	1	3	2	3	3	3	3	2	2	2	2	2	4	4|1|2|3	1,2,3,4,5,6,8,10,12,13,16,17,19	3|13|14|5|19|15|8|16|9|1|4|6|2|10|12|17	15	10|2|1|12|16|6|9|4|15|8|14|3|13|19|17|5	3	3|2|19|15|4|16|17|10|12|8|6|1|5|9|14|13	3	3	2	4	4|2|1|3	3	Purpose of app	Notify human contact tracers to examine user's exposure to virus	Data storage	In a central database, maintained by the Government	Contacts uploaded	All contacts regardless of symptoms	Data stored until
20/05/2020 17:06	20/05/2020 17:20	0	100	830	1	20/05/2020 17:20	R_3iWgvxxTv50pepl					anonymous	EN	1	1	1956	3	9	2	6	4	2	3	1	1	1	2	2	2,4	3|4|2|1	5,8,9,10,12,15,17	3|13|16|1|9|4|8|2|5|14|12|6|10|15|19|17	15	15|17|4|8|6|2|3|13|19|5|10|12|14|9|16|1	8	6|16|4|15|9|19|17|10|12|2|14|13|3|1|8|5	5	3	2	5	3|1|4|2	4	Purpose of app	Notify human contact tracers to examine user's exposure to virus	Data storage	In a central database, maintained by the National Health Service	Data stored until	Covid-19 tests are widely available	What constitutes a contact
20/05/2020 17:06	20/05/2020 17:20	0	100	834	1	20/05/2020 17:20	R_vqLPPAg9Qm9Lc1H					anonymous	EN	1	1	1969	3	10	2	1	3	3	3	2	1	1	2	2	2,4	1|2|3|4	2,4,5,10,12,14,15	4|12|6|10|2|19|1|9|3|13|17|5|16|14|8|15	9	15|13|3|9|4|8|17|19|10|2|5|6|12|1|16|14	8	15|3|4|13|2|5|9|6|12|8|1|19|10|17|16|14	3	3	2	5	1|3|2|4	4	Purpose of app	Notify human contact tracers to examine user's exposure to virus	Contacts uploaded	All contacts regardless of symptoms	Data storage	In a central database, maintained by the National Health Service	Location uploaded
20/05/2020 17:04	20/05/2020 17:21	0	100	1002	1	20/05/2020 17:21	R_3elion8ibC5GPe3					anonymous	EN	1	2	1977	12	9	3	1	4	5	3	2	2	1	1	1	2,4	2|3|1|4	1,2,3,4,5,8,10,12,15,17,19	15|2|5|16|6|14|4|10|1|13|3|12|19|17|9|8	15	1|9|12|10|4|16|17|8|13|3|19|6|5|14|2|15	8	6|8|5|10|1|9|4|17|2|3|15|19|16|14|13|12	4	2	2	5	2|3|4|1	4	Data storage	In a central database, maintained by the Government	Purpose of app	Notify human contact tracers to examine user's exposure to virus	Data stored until	Covid-19 tests are widely available	Location uploaded
20/05/2020 17:08	20/05/2020 17:23	0	100	886	1	20/05/2020 17:23	R_1IEDV4xK5mJ6BeQ					anonymous	EN	1	1	1954	8	8	4	1	2	2	3	1	1	2	1	2	2,4	2|3|1|4	2,6,12,13,19	12|8|5|15|10|6|4|13|2|3|9|17|16|1|19|14	19	19|8|1|15|2|5|13|16|3|17|6|4|9|12|14|10	3	10|16|6|19|9|2|5|14|13|3|17|4|15|1|8|12	5	1	5	5	3|2|4|1	2	What constitutes a contact	Being within 2 meters/6 feet for 5 minutes	Purpose of app	Notify users directly of exposure to virus	Location uploaded	None	Data storage
20/05/2020 17:07	20/05/2020 17:23	0	100	942	1	20/05/2020 17:23	R_XunQQMbkmxbkenT					anonymous	EN	1	1	1949	12	10	3	2	3	4	3	2	2	2	2	1	2,3,4	3|2|1|4	4,9,10,15,16	2|17|10|12|9|15|1|3|19|14|8|13|5|16|6|4	15	8|6|16|1|12|15|9|3|13|4|5|2|14|10|19|17	8	16|5|2|9|15|14|12|3|13|8|10|6|1|19|17|4	5	1	2	5	3|1|2|4	2	Data storage	In a central database, maintained by the National Health Service	Location uploaded	Exact location	Contacts uploaded	Contact with a person having symptoms	Purpose of app
20/05/2020 17:13	20/05/2020 17:24	0	100	664	1	20/05/2020 17:24	R_1CqYgciypiN8zjA					anonymous	EN	1	2	1953	9	7	4	3	4	4	3	1	1	1	2	2	4	3|4|1|2	1,2,3,4,5,8,10,12,17	17|14|9|8|3|1|19|4|2|6|13|5|16|15|12|10	8	17|12|16|8|14|4|19|10|13|3|15|1|2|9|5|6	8	3|10|4|12|16|13|14|1|15|17|19|6|5|9|2|8	2	1	5	4	4|2|1|3	2	Purpose of app	Notify human contact tracers to examine user's exposure to virus	Location uploaded	Exact location	Data stored until	An effective vaccine for Covid-19 is widely available	Data storage
20/05/2020 16:40	20/05/2020 17:25	0	100	2696	1	20/05/2020 17:25	R_x4MbQNjQZY4N0Fb					anonymous	EN	1	1	1955	8	1	4	3	1	1	3	2	1	1	1	2	1,2,4	3|1|2|4	1,2,6,8,10,12,13,14,15,17,19	1|16|2|15|3|5|17|12|8|6|4|9|19|13|10|14	8	5|3|9|19|13|6|17|2|8|10|4|16|15|1|12|14	19	4|15|9|10|8|14|17|2|6|12|1|13|3|16|19|5	4	1	4	5	1|3|2|4	3	What constitutes a contact	Being within 2 meters/6 feet for 15 minutes	Contacts uploaded	None	Location uploaded	None	Purpose of app
20/05/2020 17:15	20/05/2020 17:26	0	100	620	1	20/05/2020 17:26	R_3paMKa5JIAvdIZR					anonymous	EN	1	1	1973	11	7	2	2	2	2	3	1	1	1	2	2	4	1|2|3|4	8	6|3|19|16|4|17|1|13|9|5|2|14|10|12|8|15	8	17|5|9|1|6|19|15|13|8|2|10|16|4|12|14|3	8	1|5|9|12|16|15|2|19|6|17|3|10|14|4|13|8	4	3	3	5	2|3|4|1	3	Contacts uploaded	Contact with a person having symptoms	Location uploaded	First part of postcode area	Data stored until	An effective vaccine for Covid-19 is widely available	Purpose of app
20/05/2020 16:47	20/05/2020 17:26	0	100	2332	1	20/05/2020 17:26	R_2trOERn1jIH2P3Y					anonymous	EN	1	2	1980	3	8	1	3	6	4	3	1	2	1	2	2	2,4	1|4|2|3	4,5,6,8,10,15,17,19	4|17|16|1|6|10|13|12|14|2|9|19|15|3|5|8	8	9|5|15|1|17|3|2|16|10|6|19|13|4|12|8|14	8	8|3|16|2|5|10|6|9|13|15|1|19|12|14|17|4	6	2	4	5	4|1|2|3	3	Data storage	Decentralised, locally at device.	Location uploaded	None	Purpose of app	Notify users directly of exposure to virus	Contacts uploaded
20/05/2020 17:17	20/05/2020 17:26	0	100	534	1	20/05/2020 17:26	R_3j0dj7sMJ6bGjH0					anonymous	EN	1	2	1957	10	8	2	4	6	5	3	2	1	1	2	1	2,4	2|3|4|1	1,4,5,6,8,10,15,17,19	13|6|3|9|19|8|16|17|2|5|10|15|4|14|1|12	6	3|15|17|19|4|2|10|9|6|14|13|16|1|12|8|5	8	16|8|15|10|17|19|1|4|14|13|6|2|12|3|9|5	3	3	5	4	2|3|4|1	4	Data stored until	Data kept indefinitely	Purpose of app	Notify human contact tracers to examine user's exposure to virus	Contacts uploaded	All contacts regardless of symptoms	What constitutes a contact
20/05/2020 17:19	20/05/2020 17:27	0	100	501	1	20/05/2020 17:27	R_UyFxts8hH7Q0mLn					anonymous	EN	1	4	1970	11	5	4	5	1	1	3	2	2	1	2	1	1,2,3,4	2|1|4|3	16	2|15|19|1|4|17|12|6|10|14|3|9|5|13|8|16	19	10|6|5|13|1|4|3|15|2|17|12|16|9|14|8|19	16	10|19|17|6|2|12|1|4|9|15|8|16|3|5|14|13	4	1	5	5	3|4|2|1	2	What constitutes a contact	Being within 2 meters/6 feet for 15 minutes	Data stored until	Not stored	Purpose of app	Notify users directly of exposure to virus	Contacts uploaded
20/05/2020 17:19	20/05/2020 17:27	0	100	503	1	20/05/2020 17:27	R_2B3AEmSVbFcB98R					anonymous	EN	1	2	1988	12	8	1	3	3	3	3	2	1	1	1	2	4	4|1|2|3	8,12	8|2|9|5|10|16|3|6|12|19|1|4|14|17|13|15	8	12|4|19|14|10|9|6|8|15|3|17|16|1|2|13|5	8	3|9|13|15|14|17|5|12|16|1|19|4|10|8|6|2	3	1	2	3	2|1|3|4	1	What constitutes a contact	Being within 2 meters/6 feet for 5 minutes	Location uploaded	First part of postcode area	Data stored until	An effective vaccine for Covid-19 is widely available	Contacts uploaded
20/05/2020 17:08	20/05/2020 17:27	0	100	1131	1	20/05/2020 17:27	R_2E4ftEop5Ryb5eB					anonymous	EN	1	1	1966	5	6	1	3	4	3	3	1	2	2	2	1	2,4	1|2|3|4	4,6,10,12,13,15,17	6|3|5|13|4|9|14|16|19|15|8|1|17|2|10|12	19	9|17|13|19|3|15|10|8|4|1|16|14|2|5|12|6	6	8|1|9|5|15|10|13|6|14|2|16|17|3|12|4|19	4	1	1	5	1|2|3|4	3	What constitutes a contact	Being within 2 meters/6 feet for 5 minutes	Purpose of app	Notify users directly of exposure to virus	Location uploaded	None	Data stored until
20/05/2020 17:18	20/05/2020 17:27	0	100	572	1	20/05/2020 17:27	R_2cjWYDvLzYXsGPt					anonymous	EN	1	2	1974	1	10	3	4	3	4	3	1	1	1	2	1	4	4|3|1|2	1,4,6,8,10,12,13,15,16,17,19	8|2|17|5|6|12|14|15|9|10|3|19|4|1|16|13	17	16|12|2|14|1|3|9|15|4|5|6|13|19|8|17|10	17	14|19|4|12|6|13|16|3|2|17|10|15|8|9|1|5	4	1	3	5	4|3|1|2	4	Data storage	In a central database, maintained by the Government	Purpose of app	Notify human contact tracers to examine user's exposure to virus	What constitutes a contact	Being within 2 meters/6 feet for 15 minutes	Contacts uploaded
20/05/2020 17:15	20/05/2020 17:29	0	100	804	1	20/05/2020 17:29	R_3RwLFMtix31Oxac					anonymous	EN	1	2	1974	7	10	3	2	2	2	3	1	1	1	1	1	2,3,4	1|3|4|2	1,2,3,4,6,10,13,16	2|4|16|1|6|13|19|5|17|9|12|14|8|15|10|3	6	14|8|15|1|12|2|5|13|9|4|19|10|6|17|3|16	4	19|6|15|1|17|2|8|12|9|3|10|4|14|13|5|16	3	1	5	5	1|2|3|4	3	Location uploaded	Exact location	Purpose of app	Notify human contact tracers to examine user's exposure to virus	Data stored until	Covid-19 tests are widely available	Data storage
20/05/2020 17:19	20/05/2020 17:29	0	100	639	1	20/05/2020 17:29	R_2wdjfAaUNAJobpV					anonymous	EN	1	2	1977	5	10	2	1	5	5	3	1	2	1	2	2	4	2|4|3|1	1,2,6,9,16	6|4|10|17|13|1|15|2|8|14|5|16|19|3|12|9	8	13|12|9|10|5|15|14|2|19|1|3|6|8|17|16|4	8	9|13|3|15|5|8|17|12|6|14|2|19|1|10|4|16	5	1	5	5	1|2|3|4	3	Contacts uploaded	Contact with a person having symptoms	Data storage	In a central database, maintained by the National Health Service	Purpose of app	Notify human contact tracers to examine user's exposure to virus	Location uploaded
20/05/2020 17:15	20/05/2020 17:31	0	100	916	1	20/05/2020 17:31	R_1K2N80cnQTUEn8w					anonymous	EN	1	2	1947	8	10	4	2	3	3	3	1	2	2	2	2	2,4	2|4|3|1	1,2,6,8,9,10,13	19|9|16|17|15|6|5|4|2|8|1|12|3|13|14|10	8	10|12|19|1|16|5|14|13|17|8|3|4|15|6|2|9	8	9|19|6|10|15|8|1|16|17|2|4|13|14|12|5|3	4	2	3	5	1|3|2|4	3	Data stored until	Not stored	Data storage	Decentralised, locally at device.	Contacts uploaded	None	Purpose of app
20/05/2020 17:17	20/05/2020 17:31	0	100	799	1	20/05/2020 17:31	R_2fJQhXNi8U1eLwf					anonymous	EN	1	1	1987	1	8	3	3	2	3	3	2	2	1	2	1	1,2,4	3|2|1|4	1,6,8,9,13,15,16,17	16|8|4|15|3|9|14|12|10|2|1|17|5|13|19|6	9	17|9|4|15|13|12|1|5|3|8|10|16|19|14|2|6	15	15|12|6|17|14|13|5|4|16|8|3|2|10|1|19|9	5	3	2	4	1|2|4|3	3	Location uploaded	First part of postcode area	What constitutes a contact	Being within 4 meters/12 feet for 5 minutes	Contacts uploaded	All contacts regardless of symptoms	Data stored until
20/05/2020 17:19	20/05/2020 17:31	0	100	746	1	20/05/2020 17:31	R_3gYDnm7cxd8LwW7					anonymous	EN	1	1	1991	2	10	3	1	3	1	3	1	2	1	1	2	2,3,4	4|2|3|1	8,10,12,17	8|16|4|15|14|6|19|9|2|12|1|3|10|13|17|5	8	13|17|12|2|9|19|16|3|6|14|15|1|10|8|5|4	8	8|2|19|6|3|12|17|14|4|5|10|1|16|9|15|13	5	2	5	5	3|2|1|4	3	Purpose of app	Notify human contact tracers to examine user's exposure to virus	Location uploaded	Exact location	Data storage	In a central database, maintained by the Government	What constitutes a contact
20/05/2020 17:19	20/05/2020 17:31	0	100	772	1	20/05/2020 17:31	R_2PvDGo0C50WYKHO					anonymous	EN	1	1	1989	4	10	2	1	5	4	3	2	1	2	1	2	2,4	3|2|4|1	2,5,8,16	6|17|2|19|9|5|15|3|8|16|10|12|1|14|13|4	15	10|6|9|2|1|14|19|16|15|5|4|12|13|8|3|17	15	16|4|19|5|17|6|10|2|14|12|15|9|1|13|8|3	3	3	2	6	3|2|1|4	4	What constitutes a contact	Being within 2 meters/6 feet for 5 minutes	Contacts uploaded	All contacts regardless of symptoms	Data stored until	Covid-19 tests are widely available	Location uploaded
20/05/2020 17:25	20/05/2020 17:33	0	100	449	1	20/05/2020 17:33	R_2U5ucAKPH9aouCb					anonymous	EN	1	2	1996	11	10	3	2	2	2	3	1	2	2	1	2	4	1|3|4|2	8,10,15	1|4|19|8|9|3|16|5|2|10|15|13|17|6|12|14	8	1|14|10|16|9|8|4|15|3|19|5|12|17|2|13|6	8	14|16|6|13|4|12|2|9|5|19|10|15|17|3|1|8	4	3	4	5	4|2|3|1	3	Data storage	In a central database, maintained by the National Health Service	Purpose of app	Notify human contact tracers to examine user's exposure to virus	Location uploaded	First part of postcode area	Contacts uploaded
20/05/2020 15:29	20/05/2020 17:33	0	100	7464	1	20/05/2020 17:33	R_1jw9IHcImXXmBxK					anonymous	EN	1	2	1967	12	8	5	6	4	5	3	2	2	1	1	2	2,4	2|4|3|1	1,2,4,8,9,10,15,17	5|1|17|12|16|6|2|15|10|13|8|9|4|3|14|19	15	6|10|17|5|9|12|2|1|4|14|8|15|16|19|3|13	15	13|12|14|17|4|15|5|6|19|2|16|3|9|10|8|1	2	6	5	5	3|2|1|4	3	Contacts uploaded	Contact with a person having symptoms	What constitutes a contact	Being within 2 meters/6 feet for 5 minutes	Data storage	In a central database, maintained by the National Health Service	Purpose of app
20/05/2020 17:25	20/05/2020 17:36	0	100	651	1	20/05/2020 17:36	R_3HoaOu93FZjbbiT					anonymous	EN	1	1	1970	8	9	1	2	5	4	3	1	1	1	2	1	2,4	3|1|4|2	1,4,8,9,10,15,16,17,19	15|19|2|8|13|5|9|3|10|1|4|16|6|14|12|17	8	6|19|8|9|14|17|4|2|5|1|13|15|3|10|12|16	8	9|5|14|4|6|10|12|1|2|16|15|3|8|19|17|13	4	6	6	5	3|4|2|1	2	Purpose of app	Notify human contact tracers to examine user's exposure to virus	Data storage	In a central database, maintained by the National Health Service	Location uploaded	Exact location	Data stored until
20/05/2020 16:32	20/05/2020 17:36	0	100	3847	1	20/05/2020 17:36	R_1oF2cHVAlYAzEe5					anonymous	EN	1	2	1982	8	9	3	2	3	4	3	2	1	1	2	1	2,4	4|3|2|1	8,10,15,17	9|15|13|17|19|6|12|3|5|4|16|8|2|1|10|14	15	4|6|5|17|10|9|16|14|12|13|19|1|8|3|15|2	15	19|2|8|6|4|14|3|12|9|16|1|15|13|17|5|10	6	2	4	5	4|1|3|2	3	Purpose of app	Notify human contact tracers to examine user's exposure to virus	Data storage	In a central database, maintained by the Government	What constitutes a contact	Being within 2 meters/6 feet for 15 minutes	Contacts uploaded
20/05/2020 17:26	20/05/2020 17:39	0	100	773	1	20/05/2020 17:39	R_2xJdWunelzVJ4up					anonymous	EN	1	2	1951	5	8	3	3	2	2	3	1	1	1	2	2	1,2,4	4|2|3|1	1,6,10,13,15,16	13|15|14|17|4|3|5|10|9|12|8|16|6|19|2|1	6	19|17|4|15|8|3|16|10|5|14|2|6|13|1|9|12	15	1|19|2|16|5|8|10|17|14|6|3|13|12|15|9|4	5	1	4	5	3|4|2|1	4	Location uploaded	None	Purpose of app	Notify users directly of exposure to virus	Data stored until	Not stored	Contacts uploaded
20/05/2020 17:26	20/05/2020 17:41	0	100	915	1	20/05/2020 17:41	R_2uOqPLtQ9SR3gEU					anonymous	EN	1	2	2002	3	10	3	2	4	4	3	1	1	1	2	1	2,4	2|1|4|3	1,2,3,5,8,9,10,12,15,17	17|14|5|9|15|16|2|10|4|19|13|3|12|1|6|8	8	12|9|5|8|3|2|10|13|4|14|6|19|16|17|15|1	8	19|4|17|2|6|1|12|3|9|5|16|13|10|15|8|14	3	3	4	5	1|2|3|4	3	Contacts uploaded	All contacts regardless of symptoms	Data storage	In a central database, maintained by the National Health Service	Data stored until	An effective vaccine for Covid-19 is widely available	Purpose of app
20/05/2020 17:05	20/05/2020 17:52	0	100	2865	1	20/05/2020 17:52	R_3mg9V8pwd44osuK					anonymous	EN	1	2	1972	5	4	1	1	5	5	3	1	1	1	1	1	2,4	4|1|2|3	9,10,15	17|14|19|13|4|16|1|5|3|12|8|6|2|15|9|10	15	3|8|4|12|14|13|17|10|19|15|1|5|9|16|2|6	15	12|8|15|6|17|19|1|9|2|5|3|16|10|4|13|14	5	5	1	5	1|2|4|3	4	Location uploaded	None	What constitutes a contact	Being within 2 meters/6 feet for 15 minutes	Data stored until	Covid-19 tests are widely available	Purpose of app
20/05/2020 16:51	20/05/2020 18:14	0	100	4987	1	20/05/2020 18:14	R_3sno3l5xysWmRE5					anonymous	EN	1	2	1970	3	8	5	2	6	6	3	1	1	2	1	2	4	1|2|4|3	4,8,10,14,15	4|2|19|15|9|5|1|3|6|17|10|8|12|13|16|14	8	8|10|14|5|13|16|2|12|6|17|19|1|15|9|3|4	8	15|9|17|10|12|3|4|19|8|13|5|14|2|1|16|6	4	2	3	5	1|3|2|4	3	Data storage	In a central database, maintained by the National Health Service	Data stored until	Covid-19 tests are widely available	Contacts uploaded	Contact with a person having symptoms	Location uploaded
20/05/2020 12:06	20/05/2020 18:34	0	100	23286	1	20/05/2020 18:34	R_2Cg092OfTZQmf54					anonymous	EN	1	1	1957	11	10	3	1	3	3	3	1	1	1	2	1	4	3|1|4|2	2,3,6,12,13	14|16|13|10|12|6|17|5|3|9|2|15|1|4|19|8	12	1|8|5|19|10|6|13|3|17|2|16|4|15|14|12|9	17	13|4|19|10|8|16|6|12|1|14|5|2|15|17|9|3	3	1	5	3	3|2|1|4	2	What constitutes a contact	Being within 2 meters/6 feet for 15 minutes	Contacts uploaded	None	Location uploaded	Exact location	Purpose of app
21/05/2020 01:18	21/05/2020 01:31	0	100	786	1	21/05/2020 01:31	R_AcAufKKcVbsAUNP					anonymous	EN	1	2	1979	12	8	4	2	2	2	3	2	2	1	2	2	1,2,3,4	3|4|2|1	12	17|1|5|15|16|4|13|8|3|12|14|9|19|6|10|2	14	10|16|19|4|3|1|2|12|9|14|13|8|6|5|17|15	3	1|13|5|10|15|8|9|17|6|3|16|14|19|4|12|2	4	5	5	5	1|3|4|2	2	Contacts uploaded	Contact with a person having symptoms	Data stored until	Data kept indefinitely	Purpose of app	Notify human contact tracers to examine user's exposure to virus	What constitutes a contact
21/05/2020 08:44	21/05/2020 08:49	0	100	321	1	21/05/2020 08:49	R_10AwPDLthm6T2vy					anonymous	EN	1	1	2001	8	10	5	6	6	6	6	2	2	2	2	1	3	1|3|2|4	1,2,5,8,9,10,12,14,15,16,17,19	15|12|8|13|3|2|14|1|6|5|10|4|16|9|19|17	2	3|12|4|13|16|5|8|6|2|15|9|1|10|19|17|14	4	13|4|16|10|19|15|14|5|3|17|6|1|9|12|2|8	1	1	1	1	3|4|2|1	1	Location uploaded	First part of postcode area	Data stored until	Data kept indefinitely	Data storage	In a central database, maintained by the National Health Service	What constitutes a contact
21/05/2020 08:48	21/05/2020 09:03	0	100	920	1	21/05/2020 09:03	R_2cbdMNeG193zm91					anonymous	EN	1	2	1944	5	10	3	1	2	4	3	1	1	2	2	2	1,2,3,4	1|4|2|3	1,4,5,6,8,9,10,15,17,19	8|3|6|19|12|4|14|5|9|10|1|16|17|15|2|13	8	16|8|19|3|2|13|9|12|15|4|5|6|1|14|17|10	8	14|6|16|13|12|9|5|15|8|17|10|2|3|1|19|4	3	4	5	4	2|1|3|4	2	Data stored until	An effective vaccine for Covid-19 is widely available	Contacts uploaded	All contacts regardless of symptoms	Data storage	In a central database, maintained by the National Health Service	What constitutes a contact
21/05/2020 08:42	21/05/2020 09:04	0	100	1296	1	21/05/2020 09:04	R_1reK9cUpOwEzVrY					anonymous	EN	1	2	1953	8	10	3	3	2	3	3	2	2	1	2	1	2,4	2|3|1|4	2,6,8,9,10,15,17	4|17|3|14|15|8|5|9|13|12|16|2|6|1|19|10	8	2|5|12|4|17|15|9|8|3|14|10|16|13|19|1|6	8	4|2|14|13|17|10|8|12|9|6|16|3|5|19|1|15	5	3	5	5	4|1|3|2	3	What constitutes a contact	Being within 4 meters/12 feet for 5 minutes	Contacts uploaded	All contacts regardless of symptoms	Data storage	In a central database, maintained by the National Health Service	Purpose of app
21/05/2020 08:42	21/05/2020 09:05	0	100	1356	1	21/05/2020 09:05	R_1GUBsupt3lEV6ik					anonymous	EN	1	2	1951	5	7	3	6	6	6	5	1	1	1	1	2	1,4	3|4|1|2	1,2,3,6,10,13,14,16	6|4|17|8|5|14|15|3|2|10|9|16|13|1|19|12	15	19|15|4|8|1|6|9|16|5|2|10|14|17|3|13|12	15	19|17|2|3|14|1|12|13|9|4|6|5|8|10|15|16	5	1	3	5	4|2|3|1	1	What constitutes a contact	Being within 4 meters/12 feet for 15 minutes	Location uploaded	None	Data storage	Decentralised, locally at device.	Contacts uploaded
21/05/2020 08:54	21/05/2020 09:05	0	100	656	1	21/05/2020 09:05	R_1dnrRzlRhoyAv4w					anonymous	EN	1	2	2000	3	8	3	2	3	3	3	2	1	2	1	2	2,3	1|3|4|2	3,8,9,10,15	14|6|12|16|9|8|4|5|3|15|10|13|19|1|17|2	9	10|16|6|3|15|17|5|13|4|2|12|9|19|1|8|14	10	1|15|19|16|2|4|12|5|13|17|9|3|14|8|10|6	3	3	4	4	2|1|3|4	4	Location uploaded	None	What constitutes a contact	Being within 2 meters/6 feet for 15 minutes	Data storage	Decentralised, locally at device.	Purpose of app
21/05/2020 09:01	21/05/2020 09:06	0	100	298	1	21/05/2020 09:06	R_1IXe4NKrbo5nZgQ					anonymous	EN	1	2	2000	2	9	4	1	1	1	1	2	1	1	2	1	4	2|3|4|1	8,17	19|5|13|2|10|9|3|1|6|4|16|14|15|8|12|17	6	17|2|9|14|3|16|12|13|10|5|15|4|6|1|8|19	13	8|6|1|19|17|3|9|14|2|15|4|12|13|5|16|10	3	5	3	2	2|4|3|1	6	Purpose of app	Notify human contact tracers to examine user's exposure to virus	Data stored until	An effective vaccine for Covid-19 is widely available	What constitutes a contact	Being within 2 meters/6 feet for 5 minutes	Location uploaded
21/05/2020 08:54	21/05/2020 09:08	0	100	860	1	21/05/2020 09:08	R_2uQxdMIQ2YfbqVz					anonymous	EN	1	2	1950	8	10	3	1	3	3	3	2	2	2	1	1	1,2,3,4	4|1|2|3	1,6,8,13,14,15	17|9|10|8|12|4|1|16|14|6|3|19|13|5|15|2	6	16|19|1|13|10|6|14|3|8|9|2|4|5|15|12|17	8	19|6|9|12|1|14|5|2|15|13|10|4|3|16|8|17	5	1	5	5	2|3|4|1	4	Contacts uploaded	All contacts regardless of symptoms	What constitutes a contact	Being within 4 meters/12 feet for 15 minutes	Data stored until	Data kept indefinitely	Location uploaded
21/05/2020 08:58	21/05/2020 09:09	0	100	663	1	21/05/2020 09:09	R_1gdUtrTzn8gSE4Y					anonymous	EN	1	2	1996	3	7	1	2	4	5	3	2	2	1	1	1	2	4|1|3|2	2,5,8,9,15	13|17|14|19|2|6|10|12|5|4|16|8|1|3|9|15	9	1|17|5|3|19|15|10|13|12|2|8|4|16|14|9|6	15	19|2|10|16|5|15|3|13|1|9|14|17|8|6|12|4	2	2	5	4	4|2|1|3	4	Contacts uploaded	All contacts regardless of symptoms	Data storage	In a central database, maintained by the National Health Service	What constitutes a contact	Being within 2 meters/6 feet for 5 minutes	Data stored until
21/05/2020 08:46	21/05/2020 09:10	0	100	1435	1	21/05/2020 09:10	R_1gOOicwi768wMCy					anonymous	EN	1	2	1998	3	6	2	2	4	4	3	1	1	1	2	1	2,4	1|3|4|2	5,6,8,13,15	16|15|9|6|2|1|17|19|14|5|4|3|13|8|12|10	15	10|13|9|19|5|12|1|14|16|15|8|17|4|3|2|6	8	15|19|4|5|2|12|13|10|14|1|8|17|3|6|16|9	3	2	4	3	2|3|4|1	3	Contacts uploaded	All contacts regardless of symptoms	What constitutes a contact	Being within 2 meters/6 feet for 15 minutes	Data stored until	Data kept indefinitely	Data storage
21/05/2020 09:11	21/05/2020 09:12	0	100	31	1	21/05/2020 09:12	R_2QAL2XG6KYHAGfn					anonymous	EN	2
21/05/2020 09:09	21/05/2020 09:13	0	100	241	1	21/05/2020 09:13	R_2SwyyqzL8s0eqSm					anonymous	EN	1	1	1999	3	8	4	2	3	4	3	1	1	2	1	2	2	3|2|4|1	9,19	2|9|19|5|3|13|6|14|16|10|8|12|15|4|1|17	5	10|14|2|17|19|9|8|15|5|1|13|6|3|16|12|4	19	5|4|2|17|1|9|6|3|19|15|13|8|16|12|14|10	3	5	5	4	1|4|3|2	4	Data storage	In a central database, maintained by the National Health Service	Data stored until	Covid-19 tests are widely available	What constitutes a contact	Being within 4 meters/12 feet for 15 minutes	Contacts uploaded
21/05/2020 09:01	21/05/2020 09:13	0	100	725	1	21/05/2020 09:13	R_e2GlVQxuJxlN1v3					anonymous	EN	1	1	1946	5	8	2	3	3	3	3	2	2	1	2	2	3,4	2|4|3|1	2,4,5,8,9,10,12,15,17	10|17|15|12|4|2|3|13|6|16|19|1|14|8|5|9	8	13|1|16|8|3|2|19|17|4|12|5|14|9|6|15|10	15	14|15|17|4|9|6|2|8|10|13|5|16|1|12|19|3	2	3	4	5	3|2|1|4	2	Data storage	In a central database, maintained by the Government	Contacts uploaded	None	What constitutes a contact	Being within 4 meters/12 feet for 5 minutes	Location uploaded
21/05/2020 09:01	21/05/2020 09:15	0	100	821	1	21/05/2020 09:15	R_pgB9Wzs2K7YsrHr					anonymous	EN	1	1	1949	11	6	4	3	2	3	3	2	1	2	2	2	2,4	1|4|3|2	1,2,6,10,12,13,19	17|10|16|6|1|8|12|3|13|19|14|2|9|15|4|5	1	6|5|2|3|8|14|9|19|13|10|12|15|17|4|1|16	1	6|3|4|1|14|15|9|13|12|16|2|19|10|8|5|17	3	1	1	5	3|4|1|2	2	What constitutes a contact	Being within 4 meters/12 feet for 15 minutes	Data stored until	Covid-19 tests are widely available	Contacts uploaded	None	Data storage
21/05/2020 09:11	21/05/2020 09:16	0	100	270	1	21/05/2020 09:16	R_1H1MD5o4ufl5VvC					anonymous	EN	1	2	2000	1	0	5	1	1	1	1	2	2	1	1	1	1	1|4|3|2	5	16|19|13|8|2|3|14|10|12|4|6|1|9|15|17|5	5	5|4|19|13|9|17|10|12|8|6|16|3|1|14|15|2	14	14|17|10|2|9|5|19|16|6|8|3|15|1|12|13|4	1	1	1	1	4|3|1|2	3	What constitutes a contact	Being within 4 meters/12 feet for 5 minutes	Purpose of app	Notify users directly of exposure to virus	Contacts uploaded	None	Data stored until
21/05/2020 09:11	21/05/2020 09:16	0	100	273	1	21/05/2020 09:16	R_1hRvBJEHwWMBNmQ					anonymous	EN	1	2	1995	2	8	3	2	1	2	3	1	2	1	2	1	1,2	3|1|2|4	1,3,14	15|12|9|14|5|10|13|8|17|2|1|3|6|16|19|4	9	6|13|17|1|4|3|14|2|9|5|19|8|15|10|16|12	14	4|1|14|12|10|5|15|2|13|16|19|17|3|6|8|9	2	5	5	4	2|1|4|3	4	Contacts uploaded	All contacts regardless of symptoms	Data stored until	Covid-19 tests are widely available	What constitutes a contact	Being within 2 meters/6 feet for 5 minutes	Location uploaded
21/05/2020 09:02	21/05/2020 09:17	0	100	900	1	21/05/2020 09:17	R_3kjO0XuvLVoQAZU					anonymous	EN	1	1	1945	7	10	2	1	3	4	3	1	1	2	1	2	1,2,4	4|1|3|2	1,5,6,8,12,16,17,19	14|17|3|12|9|6|15|19|4|10|1|13|5|2|16|8	8	9|12|15|4|3|19|10|14|17|8|5|16|1|6|13|2	8	2|6|13|16|5|14|8|19|9|4|10|17|3|1|12|15	4	4	3	5	2|1|4|3	2	Contacts uploaded	None	Location uploaded	None	Purpose of app	Notify users directly of exposure to virus	What constitutes a contact
21/05/2020 09:11	21/05/2020 09:19	0	100	472	1	21/05/2020 09:19	R_3p5cpi11tvEx4Zl					anonymous	EN	1	1	1944	7	8	4	3	2	2	3	2	2	1	1	2	4	3|2|1|4	1,6,12,13,17	13|14|10|6|9|15|16|4|1|17|19|2|12|8|3|5	6	8|4|19|17|10|14|5|12|13|3|16|1|15|9|2|6	6	6|15|3|10|2|12|14|4|5|8|17|19|16|1|9|13	5	1	4	5	1|4|3|2	1	Location uploaded	Exact location	Contacts uploaded	All contacts regardless of symptoms	Data stored until	Data kept indefinitely	Data storage
21/05/2020 09:16	21/05/2020 09:20	0	100	250	1	21/05/2020 09:20	R_3dQBpuvJ14BU85S					anonymous	EN	1	2	1980	3	8	4	2	3	3	4	1	2	1	1	1	2	4|2|1|3	14	6|5|2|3|17|16|12|15|13|1|14|4|9|8|10|19	3	2|19|17|16|12|9|15|10|8|4|3|13|1|14|6|5	8	9|4|13|15|6|5|16|1|14|12|19|10|3|17|2|8	4	5	4	3	4|1|3|2	5	Data stored until	Not stored	Data storage	Decentralised, locally at device.	Location uploaded	None	Contacts uploaded
21/05/2020 09:08	21/05/2020 09:21	0	100	784	1	21/05/2020 09:21	R_4U6eNMMn1z8x6mJ					anonymous	EN	1	2	1950	5	9	4	3	3	3	3	1	2	1	1	2	1,2,4	4|3|1|2	1,2,4,6,8,9,10,13,15,16,17,19	9|10|19|13|17|6|5|14|1|4|2|8|3|12|16|15	8	1|6|5|14|15|2|3|4|12|9|8|19|16|10|13|17	8	19|4|9|13|8|10|12|1|14|3|16|15|17|5|6|2	5	2	4	5	4|3|1|2	3	Purpose of app	Notify human contact tracers to examine user's exposure to virus	Data storage	In a central database, maintained by the National Health Service	Contacts uploaded	Contact with a person having symptoms	Location uploaded
21/05/2020 09:16	21/05/2020 09:21	0	100	300	1	21/05/2020 09:21	R_2xXedxgRHhLOu8y					anonymous	EN	1	1	1987	3	8	3	2	2	2	3	1	1	2	2	2	2,4	1|4|3|2	4,5,6,10	14|16|15|5|6|2|3|10|9|4|8|17|1|19|12|13	6	5|3|13|6|15|19|8|10|12|2|14|1|9|4|16|17	17	16|9|2|13|15|5|4|10|17|19|3|1|12|6|14|8	5	3	4	4	2|3|4|1	4	Contacts uploaded	None	What constitutes a contact	Being within 4 meters/12 feet for 5 minutes	Data stored until	Not stored	Data storage
21/05/2020 09:09	21/05/2020 09:21	0	100	757	1	21/05/2020 09:21	R_2RVyj99Pux8fLHc					anonymous	EN	1	1	1951	10	9	1	2	3	3	3	1	1	2	2	1	2,4	4|3|2|1	1,2,4,5,9,12,15	15|16|17|4|5|12|14|3|6|2|19|8|10|13|1|9	5	19|17|2|13|6|4|10|14|3|15|8|5|1|12|9|16	5	8|16|12|19|3|17|4|2|13|10|9|6|14|5|15|1	5	3	1	5	1|3|4|2	3	Contacts uploaded	Contact with a person having symptoms	What constitutes a contact	Being within 2 meters/6 feet for 5 minutes	Location uploaded	Exact location	Purpose of app
21/05/2020 09:02	21/05/2020 09:21	0	100	1141	1	21/05/2020 09:21	R_3lxhhlwaEvi73bP					anonymous	EN	1	2	1998	2	4	2	3	4	4	3	1	1	2	2	2	4	2|1|3|4	8,15	1|14|16|9|2|19|8|3|4|15|13|12|17|10|5|6	8	4|14|5|8|9|13|12|2|19|1|6|17|15|16|10|3	8	10|2|6|15|1|16|17|8|5|13|14|9|19|12|3|4	4	2	4	3	1|3|4|2	3	What constitutes a contact	Being within 2 meters/6 feet for 5 minutes	Purpose of app	Notify human contact tracers to examine user's exposure to virus	Contacts uploaded	Contact with a person having symptoms	Location uploaded
21/05/2020 09:10	21/05/2020 09:23	0	100	769	1	21/05/2020 09:23	R_8BX4iTilNgqKvJv					anonymous	EN	1	2	1996	9	5	3	3	3	3	3	1	1	1	1	1	2	1|3|2|4	1,6,8,12,13	6|19|1|10|9|5|13|2|8|3|16|17|15|12|14|4	8	15|4|8|9|16|14|3|6|19|12|2|10|5|13|17|1	8	3|1|5|6|16|12|10|4|17|2|15|8|13|14|9|19	3	3	3	3	2|3|1|4	4	What constitutes a contact	Being within 4 meters/12 feet for 15 minutes	Location uploaded	Exact location	Data stored until	Covid-19 tests are widely available	Contacts uploaded
21/05/2020 09:14	21/05/2020 09:24	0	100	613	1	21/05/2020 09:24	R_rlKqxfIeYOLYbip					anonymous	EN	1	2	1947	7	9	1	3	3	3	3	2	2	2	1	2	2,4	3|2|4|1	1,4,6,10,17,19	19|1|12|10|17|8|13|4|16|2|15|6|9|3|14|5	19	13|10|8|12|4|3|16|1|19|14|6|15|9|5|17|2	8	16|14|4|2|13|17|1|15|5|10|12|9|19|3|8|6	2	4	3	4	2|3|1|4	3	Location uploaded	None	Data storage	In a central database, maintained by the Government	Purpose of app	Notify human contact tracers to examine user's exposure to virus	Contacts uploaded
21/05/2020 09:03	21/05/2020 09:26	0	100	1366	1	21/05/2020 09:26	R_3lK3qXZyZQtsevb					anonymous	EN	1	2	1945	8	10	3	6	2	1	3	1	2	2	1	1	1,2,3,4	4|2|1|3	1,2,4,5,6,8,10,13,15,17,19	5|4|12|6|9|19|15|10|8|2|1|3|17|13|14|16	13	4|12|2|19|10|17|16|9|6|15|8|14|3|5|1|13	10	6|3|5|15|9|12|13|19|2|8|10|4|16|1|14|17	3	1	4	3	1|3|4|2	1	Data stored until	Not stored	Location uploaded	None	What constitutes a contact	Being within 4 meters/12 feet for 5 minutes	Purpose of app
21/05/2020 09:16	21/05/2020 09:26	0	100	603	1	21/05/2020 09:26	R_3EE97MlLBEAHhwj					anonymous	EN	1	1	1952	8	9	3	4	4	4	3	1	1	1	2	2	2,3,4	2|3|1|4	1,6,8,10,15,16	9|4|3|1|10|8|16|15|6|17|5|2|19|12|14|13	15	4|16|5|6|15|8|3|10|12|13|19|14|1|2|9|17	15	16|6|2|9|19|15|4|14|13|8|12|10|3|5|17|1	5	2	4	5	2|1|3|4	3	Data storage	In a central database, maintained by the National Health Service	Contacts uploaded	Contact with a person having symptoms	Data stored until	An effective vaccine for Covid-19 is widely available	Purpose of app
21/05/2020 09:14	21/05/2020 09:27	0	100	797	1	21/05/2020 09:27	R_5zKJ3bPBRldtq01					anonymous	EN	1	1	1953	1	9	3	3	4	4	3	2	2	2	1	1	2	2|3|1|4	1,10,12,13,16	15|4|3|9|10|16|14|5|12|6|17|2|1|13|19|8	12	14|4|3|13|2|12|17|10|1|9|5|15|19|6|16|8	10	17|9|8|2|10|19|5|14|3|6|12|1|13|4|16|15	5	1	3	5	4|3|1|2	3	Data stored until	Not stored	Location uploaded	None	What constitutes a contact	Being within 4 meters/12 feet for 5 minutes	Contacts uploaded
21/05/2020 09:11	21/05/2020 09:28	0	100	976	1	21/05/2020 09:28	R_WxJws7yX11TWFzj					anonymous	EN	1	1	1931	9	8	3	3	4	3	3	2	1	1	1	1	1,2,4	1|4|3|2	1,2,3,4,5,6,8,9,10,12,14,15,16	1|5|13|14|15|6|12|3|10|16|19|8|17|4|9|2	6	5|8|13|1|12|10|3|4|16|9|6|14|15|2|19|17	19	14|4|9|12|1|2|6|8|10|19|17|13|3|16|15|5	5	2	3	5	4|1|2|3	4	Data stored until	Data kept indefinitely	What constitutes a contact	Being within 2 meters/6 feet for 15 minutes	Contacts uploaded	None	Data storage
21/05/2020 09:20	21/05/2020 09:28	0	100	501	1	21/05/2020 09:28	R_2pRBPlZyXFKsKI1					anonymous	EN	1	1	1950	7	8	2	2	4	4	3	1	2	2	1	1	4	1|4|3|2	1,2,4,8,9,10,12,15,16,19	13|12|9|2|4|5|14|15|10|19|3|1|17|8|6|16	8	5|16|8|19|3|10|12|9|4|13|17|2|1|15|6|14	15	12|3|9|5|13|2|4|14|16|10|1|6|17|8|15|19	2	3	4	4	4|2|1|3	4	Contacts uploaded	Contact with a person having symptoms	Location uploaded	First part of postcode area	Data stored until	Data kept indefinitely	Data storage
21/05/2020 09:13	21/05/2020 09:28	0	100	887	1	21/05/2020 09:28	R_1Or8GsjDczgpdTr					anonymous	EN	1	2	1947	2	8	1	4	2	4	3	1	2	2	1	2	2,4	1|2|3|4	1,2,5,8,9,10,15,16,17,19	17|15|8|19|1|4|13|16|6|9|14|3|5|12|10|2	19	15|3|8|17|1|2|16|12|10|13|5|4|14|6|19|9	9	14|3|13|19|6|2|10|8|16|4|1|5|17|12|9|15	6	3	4	5	4|2|1|3	4	Purpose of app	Notify human contact tracers to examine user's exposure to virus	Contacts uploaded	All contacts regardless of symptoms	Location uploaded	First part of postcode area	Data storage
21/05/2020 09:14	21/05/2020 09:28	0	100	885	1	21/05/2020 09:28	R_p5TJenZSRSJQ8aR					anonymous	EN	1	2	1949	1	4	2	3	3	5	3	1	2	2	2	2	2,4	2|3|4|1	1,2,3,4,6,8,10,12,13,16,17,19	12|8|1|19|13|15|6|16|2|4|17|14|9|3|10|5	13	16|19|3|8|13|1|14|15|6|5|2|9|17|4|12|10	13	8|5|17|14|6|12|10|16|9|3|4|13|2|1|15|19	4	1	3	3	1|3|2|4	1	What constitutes a contact	Being within 4 meters/12 feet for 5 minutes	Contacts uploaded	None	Data storage	In a central database, maintained by the Government	Purpose of app
21/05/2020 09:08	21/05/2020 09:29	0	100	1288	1	21/05/2020 09:29	R_31gc3zGStez7SoY					anonymous	EN	1	1	1932	8	9	3	6	3	3	3	1	1	1	2	1	2,4	4|2|1|3	1,5,8,12,15,17,19	16|19|4|14|2|15|13|9|17|10|5|12|3|8|6|1	1	9|4|16|2|6|19|3|10|8|12|14|15|1|17|5|13	9	13|12|1|10|16|19|4|6|8|3|5|15|14|9|2|17	3	3	4	4	2|1|3|4	4	What constitutes a contact	Being within 4 meters/12 feet for 5 minutes	Contacts uploaded	None	Location uploaded	Exact location	Purpose of app
21/05/2020 09:22	21/05/2020 09:31	0	100	537	1	21/05/2020 09:31	R_1qgQjOAFYZHhIdI					anonymous	EN	1	2	1998	8	9	3	4	2	2	3	1	2	2	2	1	1,2,3,4	2|3|1|4	6,8,9,13,15	3|6|4|2|17|8|16|19|9|15|10|12|1|13|14|5	8	16|8|14|13|17|4|9|1|15|5|6|2|3|19|10|12	8	16|14|13|12|6|8|2|17|19|1|15|5|3|10|4|9	4	2	5	5	3|1|4|2	3	What constitutes a contact	Being within 2 meters/6 feet for 5 minutes	Location uploaded	First part of postcode area	Contacts uploaded	Contact with a person having symptoms	Data stored until
21/05/2020 09:20	21/05/2020 09:33	0	100	774	1	21/05/2020 09:33	R_vHMB8Qrjry1OOK5					anonymous	EN	1	1	1949	3	9	4	6	2	3	3	1	2	1	2	1	2,4	4|3|1|2	2,9	2|9|19|3|10|5|8|13|1|17|14|16|6|12|15|4	15	6|12|9|3|2|1|15|4|10|5|14|19|16|13|8|17	13	15|9|5|13|4|12|19|1|3|16|17|2|6|8|10|14	5	2	1	5	2|4|1|3	4	Purpose of app	Notify human contact tracers to examine user's exposure to virus	What constitutes a contact	Being within 4 meters/12 feet for 15 minutes	Data stored until	An effective vaccine for Covid-19 is widely available	Data storage
21/05/2020 09:16	21/05/2020 09:34	0	100	1045	1	21/05/2020 09:34	R_cMTp2RilKEvwPvP					anonymous	EN	1	2	1952	8	8	3	3	3	5	3	1	1	2	2	1	1,2,4	2|1|4|3	6,8,10,13,15,17,19	12|6|2|19|3|16|9|10|5|8|13|4|14|15|1|17	15	16|8|10|4|6|5|13|19|15|1|9|3|17|14|2|12	8	3|16|2|19|5|13|1|6|12|15|8|10|4|14|17|9	6	1	5	6	3|1|2|4	4	Contacts uploaded	None	Location uploaded	First part of postcode area	Purpose of app	Notify human contact tracers to examine user's exposure to virus	Data storage
21/05/2020 09:14	21/05/2020 09:34	0	100	1199	1	21/05/2020 09:34	R_Cm45DFOKdm2OYed					anonymous	EN	1	2	1952	1	7	3	4	5	2	3	1	2	2	2	1	1,2,4	4|1|3|2	1,8,10,12,15	2|3|9|12|14|10|15|5|1|19|16|13|6|17|8|4	8	13|14|9|15|6|12|8|10|1|2|3|17|4|19|5|16	8	4|12|19|1|9|3|5|2|17|14|16|8|10|15|6|13	4	3	2	5	4|2|3|1	3	Data stored until	Not stored	Location uploaded	None	Contacts uploaded	None	What constitutes a contact
21/05/2020 09:24	21/05/2020 09:34	0	100	614	1	21/05/2020 09:34	R_UF4oUSODSHUFQ7n					anonymous	EN	1	2	1997	12	9	3	1	3	4	3	1	1	1	2	2	1,2,4	2|4|3|1	8,9,10,17	10|13|16|2|4|14|15|19|1|9|12|6|3|17|8|5	8	17|19|13|5|10|12|15|2|6|4|9|3|1|14|8|16	8	6|12|14|13|5|3|4|1|9|19|16|15|8|2|17|10	2	3	3	5	2|3|1|4	3	Contacts uploaded	None	Data storage	Decentralised, locally at device.	Location uploaded	None	Data stored until
21/05/2020 09:25	21/05/2020 09:36	0	100	674	1	21/05/2020 09:36	R_3oBDxeCnxs5bPl8					anonymous	EN	1	2	1990	3	5	3	1	2	3	4	1	2	2	1	2	1	3|1|4|2	14	15|14|8|4|1|6|5|2|19|3|10|12|13|17|9|16	16	15|16|4|9|8|6|3|12|10|2|17|5|19|1|14|13	19	13|19|15|5|14|17|3|4|9|12|6|10|8|2|1|16	3	2	1	4	3|2|1|4	4	Data stored until	Covid-19 tests are widely available	Location uploaded	First part of postcode area	What constitutes a contact	Being within 2 meters/6 feet for 5 minutes	Data storage
21/05/2020 09:36	21/05/2020 09:36	0	100	28	1	21/05/2020 09:36	R_1kRHT7UWTn8t0YP					anonymous	EN	2
21/05/2020 09:21	21/05/2020 09:36	0	100	949	1	21/05/2020 09:36	R_2s0XBoX54O5a55c					anonymous	EN	1	1	1941	9	9	3	2	3	2	2	1	2	1	2	2	2,4	2|3|4|1	5,12,15,17	13|16|9|10|2|1|5|14|4|19|15|3|8|12|6|17	15	13|8|19|5|15|1|12|9|16|4|2|17|3|14|6|10	15	9|6|2|19|17|10|13|4|3|5|1|15|16|12|14|8	5	3	5	5	1|3|4|2	4	Data storage	In a central database, maintained by the National Health Service	Location uploaded	First part of postcode area	Data stored until	Covid-19 tests are widely available	Purpose of app
21/05/2020 09:22	21/05/2020 09:37	0	100	891	1	21/05/2020 09:37	R_2abPMof7LW7JJ6Q					anonymous	EN	1	1	1949	1	9	2	3	4	3	3	1	1	2	2	2	4	3|1|2|4	1,2,9	15|1|8|14|16|4|19|17|2|10|3|9|13|12|5|6	2	13|17|19|8|3|10|16|4|1|6|2|12|9|14|5|15	8	3|15|19|6|16|5|4|8|2|12|1|17|9|13|14|10	4	3	3	4	2|1|3|4	1	Purpose of app	Notify users directly of exposure to virus	Data storage	Decentralised, locally at device.	Contacts uploaded	None	Location uploaded
21/05/2020 09:19	21/05/2020 09:37	0	100	1096	1	21/05/2020 09:37	R_1r0lmfUz8Avtkw2					anonymous	EN	1	1	1976	7	9	3	3	2	3	3	1	1	2	1	1	2,4	3|1|4|2	1,2,3,8,10,15,17	12|1|19|10|17|8|3|15|2|14|9|13|4|16|6|5	15	16|14|5|17|2|9|15|12|3|10|13|1|6|4|19|8	15	4|2|13|10|16|6|17|8|3|14|1|9|5|15|12|19	3	3	2	4	1|3|2|4	4	What constitutes a contact	Being within 2 meters/6 feet for 15 minutes	Data storage	In a central database, maintained by the National Health Service	Location uploaded	Exact location	Contacts uploaded
21/05/2020 09:27	21/05/2020 09:37	0	100	624	1	21/05/2020 09:37	R_12zn3oXVvuf2IUE					anonymous	EN	1	1	1946	5	8	3	3	2	2	3	1	2	1	1	2	2,3,4	4|2|3|1	4,6,10,15,17	15|17|4|19|10|5|2|16|9|3|1|13|12|6|8|14	15	12|10|2|14|13|3|19|8|16|15|9|17|1|6|5|4	15	8|15|6|3|2|1|5|13|19|14|16|4|12|17|9|10	4	3	2	5	3|1|2|4	4	Data stored until	An effective vaccine for Covid-19 is widely available	Data storage	In a central database, maintained by the National Health Service	Location uploaded	Exact location	Purpose of app
21/05/2020 09:27	21/05/2020 09:38	0	100	671	1	21/05/2020 09:38	R_PzfS3BhKwpwMfMR					anonymous	EN	1	1	1979	5	10	3	3	3	3	3	1	1	1	1	1	2,4	2|3|4|1	1,2,3,5,6,8,9,10,12,13,15,16,17,19	6|4|15|16|19|12|5|8|13|14|17|1|10|2|9|3	13	9|14|13|3|16|1|15|19|6|2|17|10|8|4|5|12	8	15|19|4|17|13|9|6|12|8|1|3|14|10|2|16|5	4	1	4	4	3|4|1|2	3	Location uploaded	None	Contacts uploaded	None	What constitutes a contact	Being within 4 meters/12 feet for 5 minutes	Data storage
21/05/2020 09:26	21/05/2020 09:39	0	100	769	1	21/05/2020 09:39	R_3I06YMiLMxv2OxJ					anonymous	EN	1	1	1944	5	10	3	3	1	1	3	1	2	1	2	2	2,4	2|3|1|4	1,2,5,6,8,9,10,12,15,16,19	3|1|9|10|14|5|19|15|4|16|17|2|13|8|6|12	15	10|14|9|19|8|16|3|15|4|12|5|2|6|1|17|13	8	8|16|10|19|13|3|14|12|1|4|9|15|5|2|17|6	5	1	5	5	3|4|1|2	4	Contacts uploaded	None	Data storage	In a central database, maintained by the National Health Service	Purpose of app	Notify human contact tracers to examine user's exposure to virus	Data stored until
21/05/2020 09:20	21/05/2020 09:39	0	100	1168	1	21/05/2020 09:39	R_1OiiyPKIXg0YxFv					anonymous	EN	1	1	1953	4	9	3	2	3	2	3	1	1	2	2	2	2,4	1|4|3|2	1,8,15,16,17	10|16|14|3|17|1|9|2|15|19|12|6|5|8|13|4	15	13|19|14|15|10|5|3|2|9|4|8|16|6|12|1|17	8	12|13|5|19|6|4|2|14|1|9|15|8|10|3|17|16	5	2	2	3	4|3|1|2	4	Data stored until	Not stored	Purpose of app	Notify users directly of exposure to virus	Location uploaded	None	What constitutes a contact
21/05/2020 09:26	21/05/2020 09:39	0	100	816	1	21/05/2020 09:39	R_2ASRodY3XeF4dkL					anonymous	EN	1	2	1942	8	10	3	6	5	5	3	1	2	1	2	2	2,4	1|3|2|4	4,8,10,15,19	10|9|5|16|12|4|1|3|8|15|6|17|13|19|2|14	4	15|9|16|1|14|12|13|4|8|19|10|6|2|3|5|17	15	14|4|13|17|16|15|3|5|1|10|2|6|12|8|9|19	4	3	4	3	2|4|1|3	3	What constitutes a contact	Being within 2 meters/6 feet for 15 minutes	Location uploaded	None	Data stored until	An effective vaccine for Covid-19 is widely available	Contacts uploaded
21/05/2020 09:20	21/05/2020 09:39	0	100	1181	1	21/05/2020 09:39	R_Z9IAETRVm2EMQRb					anonymous	EN	1	1	1952	7	10	1	1	3	5	3	1	2	2	2	1	2,4	4|3|2|1	4,8,10,14,15,17,19	5|3|1|14|17|15|13|4|6|9|2|8|10|12|19|16	15	19|17|15|12|10|14|13|3|9|1|4|8|16|6|5|2	8	13|5|17|9|19|16|12|4|14|15|10|2|3|1|6|8	5	3	5	5	2|3|1|4	4	Data storage	In a central database, maintained by the Government	Data stored until	Covid-19 tests are widely available	Contacts uploaded	None	What constitutes a contact
21/05/2020 09:29	21/05/2020 09:41	0	100	726	1	21/05/2020 09:41	R_3LZOjlGaXFQLI6a					anonymous	EN	1	1	1947	11	7	1	3	4	2	3	2	1	1	2	2	1,2,4	3|1|4|2	1,15,17,19	12|5|13|19|10|4|16|2|9|3|8|1|6|15|14|17	15	6|16|4|15|5|17|13|9|2|1|12|14|8|19|10|3	8	1|13|16|19|14|3|6|8|17|15|12|4|9|5|10|2	1	3	2	5	2|1|3|4	4	Data stored until	Covid-19 tests are widely available	What constitutes a contact	Being within 4 meters/12 feet for 5 minutes	Location uploaded	First part of postcode area	Data storage
21/05/2020 09:22	21/05/2020 09:41	0	100	1158	1	21/05/2020 09:41	R_AFMhQDv0YhU9Va9					anonymous	EN	1	1	1948	9	7	1	3	3	4	3	1	2	2	1	2	1,2	4|1|3|2	8,9,12,15,19	1|8|16|19|3|13|10|14|4|12|9|17|15|5|2|6	15	14|4|19|3|10|12|2|15|16|5|6|13|8|1|9|17	8	5|2|6|19|4|16|1|12|15|17|14|13|3|10|8|9	1	4	2	5	4|2|3|1	4	Contacts uploaded	All contacts regardless of symptoms	Purpose of app	Notify human contact tracers to examine user's exposure to virus	Data stored until	An effective vaccine for Covid-19 is widely available	What constitutes a contact
21/05/2020 09:16	21/05/2020 09:41	0	100	1518	1	21/05/2020 09:41	R_1i4cCQF4fkhUnmZ					anonymous	EN	1	1	1966	2	8	1	2	4	5	3	1	2	2	1	1	2,4	2|3|1|4	1,2,4,6,8,9,10,15,17	1|9|12|19|8|13|5|3|14|17|10|15|6|4|16|2	8	14|4|2|16|5|19|15|13|8|9|6|12|10|3|1|17	8	8|17|16|15|9|13|12|19|1|3|4|2|6|14|5|10	1	2	2	5	1|4|3|2	3	What constitutes a contact	Being within 2 meters/6 feet for 5 minutes	Data stored until	Not stored	Contacts uploaded	None	Data storage
21/05/2020 09:37	21/05/2020 09:42	0	100	299	1	21/05/2020 09:42	R_3L57DjppzyxCNWo					anonymous	EN	1	1	1995	3	9	3	2	1	2	2	1	1	2	1	1	3	1|3|2|4	2,5,9,12,13	2|12|3|19|16|4|9|10|15|13|6|17|14|5|8|1	8	13|9|19|14|12|2|17|16|1|4|8|15|5|3|10|6	1	17|16|8|9|14|19|3|12|15|6|5|10|13|4|2|1	5	4	4	5	2|1|4|3	4	Contacts uploaded	None	Purpose of app	Notify users directly of exposure to virus	What constitutes a contact	Being within 4 meters/12 feet for 5 minutes	Data stored until
21/05/2020 09:27	21/05/2020 09:42	0	100	868	1	21/05/2020 09:42	R_vPkboCSrdrEW0dX					anonymous	EN	1	1	1946	1	8	1	2	3	3	3	1	1	2	1	2	2,4	3|1|2|4	1,2,6,9,10,13,14,15,16,17,19	13|3|9|8|15|4|12|17|2|10|5|16|6|1|19|14	15	8|5|10|12|19|15|1|6|3|4|14|2|16|17|13|9	17	8|6|17|15|14|5|3|1|4|13|2|9|19|12|10|16	3	1	5	4	4|1|3|2	3	Data stored until	Covid-19 tests are widely available	What constitutes a contact	Being within 2 meters/6 feet for 5 minutes	Data storage	In a central database, maintained by the National Health Service	Contacts uploaded
21/05/2020 09:29	21/05/2020 09:42	0	100	792	1	21/05/2020 09:42	R_3HBT1RADIU4twoY					anonymous	EN	1	1	1953	1	9	2	2	3	3	3	1	2	1	2	2	2,4	4|1|2|3	8,9,17,19	13|3|1|14|4|12|10|9|16|17|19|15|8|5|2|6	17	2|3|6|8|10|4|17|14|19|1|9|12|15|13|5|16	17	8|1|3|6|12|15|19|13|9|17|14|4|16|10|5|2	4	4	3	4	1|2|3|4	4	Contacts uploaded	All contacts regardless of symptoms	Purpose of app	Notify human contact tracers to examine user's exposure to virus	Data stored until	An effective vaccine for Covid-19 is widely available	Location uploaded
21/05/2020 09:33	21/05/2020 09:42	0	100	556	1	21/05/2020 09:42	R_3GkAjJyS4xKqm97					anonymous	EN	1	1	1995	3	7	3	2	2	3	3	2	2	2	1	2	2,3	4|2|3|1	1,5,15,17	2|17|5|9|16|13|4|15|12|10|19|1|14|8|6|3	1	16|12|9|5|3|13|2|6|8|1|14|4|15|10|17|19	15	9|15|19|1|8|3|14|2|10|5|6|16|13|4|17|12	4	3	5	5	1|2|4|3	4	Purpose of app	Notify human contact tracers to examine user's exposure to virus	Data storage	In a central database, maintained by the Government	Contacts uploaded	None	Data stored until
21/05/2020 09:29	21/05/2020 09:42	0	100	808	1	21/05/2020 09:42	R_1mOWknRYzUgQCnP					anonymous	EN	1	1	1953	8	9	4	2	2	4	3	1	1	2	1	2	4	3|1|2|4	1,10,17,19	19|14|9|5|4|16|13|1|10|6|17|8|15|12|2|3	17	14|13|19|12|10|15|8|2|9|6|1|16|4|5|17|3	10	9|6|19|15|8|14|17|16|5|4|3|12|10|2|1|13	4	3	4	3	2|3|4|1	4	Data stored until	Covid-19 tests are widely available	Data storage	In a central database, maintained by the Government	What constitutes a contact	Being within 4 meters/12 feet for 15 minutes	Location uploaded
21/05/2020 09:34	21/05/2020 09:42	0	100	492	1	21/05/2020 09:42	R_3noVX5ieohtC4Mj					anonymous	EN	1	1	1986	8	8	1	2	3	3	3	2	1	2	2	2	2,4	1|3|2|4	8,9,15,19	16|14|1|15|9|19|4|13|2|10|3|17|5|8|6|12	15	19|8|15|9|6|1|2|5|17|3|12|14|10|13|16|4	15	5|15|14|1|13|16|12|19|10|9|3|4|8|6|17|2	1	3	3	5	3|4|1|2	4	What constitutes a contact	Being within 4 meters/12 feet for 15 minutes	Data stored until	An effective vaccine for Covid-19 is widely available	Purpose of app	Notify human contact tracers to examine user's exposure to virus	Contacts uploaded
21/05/2020 09:33	21/05/2020 09:44	0	100	661	1	21/05/2020 09:44	R_8pNsnnXlSJdVPy1					anonymous	EN	1	1	1954	3	10	1	3	2	4	3	2	2	1	2	2	2,4	1|4|3|2	4,6,8,10,15,17	12|13|19|5|3|17|2|14|10|6|9|4|8|15|1|16	8	8|5|17|2|4|14|10|3|15|19|12|9|13|6|1|16	8	17|4|12|6|9|3|2|8|1|14|13|15|5|19|10|16	4	2	4	4	3|1|2|4	2	What constitutes a contact	Being within 4 meters/12 feet for 15 minutes	Contacts uploaded	None	Purpose of app	Notify human contact tracers to examine user's exposure to virus	Data stored until
21/05/2020 09:32	21/05/2020 09:44	0	100	727	1	21/05/2020 09:44	R_2OVB6sb2TNG3biM					anonymous	EN	1	1	1955	1	10	3	3	3	3	3	1	1	2	2	1	4	2|4|3|1	2,6,8,12,13,15,17	17|10|3|2|4|8|14|5|6|19|1|16|15|9|13|12	8	16|3|14|8|12|17|15|9|2|4|13|5|19|6|10|1	8	4|3|12|2|5|15|6|9|10|13|14|1|17|19|16|8	5	1	2	5	4|2|1|3	2	Location uploaded	Exact location	Purpose of app	Notify human contact tracers to examine user's exposure to virus	Data storage	In a central database, maintained by the National Health Service	Data stored until
21/05/2020 09:32	21/05/2020 09:44	0	100	727	1	21/05/2020 09:44	R_1r7FdEdnsWOWD8M					anonymous	EN	1	1	1948	8	9	1	2	4	3	3	2	1	1	1	2	4	2|1|3|4	6,8,9,12,15,17	6|1|10|14|3|8|4|19|17|12|2|9|13|15|16|5	8	19|8|9|3|12|16|10|5|15|6|13|1|2|4|14|17	8	8|3|9|1|5|2|10|14|6|15|13|12|17|19|4|16	1	3	4	5	2|1|3|4	3	What constitutes a contact	Being within 2 meters/6 feet for 5 minutes	Data stored until	Not stored	Location uploaded	None	Purpose of app
21/05/2020 09:28	21/05/2020 09:44	0	100	992	1	21/05/2020 09:44	R_1QKH1HPFrYF18U9					anonymous	EN	1	1	1953	11	10	4	3	4	4	3	1	1	1	2	2	4	1|4|2|3	1,2,4,5,8,9,10,15,16	10|17|14|3|1|4|6|5|9|8|16|19|15|2|13|12	2	13|15|1|14|3|2|6|16|10|17|4|12|8|19|5|9	9	15|12|5|14|6|9|10|17|4|8|19|3|2|1|13|16	4	3	2	5	2|1|3|4	2	Purpose of app	Notify human contact tracers to examine user's exposure to virus	What constitutes a contact	Being within 4 meters/12 feet for 15 minutes	Data storage	In a central database, maintained by the Government	Data stored until
21/05/2020 09:27	21/05/2020 09:44	0	100	1018	1	21/05/2020 09:44	R_OqFw4d4F7qtc5Vv					anonymous	EN	1	1	1945	8	7	4	3	4	3	3	2	2	1	2	1	2,4	2|1|3|4	1,6,10,15,16,17	1|4|8|17|9|12|13|6|10|19|14|16|15|3|5|2	15	9|15|3|16|8|12|17|2|13|1|5|14|4|6|19|10	8	5|8|2|13|14|19|16|3|4|15|17|1|12|9|6|10	4	3	3	5	4|2|3|1	3	Data stored until	An effective vaccine for Covid-19 is widely available	Data storage	In a central database, maintained by the Government	What constitutes a contact	Being within 4 meters/12 feet for 5 minutes	Purpose of app
21/05/2020 09:29	21/05/2020 09:45	0	100	966	1	21/05/2020 09:45	R_1oAS9Je7hdkoBrX					anonymous	EN	1	2	1949	2	8	4	3	3	3	3	2	1	2	2	2	1,2	4|2|1|3	1,2,3,6,10,13,17	3|8|16|4|6|1|17|10|12|14|5|9|19|15|13|2	8	17|9|13|5|1|14|8|2|4|15|6|3|16|19|12|10	8	8|4|19|15|14|5|2|16|6|13|1|9|3|10|17|12	5	1	4	5	2|3|4|1	2	What constitutes a contact	Being within 2 meters/6 feet for 15 minutes	Data storage	In a central database, maintained by the National Health Service	Purpose of app	Notify human contact tracers to examine user's exposure to virus	Data stored until
21/05/2020 09:35	21/05/2020 09:45	0	100	599	1	21/05/2020 09:45	R_1EZsNAwxWOk0KNg					anonymous	EN	1	1	1948	12	10	3	3	3	3	3	2	2	1	1	1	1,2,4	4|1|2|3	1,2,5,6,8,9,12,13,16,17,19	15|1|16|13|14|19|10|8|5|3|12|2|6|17|9|4	6	5|15|12|4|10|13|2|16|14|9|6|8|1|3|19|17	8	8|9|2|4|12|15|17|1|13|16|10|6|3|5|14|19	5	1	5	5	2|4|1|3	4	Data stored until	Data kept indefinitely	Data storage	In a central database, maintained by the National Health Service	Location uploaded	Exact location	Contacts uploaded
21/05/2020 09:29	21/05/2020 09:45	0	100	1000	1	21/05/2020 09:45	R_1ptHzSja4qPm0v6					anonymous	EN	1	2	1955	9	8	2	2	2	3	3	1	1	1	1	2	1,2,4	2|3|1|4	4,8,9,10,15	12|17|15|13|2|10|9|1|8|6|19|4|16|5|3|14	15	9|5|14|16|6|10|15|19|13|2|8|17|1|3|4|12	9	13|3|16|6|2|8|15|5|4|19|12|9|10|1|14|17	1	4	3	6	1|3|2|4	4	Purpose of app	Notify users directly of exposure to virus	Data stored until	Not stored	Data storage	Decentralised, locally at device.	Location uploaded
21/05/2020 09:35	21/05/2020 09:46	0	100	650	1	21/05/2020 09:46	R_2ByWbSFkJjsc03w					anonymous	EN	1	1	1954	10	10	3	3	2	5	3	2	1	1	2	2	2,4	1|4|2|3	2,3,15,16,17,19	3|19|4|14|15|8|9|5|13|1|6|17|12|16|10|2	15	8|9|2|17|4|6|3|5|16|14|19|10|15|12|1|13	15	4|15|5|13|17|1|9|3|14|16|6|12|10|8|2|19	4	1	4	5	1|3|4|2	4	Contacts uploaded	None	Data stored until	Not stored	What constitutes a contact	Being within 4 meters/12 feet for 5 minutes	Purpose of app
21/05/2020 09:35	21/05/2020 09:47	0	100	696	1	21/05/2020 09:47	R_6RaTWuyl7GvLHu9					anonymous	EN	1	2	1949	10	5	2	3	3	3	3	2	2	1	1	2	4	3|1|2|4	6,13	19|17|14|12|9|6|2|13|5|15|3|10|1|16|8|4	13	15|14|8|9|4|19|1|5|13|6|17|2|3|10|16|12	15	12|14|3|13|8|10|19|17|15|2|1|9|4|5|6|16	3	1	3	3	3|1|4|2	2	What constitutes a contact	Being within 2 meters/6 feet for 15 minutes	Purpose of app	Notify human contact tracers to examine user's exposure to virus	Data storage	In a central database, maintained by the National Health Service	Data stored until
21/05/2020 09:32	21/05/2020 09:48	0	100	950	1	21/05/2020 09:48	R_3dMMggFNGhKRskt					anonymous	EN	1	1	1948	2	9	3	4	2	3	3	1	2	2	1	1	1,2,4	4|1|3|2	2,6,8,10,16	16|8|15|5|1|3|4|14|2|17|19|9|10|12|6|13	19	13|16|8|1|17|5|14|2|19|4|15|9|10|3|6|12	8	16|15|19|1|17|8|4|13|9|6|14|12|2|5|3|10	5	2	5	5	1|2|3|4	2	Contacts uploaded	Contact with a person having symptoms	What constitutes a contact	Being within 2 meters/6 feet for 5 minutes	Data stored until	An effective vaccine for Covid-19 is widely available	Location uploaded
21/05/2020 09:35	21/05/2020 09:48	0	100	759	1	21/05/2020 09:48	R_2uW2eHOPY0ed3Q2					anonymous	EN	1	2	1954	11	7	2	4	4	6	3	1	1	2	2	1	1,2,4	4|1|2|3	1,5,6,10,12,16,17,19	4|14|6|12|1|17|9|16|8|13|3|5|10|2|15|19	17	17|9|10|8|2|19|14|3|12|1|15|4|13|6|5|16	19	17|9|10|13|2|3|5|6|1|15|14|8|16|4|19|12	4	3	3	5	4|3|1|2	4	What constitutes a contact	Being within 2 meters/6 feet for 15 minutes	Purpose of app	Notify human contact tracers to examine user's exposure to virus	Location uploaded	Exact location	Data storage
21/05/2020 09:29	21/05/2020 09:49	0	100	1187	1	21/05/2020 09:49	R_3HZDhLYUAx4k3z4					anonymous	EN	1	1	1951	6	8	3	3	2	2	3	1	2	2	2	2	2,4	4|3|1|2	1,8,9,10,15,16,17	1|10|3|6|14|12|17|5|9|19|15|16|4|8|2|13	8	14|16|12|5|6|9|19|13|15|4|2|17|1|3|10|8	8	14|3|5|1|10|9|12|16|6|17|13|8|2|15|4|19	4	3	4	4	4|1|2|3	3	Purpose of app	Notify users directly of exposure to virus	Location uploaded	None	Data stored until	Not stored	What constitutes a contact
21/05/2020 09:35	21/05/2020 09:49	0	100	801	1	21/05/2020 09:49	R_1M52BlXPHxxLoiq					anonymous	EN	1	2	1941	12	8	2	2	1	4	3	2	2	2	1	1	2	2|3|4|1	6,8,9,10,15,17,19	3|6|13|17|15|5|1|19|8|12|16|2|4|9|14|10	19	6|13|4|12|17|15|5|1|19|8|3|16|9|2|14|10	19	9|5|3|16|19|10|8|13|17|12|15|2|14|1|6|4	4	1	3	5	2|1|4|3	2	Data stored until	Data kept indefinitely	What constitutes a contact	Being within 4 meters/12 feet for 5 minutes	Location uploaded	Exact location	Contacts uploaded
21/05/2020 09:35	21/05/2020 09:49	0	100	816	1	21/05/2020 09:49	R_3ma9JiSA6Xvrknx					anonymous	EN	1	2	1950	1	9	3	1	3	4	3	1	1	2	2	2	4	3|2|4|1	1,2,3,4,5,6,8,9,10,12,13,14,15,16,17,19	19|10|15|5|6|4|13|14|17|1|3|16|8|12|9|2	8	5|2|4|14|8|9|13|1|19|12|3|17|16|6|10|15	19	1|5|15|9|3|10|4|17|14|12|6|13|8|16|2|19	3	3	4	4	4|3|2|1	2	Data stored until	Covid-19 tests are widely available	Location uploaded	First part of postcode area	What constitutes a contact	Being within 2 meters/6 feet for 5 minutes	Purpose of app
21/05/2020 09:18	21/05/2020 09:49	0	100	1842	1	21/05/2020 09:49	R_3nqNLGFl2OgTJt6					anonymous	EN	1	2	1947	8	8	3	3	3	3	3	2	2	2	2	1	1	2|1|4|3	1,2,3,4,5,6,8,9,10,12,13,15,17,19	12|3|8|10|17|14|1|13|9|2|15|6|5|16|19|4	17	13|9|16|4|10|19|5|1|6|8|14|3|2|12|15|17	17	2|4|10|12|5|13|6|19|14|17|8|15|3|1|9|16	5	1	4	5	4|2|1|3	2	Contacts uploaded	All contacts regardless of symptoms	What constitutes a contact	Being within 2 meters/6 feet for 5 minutes	Data stored until	Data kept indefinitely	Location uploaded
21/05/2020 09:31	21/05/2020 09:50	0	100	1160	1	21/05/2020 09:50	R_XvaWLYTKgCvF6CZ					anonymous	EN	1	2	1985	11	5	4	3	3	3	3	1	1	1	1	1	3	3|4|2|1	6	8|4|1|12|13|14|17|6|2|5|16|15|3|10|9|19	14	15|1|3|2|17|10|19|12|13|8|9|14|4|5|6|16	6	2|16|10|17|5|9|3|19|14|12|6|15|8|4|13|1	3	3	3	3	2|3|4|1	1	Purpose of app	Notify users directly of exposure to virus	Contacts uploaded	None	What constitutes a contact	Being within 2 meters/6 feet for 15 minutes	Data stored until
21/05/2020 09:32	21/05/2020 09:51	0	100	1180	1	21/05/2020 09:51	R_3hsv0tThFMGM7PL					anonymous	EN	1	1	1946	4	8	3	3	2	2	3	2	2	1	2	1	1,2,4	1|4|3|2	1,2,6,10,12,13,16,17	2|16|5|17|19|14|4|13|3|10|8|6|9|15|1|12	15	16|12|13|5|4|2|14|15|1|17|6|9|3|8|10|19	15	15|14|4|3|17|2|13|12|16|19|10|5|1|8|9|6	4	1	2	4	3|1|4|2	4	Data stored until	Data kept indefinitely	What constitutes a contact	Being within 2 meters/6 feet for 5 minutes	Data storage	In a central database, maintained by the National Health Service	Contacts uploaded
21/05/2020 09:40	21/05/2020 09:52	0	100	701	1	21/05/2020 09:52	R_AMY4rQSjgAfuAg1					anonymous	EN	1	2	1996	5	7	3	2	1	4	3	2	1	2	1	2	2,4	1|2|4|3	3,13,14	2|13|9|8|3|17|5|1|14|16|12|10|19|15|4|6	17	8|12|16|6|17|19|4|14|9|1|13|3|5|15|2|10	3	17|3|2|8|1|12|19|15|16|4|9|13|10|5|6|14	4	1	4	2	3|2|4|1	4	Data storage	In a central database, maintained by the Government	Purpose of app	Notify human contact tracers to examine user's exposure to virus	Contacts uploaded	All contacts regardless of symptoms	Data stored until
21/05/2020 09:31	21/05/2020 09:53	0	100	1348	1	21/05/2020 09:53	R_qR8s6n4W8YPpKZb					anonymous	EN	1	2	1954	8	8	3	1	3	3	3	1	1	1	1	2	2,4	4|2|1|3	1,6,10,13,15,16	9|3|6|13|1|8|4|12|17|15|16|10|14|2|19|5	6	19|3|9|14|12|8|16|4|13|17|15|5|10|6|1|2	15	16|17|9|8|15|19|14|6|5|3|4|2|1|13|10|12	5	1	5	5	3|4|1|2	2	What constitutes a contact	Being within 2 meters/6 feet for 5 minutes	Purpose of app	Notify users directly of exposure to virus	Contacts uploaded	None	Data stored until
21/05/2020 09:35	21/05/2020 09:53	0	100	1063	1	21/05/2020 09:53	R_1qWJ1cUlSPmSoXV					anonymous	EN	1	1	1943	1	8	3	2	2	4	3	2	2	1	2	2	1,2,4	4|1|2|3	1,2,4,5,6,8,12,15,16,17	13|16|3|6|4|17|14|10|2|8|1|12|19|9|5|15	15	10|6|15|5|17|16|3|19|12|2|8|9|4|1|13|14	8	16|14|10|12|5|9|1|15|19|3|4|6|2|13|8|17	5	2	4	5	4|1|3|2	2	Contacts uploaded	All contacts regardless of symptoms	Data stored until	Data kept indefinitely	Location uploaded	None	Data storage
21/05/2020 09:46	21/05/2020 09:54	0	100	475	1	21/05/2020 09:54	R_pE0Rb8S52AQv9zb					anonymous	EN	1	2	1981	11	8	3	3	2	2	3	2	1	1	2	2	2	3|1|2|4	1,8,10,13,17,19	14|8|2|1|3|12|13|5|9|19|17|15|4|6|10|16	13	9|2|19|4|10|17|12|8|3|1|13|6|16|15|5|14	19	4|17|3|15|10|16|9|2|14|12|1|13|8|19|5|6	5	1	5	5	1|3|4|2	3	Contacts uploaded	Contact with a person having symptoms	Location uploaded	Exact location	What constitutes a contact	Being within 2 meters/6 feet for 5 minutes	Data storage
21/05/2020 09:21	21/05/2020 09:55	0	100	2023	1	21/05/2020 09:55	R_CelceYLFeot3git					anonymous	EN	1	1	1950	8	9	2	6	3	3	3	2	1	1	1	1	4	2|4|1|3	8,9,15	16|17|1|9|3|2|5|14|4|6|19|10|8|15|13|12	15	12|10|13|14|16|17|4|3|1|8|5|6|19|15|9|2	8	19|8|4|12|2|14|5|16|10|13|15|9|3|6|1|17	3	3	2	4	2|3|1|4	3	Contacts uploaded	None	Location uploaded	First part of postcode area	Data storage	In a central database, maintained by the Government	Purpose of app
21/05/2020 09:46	21/05/2020 09:55	0	100	536	1	21/05/2020 09:55	R_3hyAx30VagUsx5Y					anonymous	EN	1	1	1953	1	8	3	3	5	3	3	1	2	1	2	1	2,4	4|1|2|3	1,2,3,4,5,6,9,10,12,13,15,16,17,19	14|5|15|8|19|16|6|2|17|4|13|9|10|3|12|1	19	2|19|10|17|1|6|3|8|13|12|9|15|14|5|4|16	19	12|5|8|10|4|2|3|16|6|17|14|1|15|13|19|9	4	2	2	4	3|4|2|1	2	Data stored until	Not stored	Location uploaded	None	Purpose of app	Notify users directly of exposure to virus	Data storage
21/05/2020 09:25	21/05/2020 09:57	0	100	1964	1	21/05/2020 09:57	R_3oZ1WTLRXsnvXly					anonymous	EN	1	1	1951	5	9	1	2	5	4	3	1	2	1	1	1	2,4	4|3|1|2	1,4,5,8,9,16	16|12|13|1|3|9|2|6|10|19|17|4|15|8|14|5	8	8|9|1|19|10|13|2|4|12|6|5|16|14|15|3|17	8	3|10|17|8|13|2|1|12|19|9|5|4|14|16|15|6	2	4	3	5	4|2|1|3	4	What constitutes a contact	Being within 2 meters/6 feet for 5 minutes	Data stored until	Data kept indefinitely	Location uploaded	Exact location	Contacts uploaded
21/05/2020 09:46	21/05/2020 09:59	0	100	767	1	21/05/2020 09:59	R_22WgPR0qiXqsqzm					anonymous	EN	1	1	1944	9	8	1	2	4	3	3	2	2	2	1	1	1,2,4	4|1|3|2	1,8,12,17,19	6|13|1|12|17|19|15|3|14|8|5|2|10|4|16|9	8	16|1|9|12|17|4|8|14|19|5|15|13|6|2|3|10	8	19|15|4|6|9|12|17|10|2|1|5|8|14|13|3|16	2	2	3	4	2|1|4|3	2	Data stored until	Covid-19 tests are widely available	What constitutes a contact	Being within 2 meters/6 feet for 15 minutes	Purpose of app	Notify human contact tracers to examine user's exposure to virus	Location uploaded
21/05/2020 09:32	21/05/2020 10:00	0	100	1689	1	21/05/2020 10:00	R_yI0vCngYKAvIhLX					anonymous	EN	1	1	1952	12	10	3	2	4	4	3	1	1	2	2	2	2,4	3|1|2|4	3,5,6,8,9,10,13,14,15,17,19	3|8|12|1|2|17|10|6|5|15|16|14|9|13|19|4	15	5|10|19|13|14|16|3|8|17|6|2|12|4|9|15|1	8	9|4|14|2|3|15|1|6|5|13|10|19|12|8|17|16	4	2	1	5	2|3|1|4	3	Data storage	Decentralised, locally at device.	Location uploaded	None	What constitutes a contact	Being within 2 meters/6 feet for 5 minutes	Purpose of app
21/05/2020 09:32	21/05/2020 10:00	0	100	1675	1	21/05/2020 10:00	R_2Eyj9R2hVnQ8RzK					anonymous	EN	1	1	1948	5	9	4	3	2	4	3	2	2	2	1	2	1,2,4	3|1|2|4	1,2,6,8,12,15,17	14|3|5|17|16|19|8|13|12|9|1|4|15|10|2|6	1	8|16|12|15|9|2|4|5|1|13|3|14|19|6|17|10	8	8|6|17|3|4|14|15|9|13|19|10|1|16|5|12|2	5	2	4	3	3|4|2|1	4	Location uploaded	Exact location	Data stored until	Data kept indefinitely	What constitutes a contact	Being within 4 meters/12 feet for 15 minutes	Purpose of app
21/05/2020 09:48	21/05/2020 10:01	0	100	808	1	21/05/2020 10:01	R_2X5tDLovXM0md83					anonymous	EN	1	1	1952	11	10	3	3	5	5	3	1	1	2	1	1	1,2,4	3|1|4|2	5,9,10,12,15,17	15|8|1|14|3|9|2|5|10|17|19|4|6|16|12|13	9	14|6|12|9|2|1|17|16|8|13|19|3|4|15|5|10	12	13|3|1|10|8|4|9|2|15|14|19|5|17|16|6|12	3	3	4	5	3|1|4|2	4	Location uploaded	None	Data storage	Decentralised, locally at device.	What constitutes a contact	Being within 2 meters/6 feet for 15 minutes	Purpose of app
21/05/2020 09:46	21/05/2020 10:01	0	100	904	1	21/05/2020 10:01	R_sbzF8KZGyQWGC6l					anonymous	EN	1	1	1946	4	10	3	3	3	2	3	1	2	1	1	2	2,4	2|1|3|4	1,2,3,6,10,13,15,16	1|10|9|4|12|19|2|15|6|8|17|16|5|3|14|13	19	4|14|3|8|19|6|9|10|16|1|13|15|5|2|17|12	3	6|16|4|13|19|12|5|1|8|9|10|15|14|17|2|3	5	1	3	5	3|4|1|2	3	Contacts uploaded	None	Location uploaded	None	Data storage	Decentralised, locally at device.	Purpose of app
21/05/2020 09:49	21/05/2020 10:03	0	100	824	1	21/05/2020 10:03	R_3GfirTQQBdWJaXa					anonymous	EN	1	1	1944	7	10	2	2	4	3	3	1	2	2	1	1	2,4	3|2|1|4	1,4,8,10,12	13|4|15|12|5|2|9|10|17|14|6|19|1|16|8|3	1	3|8|6|9|15|2|14|17|1|19|16|4|5|10|12|13	8	14|15|8|3|6|4|19|9|5|16|12|13|1|17|2|10	1	4	3	4	3|4|2|1	3	Contacts uploaded	Contact with a person having symptoms	Location uploaded	First part of postcode area	Data stored until	Data kept indefinitely	Data storage
21/05/2020 09:59	21/05/2020 10:03	0	100	212	1	21/05/2020 10:03	R_DAmhXW02obtEM6d					anonymous	EN	1	1	2001	3	10	4	1	2	3	2	1	2	1	2	1	1	1|4|3|2	5,8,12,13,16,17	13|1|10|17|3|12|2|4|14|8|6|16|19|15|9|5	5	8|1|12|15|14|5|6|3|4|2|19|16|17|10|13|9	1	10|16|6|4|15|5|12|17|1|14|8|3|19|2|9|13	1	1	2	3	2|3|4|1	4	Location uploaded	First part of postcode area	Data stored until	Covid-19 tests are widely available	Purpose of app	Notify human contact tracers to examine user's exposure to virus	Contacts uploaded
21/05/2020 10:03	21/05/2020 10:03	0	100	7	1	21/05/2020 10:03	R_2pPkeh00g9TWr50					anonymous	EN	2
21/05/2020 09:46	21/05/2020 10:04	0	100	1088	1	21/05/2020 10:04	R_1pxJM7ZWdypkpIe					anonymous	EN	1	1	1947	11	10	3	3	4	3	3	2	2	1	2	1	2,4	2|4|1|3	1,6,10,12,13	6|10|3|2|13|14|16|15|12|5|19|4|9|8|17|1	8	9|10|4|13|8|17|14|6|16|15|5|19|1|3|2|12	8	2|13|4|16|9|3|1|14|10|19|12|15|8|17|5|6	5	1	3	4	3|4|1|2	2	Data stored until	Not stored	What constitutes a contact	Being within 4 meters/12 feet for 5 minutes	Data storage	Decentralised, locally at device.	Location uploaded
21/05/2020 10:00	21/05/2020 10:06	0	100	338	1	21/05/2020 10:06	R_31bg7zXXP4oDHgH					anonymous	EN	1	1	2000	10	10	3	3	3	3	3	2	2	1	2	1	4	4|2|3|1	1,2,9,10	13|10|1|4|14|8|17|6|5|9|16|19|2|12|15|3	6	12|9|14|4|13|1|2|16|5|17|10|6|19|8|15|3	12	1|10|8|5|4|2|12|3|9|17|15|14|19|16|6|13	3	3	3	3	4|1|2|3	3	Data stored until	Covid-19 tests are widely available	Purpose of app	Notify human contact tracers to examine user's exposure to virus	What constitutes a contact	Being within 4 meters/12 feet for 15 minutes	Contacts uploaded
21/05/2020 09:53	21/05/2020 10:06	0	100	753	1	21/05/2020 10:06	R_3PTe51pJRXyTQCc					anonymous	EN	1	2	1952	11	10	1	3	3	3	3	2	2	2	1	1	1,2,4	1|3|4|2	1,2,3,4,5,6,8,9,10,12,14,15,16,17,19	5|12|9|15|13|2|6|8|4|17|19|14|1|16|3|10	5	13|16|12|9|17|6|14|15|3|2|4|8|19|5|10|1	8	4|14|19|12|15|2|1|17|10|3|6|9|5|8|16|13	3	3	4	6	3|2|1|4	1	Data stored until	Not stored	Location uploaded	None	What constitutes a contact	Being within 4 meters/12 feet for 5 minutes	Purpose of app
21/05/2020 09:26	21/05/2020 10:06	0	100	2400	1	21/05/2020 10:06	R_VWhbTzC9cWjWxGx					anonymous	EN	1	2	1998	2	10	4	1	1	1	1	1	2	1	2	2	4	2|4|3|1	2,4,5,8,9,16,17,19	2|10|4|12|5|9|19|17|13|6|3|1|14|15|16|8	2	2|1|5|15|12|4|6|14|17|13|10|19|9|3|16|8	9	9|19|17|3|14|16|1|10|2|5|6|4|15|8|12|13	4	4	4	4	1|2|4|3	4	What constitutes a contact	Being within 2 meters/6 feet for 5 minutes	Data storage	In a central database, maintained by the Government	Purpose of app	Notify human contact tracers to examine user's exposure to virus	Data stored until
21/05/2020 09:35	21/05/2020 10:06	0	100	1854	1	21/05/2020 10:06	R_2vjgsvDQUlARgCp					anonymous	EN	1	2	1925	5	10	4	2	2	2	3	2	1	1	2	2	2,3,4	1|2|3|4	1,2,3,4,5,6,8,12,13,16,17,19	1|16|5|15|13|8|4|19|10|9|14|17|3|12|6|2	17	5|17|8|16|10|13|4|1|9|15|14|19|6|12|2|3	2	12|16|17|2|4|15|10|14|6|13|3|5|8|9|19|1	4	1	5	5	2|1|4|3	3	Location uploaded	None	Purpose of app	Notify users directly of exposure to virus	Data storage	Decentralised, locally at device.	Data stored until
21/05/2020 09:58	21/05/2020 10:06	0	100	506	1	21/05/2020 10:06	R_1lmFFNSspTiep7K					anonymous	EN	1	1	2002	3	6	2	1	1	1	1	1	1	1	1	2	4	2|4|3|1	1,8,10,17	1|19|9|6|13|17|3|12|8|5|2|10|15|4|16|14	4	16|10|6|4|17|15|2|12|9|14|19|3|8|13|5|1	3	3|4|2|17|14|10|8|5|19|13|6|1|12|9|15|16	3	5	3	4	1|2|4|3	2	Purpose of app	Notify users directly of exposure to virus	What constitutes a contact	Being within 4 meters/12 feet for 15 minutes	Data stored until	Not stored	Contacts uploaded
21/05/2020 10:00	21/05/2020 10:06	0	100	385	1	21/05/2020 10:06	R_1HqkZu7p7vsbTgH					anonymous	EN	1	2	2001	3	4	2	3	1	1	2	1	1	2	1	2	2	1|2|4|3	17	10|19|12|4|9|16|3|1|17|13|8|14|6|5|15|2	15	10|4|2|9|14|12|5|15|6|13|17|16|3|8|1|19	1	5|14|10|19|17|15|2|9|13|12|4|6|8|3|16|1	1	3	1	5	2|1|3|4	4	What constitutes a contact	Being within 2 meters/6 feet for 5 minutes	Contacts uploaded	None	Data storage	In a central database, maintained by the Government	Purpose of app
21/05/2020 09:53	21/05/2020 10:07	0	100	837	1	21/05/2020 10:07	R_rdoiLQTWHkGABcR					anonymous	EN	1	1	1950	5	8	3	2	3	3	3	2	1	1	1	2	1,2,4	3|4|1|2	2,3,6,8,9,15,17	4|6|19|15|17|16|5|13|3|12|14|10|9|8|1|2	1	4|17|2|16|6|19|3|15|14|9|5|12|8|1|10|13	6	16|6|5|13|8|1|12|17|9|15|10|3|2|14|19|4	4	3	3	5	4|3|1|2	3	What constitutes a contact	Being within 4 meters/12 feet for 15 minutes	Location uploaded	Exact location	Data stored until	An effective vaccine for Covid-19 is widely available	Purpose of app
21/05/2020 10:08	21/05/2020 10:08	0	100	8	1	21/05/2020 10:08	R_1mVhT5hooBCbFwR					anonymous	EN	2
21/05/2020 09:49	21/05/2020 10:09	0	100	1178	1	21/05/2020 10:09	R_29j2XVwYMeJp6Mi					anonymous	EN	1	1	1959	1	7	3	2	4	4	3	2	2	2	2	2	4	3|1|2|4	1,2,4,5,6,8,9,10,12,14,15,17,19	10|14|12|15|3|5|4|6|8|13|17|2|1|19|16|9	19	6|17|1|9|4|13|16|10|14|15|3|5|12|8|2|19	15	4|1|13|6|12|2|5|19|10|9|16|17|3|8|15|14	4	3	5	4	1|3|2|4	4	What constitutes a contact	Being within 4 meters/12 feet for 15 minutes	Contacts uploaded	All contacts regardless of symptoms	Purpose of app	Notify human contact tracers to examine user's exposure to virus	Data stored until
21/05/2020 09:46	21/05/2020 10:09	0	100	1362	1	21/05/2020 10:09	R_D7QI1UToP07Iodr					anonymous	EN	1	1	1947	10	10	3	3	3	3	3	2	2	1	2	1	2,4	3|4|2|1	6,10,13,15,19	6|13|10|2|12|1|16|9|4|15|8|3|5|19|17|14	6	16|13|1|14|2|19|17|10|8|3|9|5|15|4|12|6	8	4|5|9|13|19|17|6|1|15|14|8|3|12|10|16|2	3	1	3	3	1|3|2|4	1	Contacts uploaded	All contacts regardless of symptoms	Data storage	In a central database, maintained by the National Health Service	Data stored until	Data kept indefinitely	Purpose of app
21/05/2020 09:58	21/05/2020 10:11	0	100	775	1	21/05/2020 10:11	R_3JIr4xTe28wQ4JY					anonymous	EN	1	1	1945	11	7	3	3	2	2	3	1	1	1	1	2	1,2,4	3|4|1|2	1,6,13,15,16,17,19	17|4|5|13|10|19|15|14|16|6|9|1|8|12|2|3	8	12|1|3|9|17|4|19|10|14|5|2|6|8|15|16|13	8	5|9|13|12|16|8|6|17|15|19|2|14|10|4|3|1	5	1	2	5	4|1|2|3	2	Data storage	In a central database, maintained by the National Health Service	Purpose of app	Notify human contact tracers to examine user's exposure to virus	Contacts uploaded	Contact with a person having symptoms	What constitutes a contact
21/05/2020 10:07	21/05/2020 10:11	0	100	219	1	21/05/2020 10:11	R_NX3FtbWg0cSMU4V					anonymous	EN	1	1	1995	8	8	1	3	3	3	3	1	2	2	1	2	1	3|1|2|4	9,19	13|16|8|6|4|12|1|2|9|19|17|10|14|15|5|3	12	3|16|4|8|1|17|6|19|5|12|2|13|9|10|15|14	3	12|14|17|15|5|19|1|6|3|16|2|13|9|10|8|4	4	4	4	4	4|2|1|3	1	Location uploaded	First part of postcode area	Contacts uploaded	All contacts regardless of symptoms	Data storage	In a central database, maintained by the Government	Data stored until
21/05/2020 09:58	21/05/2020 10:11	0	100	769	1	21/05/2020 10:11	R_1qV32ZbU5YQASzq					anonymous	EN	1	1	1949	9	9	2	3	4	4	3	1	1	1	2	1	4	3|1|2|4	2,4,6,8,10,12,15	6|5|3|2|19|13|16|8|14|12|10|17|15|1|4|9	8	5|17|9|1|14|19|4|16|12|2|6|13|15|3|8|10	10	4|1|19|8|16|10|5|17|15|6|13|3|14|12|9|2	2	3	5	5	4|1|3|2	3	Location uploaded	First part of postcode area	Data storage	In a central database, maintained by the National Health Service	Data stored until	An effective vaccine for Covid-19 is widely available	Purpose of app
21/05/2020 09:53	21/05/2020 10:11	0	100	1084	1	21/05/2020 10:11	R_1Os4S3sAMpueG4X					anonymous	EN	1	2	1947	1	9	3	6	6	6	3	1	2	2	1	1	1,2,4	1|2|4|3	4,10,15,16	16|1|10|14|8|15|5|6|17|12|13|4|2|3|19|9	15	13|10|2|3|12|6|1|9|16|17|5|19|14|8|15|4	10	17|4|9|15|2|1|16|12|8|3|5|10|13|14|19|6	3	2	3	5	1|4|3|2	3	Location uploaded	None	Purpose of app	Notify users directly of exposure to virus	Contacts uploaded	None	What constitutes a contact
21/05/2020 10:06	21/05/2020 10:12	0	100	365	1	21/05/2020 10:12	R_1fiLjkesITbhF3y					anonymous	EN	1	2	1996	9	9	1	2	5	5	3	2	1	1	2	1	4	3|1|2|4	1,2,8,9	2|8|3|17|15|13|14|12|5|1|6|19|10|4|16|9	8	10|15|17|19|6|4|14|3|1|12|16|5|8|2|9|13	8	10|1|15|2|12|16|5|6|17|4|19|3|9|13|8|14	1	5	5	5	3|1|2|4	4	Contacts uploaded	All contacts regardless of symptoms	What constitutes a contact	Being within 4 meters/12 feet for 5 minutes	Data storage	In a central database, maintained by the Government	Purpose of app
21/05/2020 09:49	21/05/2020 10:13	0	100	1436	1	21/05/2020 10:13	R_29bQps6SO0H41j9					anonymous	EN	1	1	1951	8	9	3	2	3	4	3	2	2	1	2	2	4	4|3|1|2	4,5,10,14,15,16,17,19	6|14|4|12|3|13|16|1|15|2|10|5|8|9|17|19	15	2|17|14|13|3|9|1|10|12|5|6|19|4|8|15|16	14	10|5|8|13|9|14|2|17|15|16|4|12|1|19|3|6	5	3	2	5	2|3|4|1	3	Data storage	In a central database, maintained by the National Health Service	Data stored until	Covid-19 tests are widely available	Location uploaded	None	What constitutes a contact
21/05/2020 10:03	21/05/2020 10:13	0	100	584	1	21/05/2020 10:13	R_3M6fnfrxOETn6Rp					anonymous	EN	1	2	1995	9	10	2	4	4	2	3	1	2	2	1	2	4	4|3|2|1	1,2,3,6,9,13	19|5|4|9|14|6|3|13|16|1|10|2|15|12|17|8	1	12|2|19|5|9|16|17|14|4|10|3|15|1|13|6|8	9	4|5|16|15|10|3|8|17|1|14|12|19|9|6|13|2	3	1	4	4	2|3|4|1	2	Contacts uploaded	None	Data storage	In a central database, maintained by the National Health Service	Location uploaded	First part of postcode area	Purpose of app
21/05/2020 09:58	21/05/2020 10:13	0	100	873	1	21/05/2020 10:13	R_2EHpb9OArYhliu7					anonymous	EN	1	1	1950	7	10	2	3	5	5	3	1	1	1	1	1	1,2,4	4|2|3|1	1,2,3,4,5,6,8,9,10,12,13,15,17	9|3|4|8|2|1|19|5|15|6|17|16|10|14|12|13	8	16|8|5|2|10|4|13|15|14|12|9|3|1|17|19|6	8	1|6|17|19|15|3|5|10|4|12|16|13|8|9|2|14	5	1	4	5	3|1|4|2	2	Contacts uploaded	None	Purpose of app	Notify human contact tracers to examine user's exposure to virus	What constitutes a contact	Being within 2 meters/6 feet for 15 minutes	Data storage
21/05/2020 09:35	21/05/2020 10:14	0	100	2293	1	21/05/2020 10:14	R_cC6VV1dy3UWycox					anonymous	EN	1	1	1950	8	9	4	3	1	2	3	2	2	2	1	2	4	1|3|2|4	1,2,3,8,10,12,13,15	16|14|3|5|13|6|19|15|1|10|17|9|12|2|8|4	8	3|5|14|10|13|16|1|2|6|12|4|8|17|9|15|19	12	10|12|8|16|19|14|9|5|1|6|3|13|15|2|17|4	5	2	4	5	1|3|2|4	2	Data storage	In a central database, maintained by the National Health Service	Contacts uploaded	All contacts regardless of symptoms	Location uploaded	None	Purpose of app
21/05/2020 09:46	21/05/2020 10:14	0	100	1636	1	21/05/2020 10:14	R_1IirVXV0HjlJ6HT					anonymous	EN	1	2	1950	11	10	3	3	3	3	3	2	1	2	2	2	4	4|1|3|2	1,2,3,4,5,6,8,9,10,12,13,14,15,16,17,19	12|19|16|6|3|14|5|8|10|4|1|9|2|13|15|17	6	4|14|19|16|15|10|17|5|13|1|2|12|9|8|6|3	8	12|19|3|5|17|6|9|1|15|2|14|13|10|8|4|16	5	1	4	5	3|2|4|1	2	Data storage	In a central database, maintained by the National Health Service	Data stored until	Data kept indefinitely	Contacts uploaded	All contacts regardless of symptoms	What constitutes a contact
21/05/2020 09:58	21/05/2020 10:14	0	100	984	1	21/05/2020 10:14	R_b4rtMKGw7u22x3z					anonymous	EN	1	1	1947	9	8	2	2	3	4	3	2	2	2	1	1	4	3|1|4|2	1,3,4,6,8,10,13,14,15,16,17	6|4|5|2|16|8|13|17|9|12|15|10|1|3|19|14	8	15|19|4|17|6|9|5|16|13|10|8|12|14|2|3|1	8	8|15|14|13|9|1|5|17|3|2|6|10|19|16|4|12	3	2	5	5	2|3|1|4	3	Contacts uploaded	None	Purpose of app	Notify users directly of exposure to virus	Data stored until	Not stored	What constitutes a contact
21/05/2020 10:12	21/05/2020 10:15	0	100	182	1	21/05/2020 10:15	R_3iC0IXbjrxUgvG8					anonymous	EN	1	1	1995	3	8	4	5	4	3	2	2	1	1	2	1	2,4	2|4|1|3	8,9	15|8|10|17|16|5|1|19|9|4|12|14|13|3|6|2	13	9|16|5|14|4|8|19|1|13|17|6|3|15|10|2|12	15	15|9|14|13|10|6|16|12|1|5|19|4|2|17|8|3	5	4	5	5	2|4|1|3	4	Location uploaded	Exact location	Data stored until	Data kept indefinitely	What constitutes a contact	Being within 2 meters/6 feet for 5 minutes	Data storage
21/05/2020 09:59	21/05/2020 10:15	0	100	937	1	21/05/2020 10:15	R_3yNuUU19rq9DSdr					anonymous	EN	1	1	1949	2	5	4	5	1	1	3	2	2	2	1	2	2,4	1|3|2|4	1,2,6,10,13	13|8|15|6|19|2|12|16|1|17|3|9|14|4|5|10	13	8|3|5|6|1|16|9|10|13|4|2|12|14|15|17|19	1	1|8|10|15|19|16|6|2|17|3|14|13|12|4|5|9	5	1	1	5	3|1|4|2	1	Purpose of app	Notify human contact tracers to examine user's exposure to virus	Contacts uploaded	None	What constitutes a contact	Being within 2 meters/6 feet for 15 minutes	Data storage
21/05/2020 10:12	21/05/2020 10:15	0	100	164	1	21/05/2020 10:15	R_cOsaNeheqJTBJYd					anonymous	EN	1	2	1996	7	5	2	6	3	3	4	1	2	2	1	1	2	1|2|4|3	19	12|6|4|3|10|16|17|2|19|9|1|8|13|15|5|14	10	13|5|9|2|4|12|16|3|15|10|6|19|17|1|14|8	4	6|15|13|10|2|3|9|14|17|1|19|16|8|5|12|4	5	3	3	5	2|1|3|4	2	Data storage	In a central database, maintained by the Government	Purpose of app	Notify human contact tracers to examine user's exposure to virus	Location uploaded	None	Data stored until
21/05/2020 10:00	21/05/2020 10:15	0	100	926	1	21/05/2020 10:15	R_1i9g4rx14ZnMTn5					anonymous	EN	1	2	1960	7	9	4	3	4	3	3	2	1	2	1	2	4	1|2|4|3	1,5,8,10,12,15,16,17	9|2|8|17|3|10|14|13|4|5|12|19|1|6|15|16	8	8|16|13|15|2|4|3|12|6|10|14|19|1|17|9|5	8	17|1|13|10|2|4|9|6|15|16|12|14|8|3|5|19	4	3	5	4	4|1|3|2	2	Purpose of app	Notify human contact tracers to examine user's exposure to virus	Data stored until	Covid-19 tests are widely available	What constitutes a contact	Being within 4 meters/12 feet for 5 minutes	Location uploaded
21/05/2020 09:58	21/05/2020 10:16	0	100	1066	1	21/05/2020 10:16	R_2wiRr6aQAzz7JoU					anonymous	EN	1	2	1952	3	9	2	2	4	5	3	1	2	1	1	1	2,4	4|2|1|3	1,3,5,8,9,10,14,15,17,19	2|14|1|17|8|10|9|15|6|5|12|19|3|16|4|13	8	9|10|3|13|15|14|19|5|12|8|17|4|1|6|2|16	9	10|17|3|5|15|1|2|13|9|14|16|12|19|4|8|6	3	3	3	5	1|3|2|4	4	Purpose of app	Notify human contact tracers to examine user's exposure to virus	Location uploaded	Exact location	What constitutes a contact	Being within 2 meters/6 feet for 15 minutes	Contacts uploaded
21/05/2020 09:59	21/05/2020 10:16	0	100	1033	1	21/05/2020 10:16	R_3hnJtavKFG9uFbA					anonymous	EN	1	1	1942	2	8	3	2	4	1	3	1	2	2	1	1	1,2	3|4|2|1	6,10,12,13,14,15,16,17,19	9|5|2|12|1|8|6|13|19|17|15|3|4|10|16|14	16	16|8|12|9|3|1|6|17|10|15|14|4|2|19|5|13	10	16|15|10|19|17|14|3|9|8|5|1|2|6|12|4|13	3	1	2	4	3|2|1|4	2	Location uploaded	None	Data stored until	Not stored	Data storage	Decentralised, locally at device.	Contacts uploaded
21/05/2020 10:03	21/05/2020 10:16	0	100	777	1	21/05/2020 10:16	R_12fNmhv4IlJhnqt					anonymous	EN	1	1	1958	3	8	2	3	2	1	3	1	2	2	2	2	1,2,4	3|1|4|2	2,8,10,15,16,17	15|10|2|16|13|6|19|12|5|1|17|14|8|9|4|3	8	1|10|17|4|15|13|6|19|9|5|12|16|14|3|8|2	10	5|3|2|6|19|4|8|9|13|17|12|1|16|10|14|15	4	3	2	5	3|1|2|4	4	Data storage	In a central database, maintained by the National Health Service	Data stored until	Data kept indefinitely	Purpose of app	Notify human contact tracers to examine user's exposure to virus	Contacts uploaded
21/05/2020 10:10	21/05/2020 10:17	0	100	394	1	21/05/2020 10:17	R_3EGvmq4H6X47y5f					anonymous	EN	1	1	1999	11	4	3	3	4	3	5	1	2	1	1	2	2	1|2|3|4	12	16|14|19|12|1|15|5|4|9|6|8|2|17|13|3|10	9	1|4|6|13|12|8|16|15|9|5|19|14|2|3|17|10	4	12|4|16|14|19|15|2|9|1|17|3|5|10|13|6|8	2	3	5	5	2|3|4|1	3	Location uploaded	Exact location	Purpose of app	Notify human contact tracers to examine user's exposure to virus	Data storage	In a central database, maintained by the Government	What constitutes a contact
21/05/2020 10:09	21/05/2020 10:17	0	100	516	1	21/05/2020 10:17	R_1HnmZyl0swGHm1j					anonymous	EN	1	2	1997	3	6	3	2	4	2	3	2	2	1	1	2	4	1|2|4|3	2,4,5,8,10,15,17	12|5|3|16|15|4|8|9|1|6|17|19|14|2|10|13	8	8|17|6|5|1|4|13|16|12|10|15|19|2|9|14|3	10	1|13|15|5|2|14|4|19|10|3|16|8|12|6|17|9	3	3	4	4	1|4|2|3	4	Location uploaded	First part of postcode area	Purpose of app	Notify human contact tracers to examine user's exposure to virus	Data storage	In a central database, maintained by the National Health Service	Contacts uploaded
21/05/2020 10:03	21/05/2020 10:17	0	100	861	1	21/05/2020 10:17	R_3MyZsyGxcjYvBtJ					anonymous	EN	1	1	1950	10	10	3	1	3	2	3	1	2	2	2	2	2,4	1|2|4|3	1,2,3,4,5,6,8,9,10,12,13,14,15,16,17,19	2|1|16|12|17|19|9|15|4|5|10|6|14|8|13|3	8	5|15|8|9|19|14|10|12|4|3|2|16|6|17|13|1	1	9|4|1|14|5|15|13|16|2|12|10|19|3|17|8|6	5	2	5	5	1|4|3|2	3	Contacts uploaded	All contacts regardless of symptoms	Location uploaded	Exact location	Data stored until	An effective vaccine for Covid-19 is widely available	Data storage
21/05/2020 10:15	21/05/2020 10:18	0	100	170	1	21/05/2020 10:18	R_1i3zGvGfOSlG9BQ					anonymous	EN	1	1	1995	3	8	4	4	4	4	4	2	1	2	1	2	3	3|2|1|4	1,5	17|3|13|8|12|16|4|15|19|14|10|2|1|5|6|9	17	10|3|12|16|14|17|9|13|6|8|2|1|5|4|15|19	12	9|12|8|3|13|4|5|19|1|14|2|15|10|16|17|6	4	4	4	4	2|3|1|4	4	Purpose of app	Notify human contact tracers to examine user's exposure to virus	What constitutes a contact	Being within 4 meters/12 feet for 15 minutes	Data storage	In a central database, maintained by the National Health Service	Data stored until
21/05/2020 09:59	21/05/2020 10:18	0	100	1100	1	21/05/2020 10:18	R_Q9NihVB5KtbJgeB					anonymous	EN	1	2	1947	9	9	3	1	3	4	3	2	2	2	1	2	2,4	4|1|3|2	1,2,4,6,9,10,12,13,16,17	6|2|4|8|19|15|13|3|9|10|14|12|1|17|16|5	13	15|16|5|6|8|14|4|13|19|17|10|3|12|9|2|1	8	10|3|16|15|5|14|13|12|19|1|8|17|4|6|9|2	5	1	5	5	4|2|3|1	2	Purpose of app	Notify human contact tracers to examine user's exposure to virus	Data stored until	Data kept indefinitely	Data storage	In a central database, maintained by the Government	What constitutes a contact
21/05/2020 10:10	21/05/2020 10:18	0	100	468	1	21/05/2020 10:18	R_8HQ2zg3MJVA1GuJ					anonymous	EN	1	2	1990	9	7	2	1	2	4	3	2	2	2	2	1	2,4	3|1|2|4	1,5,6,8,9,10,12,15,17	6|10|12|4|17|16|5|3|19|1|8|9|15|14|13|2	5	2|1|4|9|19|10|15|17|12|14|13|16|5|8|3|6	5	13|19|16|17|8|2|5|6|1|14|4|9|15|10|12|3	2	1	4	3	4|3|2|1	4	Data storage	In a central database, maintained by the Government	Purpose of app	Notify human contact tracers to examine user's exposure to virus	Contacts uploaded	None	Location uploaded
21/05/2020 10:08	21/05/2020 10:18	0	100	563	1	21/05/2020 10:18	R_RPimCeJ9HDn5e6t					anonymous	EN	1	1	1999	1	10	4	1	1	1	1	2	1	1	1	2	2	4|2|1|3	17	9|13|1|19|5|14|2|10|17|8|12|15|3|16|4|6	4	5|17|6|1|19|16|9|12|2|4|8|10|15|13|14|3	8	14|5|16|1|15|4|10|12|2|19|6|8|13|17|3|9	4	4	4	4	3|4|1|2	2	Data stored until	An effective vaccine for Covid-19 is widely available	Purpose of app	Notify human contact tracers to examine user's exposure to virus	Contacts uploaded	Contact with a person having symptoms	What constitutes a contact
21/05/2020 10:03	21/05/2020 10:18	0	100	910	1	21/05/2020 10:18	R_b2sm4gG1OQdWniV					anonymous	EN	1	1	1953	7	8	1	6	5	2	3	1	1	1	2	2	2,4	4|3|1|2	8,14,15,16,19	12|5|3|16|2|10|1|8|4|14|6|15|9|17|19|13	8	13|8|12|19|6|2|10|5|9|14|15|1|16|4|3|17	8	8|13|14|16|12|6|3|19|4|10|17|15|5|2|1|9	1	5	2	5	1|3|4|2	4	Data storage	Decentralised, locally at device.	Purpose of app	Notify users directly of exposure to virus	Contacts uploaded	None	Location uploaded
21/05/2020 10:11	21/05/2020 10:19	0	100	455	1	21/05/2020 10:19	R_3gNTtG6pipXgQcg					anonymous	EN	1	1	1996	3	10	3	1	3	3	3	1	1	1	2	1	4	4|2|1|3	8,13	8|1|15|4|9|2|14|5|13|10|17|3|16|19|6|12	8	6|5|9|16|4|3|14|19|12|13|15|2|8|1|10|17	8	16|4|6|3|12|9|10|17|2|15|8|13|19|5|1|14	5	1	5	5	3|4|1|2	4	Data stored until	An effective vaccine for Covid-19 is widely available	Contacts uploaded	None	Purpose of app	Notify human contact tracers to examine user's exposure to virus	What constitutes a contact
21/05/2020 10:13	21/05/2020 10:19	0	100	380	1	21/05/2020 10:20	R_2SqqIxuYZavArGC					anonymous	EN	1	1	2000	7	5	3	1	1	2	3	1	2	2	2	1	3	3|2|1|4	1	1|5|14|19|2|4|12|8|13|15|3|16|17|6|10|9	6	6|10|4|1|19|15|3|17|13|8|2|12|14|16|9|5	9	9|2|6|8|12|19|13|16|4|17|10|14|15|3|5|1	5	5	5	5	1|4|2|3	4	Purpose of app	Notify human contact tracers to examine user's exposure to virus	What constitutes a contact	Being within 2 meters/6 feet for 5 minutes	Data storage	In a central database, maintained by the National Health Service	Data stored until
21/05/2020 10:03	21/05/2020 10:22	0	100	1127	1	21/05/2020 10:22	R_1OWhkCDS5XF7wtP					anonymous	EN	1	2	1995	2	9	2	3	4	3	3	2	1	1	1	2	2,4	4|3|2|1	8,10	19|1|4|17|8|5|12|14|15|9|2|16|13|3|10|6	8	15|9|5|12|4|2|1|10|14|13|8|16|19|6|3|17	8	1|17|16|2|6|15|9|19|4|13|14|3|12|8|10|5	3	4	4	4	3|2|4|1	4	Purpose of app	Notify human contact tracers to examine user's exposure to virus	Data storage	In a central database, maintained by the Government	Location uploaded	Exact location	Contacts uploaded
21/05/2020 10:02	21/05/2020 10:22	0	100	1235	1	21/05/2020 10:22	R_3npDL79KOOg9C91					anonymous	EN	1	1	1931	1	10	4	2	3	3	3	2	2	2	2	2	2,3,4	4|3|1|2	1,6,8,10,12,13,17,19	19|14|15|5|13|9|2|6|3|4|17|12|10|8|16|1	15	1|10|17|19|15|16|12|2|4|9|14|5|8|13|3|6	10	17|12|15|2|16|3|6|14|1|5|10|13|4|19|9|8	5	2	4	4	4|1|3|2	1	Data storage	In a central database, maintained by the National Health Service	Purpose of app	Notify human contact tracers to examine user's exposure to virus	Contacts uploaded	All contacts regardless of symptoms	Data stored until
21/05/2020 10:14	21/05/2020 10:22	0	100	527	1	21/05/2020 10:22	R_1ewLp3GagGeJ9tr					anonymous	EN	1	2	1996	10	7	2	2	2	4	3	2	2	1	2	1	2,4	3|2|4|1	1,4,5,8,10	5|8|19|2|10|3|15|16|13|1|4|12|14|17|6|9	8	13|15|5|17|12|16|6|14|10|9|2|3|1|8|4|19	3	8|19|1|13|14|12|5|2|9|10|15|16|6|17|3|4	2	2	2	3	2|1|3|4	4	Purpose of app	Notify users directly of exposure to virus	Location uploaded	None	Data stored until	Not stored	What constitutes a contact
21/05/2020 10:08	21/05/2020 10:23	0	100	911	1	21/05/2020 10:23	R_UbTTT2cJ6pAYxrz					anonymous	EN	1	1	1950	11	2	1	4	1	2	3	2	2	2	2	1	2,4	4|3|2|1	1,6,13,14,17	2|17|8|13|15|5|4|19|10|12|6|1|14|9|3|16	13	10|2|13|5|16|8|9|12|17|6|15|4|1|3|14|19	10	8|17|3|1|5|19|12|4|9|15|14|2|6|13|16|10	1	1	1	5	1|3|2|4	4	Purpose of app	Notify human contact tracers to examine user's exposure to virus	Location uploaded	Exact location	Data stored until	Covid-19 tests are widely available	Data storage
21/05/2020 10:10	21/05/2020 10:23	0	100	803	1	21/05/2020 10:23	R_5dbd1P6lWfal5WV					anonymous	EN	1	1	1947	10	7	3	3	2	3	3	1	1	1	1	1	2,4	3|4|2|1	6,8,10,13,14,15,16,17	4|6|17|5|10|8|9|13|19|15|1|12|2|14|3|16	15	3|16|4|5|9|15|8|2|12|17|19|6|1|10|13|14	8	15|13|17|6|14|5|8|10|9|4|1|12|16|3|2|19	4	1	3	5	3|4|1|2	4	Data storage	Decentralised, locally at device.	Data stored until	Not stored	What constitutes a contact	Being within 2 meters/6 feet for 5 minutes	Contacts uploaded
21/05/2020 10:09	21/05/2020 10:23	0	100	881	1	21/05/2020 10:23	R_1rCuZH2JhmAZ0bN					anonymous	EN	1	2	1949	1	10	2	3	2	2	3	1	1	1	2	2	2,4	1|4|3|2	1,2,3,4,5,6,8,10,13,14,15,16,19	2|19|9|17|15|6|4|10|1|13|8|5|3|14|16|12	19	19|9|17|3|5|15|12|2|6|8|4|1|10|13|16|14	8	19|16|1|3|13|17|10|14|2|6|8|5|15|9|12|4	4	1	3	5	2|1|4|3	4	Contacts uploaded	Contact with a person having symptoms	Data stored until	Covid-19 tests are widely available	What constitutes a contact	Being within 2 meters/6 feet for 5 minutes	Purpose of app
21/05/2020 10:18	21/05/2020 10:23	0	100	352	1	21/05/2020 10:23	R_12bd7TqIZLg644b					anonymous	EN	1	2	2001	11	9	1	1	2	3	3	1	2	1	1	2	1,3	4|3|1|2	3,6,8,13,15,17	8|19|13|10|5|16|15|9|17|12|6|1|2|14|3|4	5	4|6|14|10|16|15|8|3|2|5|9|17|13|12|19|1	12	12|14|8|6|3|9|15|4|10|5|17|1|13|2|16|19	4	2	5	2	4|2|1|3	4	What constitutes a contact	Being within 2 meters/6 feet for 15 minutes	Location uploaded	None	Contacts uploaded	All contacts regardless of symptoms	Data stored until
21/05/2020 10:09	21/05/2020 10:24	0	100	904	1	21/05/2020 10:24	R_2uP7hBM2LRFvN7K					anonymous	EN	1	1	1944	8	10	2	1	4	3	3	1	1	2	1	1	1,2,3,4	4|3|1|2	2,5,6,8,10,13,17	9|3|12|15|1|17|14|5|13|19|6|4|2|8|10|16	8	3|17|2|1|12|15|8|14|6|10|13|9|5|4|16|19	8	5|10|6|9|13|1|12|17|4|8|19|3|15|16|14|2	5	1	4	3	4|3|1|2	3	Contacts uploaded	Contact with a person having symptoms	Purpose of app	Notify human contact tracers to examine user's exposure to virus	Data storage	In a central database, maintained by the National Health Service	What constitutes a contact
21/05/2020 10:15	21/05/2020 10:24	0	100	495	1	21/05/2020 10:24	R_3fkjw9jYyPO53vy					anonymous	EN	1	2	2000	4	9	5	2	3	6	3	1	2	1	1	2	2	2|4|3|1	5,10	6|1|17|16|3|13|8|5|9|14|4|12|19|15|2|10	12	2|19|12|1|4|9|6|14|15|17|3|8|5|16|13|10	9	17|1|12|8|19|6|3|16|5|13|15|14|10|4|9|2	6	2	6	4	3|4|2|1	4	Data storage	In a central database, maintained by the National Health Service	Data stored until	An effective vaccine for Covid-19 is widely available	Location uploaded	First part of postcode area	What constitutes a contact
21/05/2020 10:00	21/05/2020 10:24	0	100	1444	1	21/05/2020 10:24	R_1QxVgIzTkXk1onq					anonymous	EN	1	2	1952	12	10	3	3	3	3	3	1	1	2	2	2	2,4	1|4|2|3	1,2,4,5,6,8,9,10,12,13,14,15,17	15|8|10|5|12|13|1|4|14|2|3|16|6|17|19|9	8	14|13|17|5|12|1|16|9|10|19|15|3|2|8|4|6	8	3|8|15|6|4|10|9|17|5|16|12|19|1|2|13|14	3	5	2	5	4|3|2|1	4	Data storage	In a central database, maintained by the Government	What constitutes a contact	Being within 4 meters/12 feet for 15 minutes	Location uploaded	First part of postcode area	Purpose of app
21/05/2020 10:21	21/05/2020 10:24	0	100	193	1	21/05/2020 10:24	R_2fkRj5PYhnObDI1					anonymous	EN	1	1	1999	12	9	2	3	3	3	3	1	2	2	1	2	1	4|1|2|3	2,3,12	12|3|15|8|4|14|6|9|10|19|1|5|13|16|2|17	19	13|15|10|2|12|8|16|19|5|9|1|3|4|6|17|14	15	1|8|6|5|12|4|2|15|14|19|16|3|13|10|17|9	3	3	4	4	2|4|1|3	3	Data stored until	Not stored	Purpose of app	Notify users directly of exposure to virus	Contacts uploaded	None	Location uploaded
21/05/2020 10:08	21/05/2020 10:25	0	100	980	1	21/05/2020 10:25	R_ykjEiHxyRxyQwq5					anonymous	EN	1	1	1972	5	8	4	2	5	5	3	1	1	2	2	1	2,3,4	3|1|2|4	8,10,15,16,17	14|12|13|5|3|17|1|10|4|16|15|19|6|9|8|2	16	6|5|10|19|8|12|13|4|1|17|16|15|2|9|14|3	15	4|3|10|9|8|13|12|19|6|1|2|14|5|17|15|16	5	1	5	5	3|2|1|4	3	Purpose of app	Notify users directly of exposure to virus	Contacts uploaded	None	Data stored until	Not stored	What constitutes a contact
21/05/2020 09:58	21/05/2020 10:25	0	100	1595	1	21/05/2020 10:25	R_2dyxkNont5ROFts					anonymous	EN	1	1	1951	9	7	2	3	2	2	3	1	1	2	2	1	2,3,4	3|2|1|4	1,2,3,4,6,8,9,10,12,13,14,16	6|10|16|12|2|5|3|4|14|19|13|1|15|9|17|8	6	5|14|16|10|15|4|8|12|6|1|19|3|17|13|2|9	2	1|2|14|10|16|6|9|19|17|3|8|12|4|15|13|5	5	1	4	5	2|4|3|1	3	Data stored until	Covid-19 tests are widely available	What constitutes a contact	Being within 2 meters/6 feet for 5 minutes	Data storage	In a central database, maintained by the National Health Service	Contacts uploaded
21/05/2020 10:26	21/05/2020 10:26	0	100	26	1	21/05/2020 10:26	R_xzxCxQB0Zo2CqVb					anonymous	EN	2
21/05/2020 10:13	21/05/2020 10:26	0	100	807	1	21/05/2020 10:26	R_3327pgZzA27sIEI					anonymous	EN	1	2	1952	7	9	3	3	4	6	3	2	1	2	1	2	4	1|3|4|2	8,9,15,16	3|6|17|5|14|2|12|4|10|15|8|16|9|1|13|19	8	1|17|9|6|10|2|8|14|5|16|12|19|13|15|3|4	8	2|13|5|4|9|15|16|1|17|12|3|10|6|19|8|14	4	2	4	4	4|2|3|1	2	Location uploaded	First part of postcode area	Data stored until	Covid-19 tests are widely available	Purpose of app	Notify human contact tracers to examine user's exposure to virus	Data storage
21/05/2020 10:15	21/05/2020 10:28	0	100	759	1	21/05/2020 10:28	R_2rpxtSoDO8RqkTW					anonymous	EN	1	2	1998	2	8	3	3	5	5	3	2	2	2	2	2	2	1|2|3|4	1,2,6,8,13	9|14|1|16|15|3|12|8|2|6|4|17|10|13|19|5	8	12|9|6|16|10|1|14|4|8|17|5|19|3|2|15|13	8	1|10|6|2|3|17|16|4|12|14|13|19|5|8|9|15	1	1	5	2	3|1|2|4	4	What constitutes a contact	Being within 2 meters/6 feet for 15 minutes	Data storage	In a central database, maintained by the Government	Location uploaded	None	Purpose of app
21/05/2020 10:21	21/05/2020 10:29	0	100	459	1	21/05/2020 10:29	R_1OW9zvnf2kOyaq6					anonymous	EN	1	2	1997	1	10	3	2	5	4	3	2	1	2	1	2	4	4|1|2|3	1,2,3,4,5,6,8,9,10,12,13,14,15,16,17,19	2|19|12|15|14|8|6|3|10|4|13|9|16|5|17|1	8	17|8|15|1|5|13|4|3|6|9|2|16|14|10|12|19	8	16|8|19|17|10|12|15|4|2|3|1|13|14|6|5|9	3	1	4	5	3|4|2|1	3	Data storage	Decentralised, locally at device.	What constitutes a contact	Being within 2 meters/6 feet for 5 minutes	Contacts uploaded	None	Purpose of app
21/05/2020 10:20	21/05/2020 10:29	0	100	559	1	21/05/2020 10:29	R_10q2LrfFdAQuB7Y					anonymous	EN	1	1	1999	3	6	3	2	3	4	3	1	1	1	2	2	3	4|3|2|1	2,3,4,5,6,13,17	6|9|2|16|8|15|12|14|10|4|19|17|5|13|1|3	2	5|19|4|1|15|10|9|3|8|14|12|17|16|6|13|2	3	1|2|19|3|15|12|6|4|14|10|16|13|5|17|9|8	4	3	4	4	3|2|4|1	2	Data stored until	An effective vaccine for Covid-19 is widely available	Location uploaded	Exact location	Purpose of app	Notify human contact tracers to examine user's exposure to virus	Data storage
21/05/2020 10:21	21/05/2020 10:29	0	100	494	1	21/05/2020 10:29	R_1CeECb6s2LYs9lL					anonymous	EN	1	2	1997	5	5	2	3	4	3	3	1	2	1	1	2	1	4|2|3|1	14,15	9|15|10|13|1|8|5|17|14|19|12|6|2|16|4|3	12	10|8|9|16|12|4|19|6|2|17|14|3|15|13|5|1	9	3|9|8|5|15|6|4|1|13|10|14|2|16|19|12|17	4	4	4	5	3|4|2|1	4	Data stored until	Covid-19 tests are widely available	Location uploaded	None	Contacts uploaded	All contacts regardless of symptoms	Data storage
21/05/2020 10:21	21/05/2020 10:31	0	100	605	1	21/05/2020 10:31	R_1g8Dpw5jgunDvzj					anonymous	EN	1	2	1954	10	10	3	2	2	4	3	1	2	1	2	2	1,2,3,4	1|2|4|3	1,2,3,4,5,8,9,10,12,15,17	2|17|1|6|15|13|14|12|3|4|19|5|9|8|16|10	8	14|2|17|10|9|5|8|12|4|1|6|13|16|3|19|15	8	2|9|4|1|14|17|8|15|12|13|5|19|16|6|3|10	1	3	4	4	3|1|2|4	4	Contacts uploaded	None	What constitutes a contact	Being within 2 meters/6 feet for 5 minutes	Purpose of app	Notify users directly of exposure to virus	Data stored until
21/05/2020 10:23	21/05/2020 10:31	0	100	477	1	21/05/2020 10:31	R_3CKqo33ZL41IN7j					anonymous	EN	1	1	1952	5	8	2	3	3	2	3	1	2	2	2	2	1,2,4	1|2|3|4	1,2,8,10,15,17,19	17|14|19|1|6|9|5|2|16|15|3|4|12|8|13|10	1	3|9|6|5|4|16|19|8|2|15|10|1|12|13|17|14	8	12|3|8|17|4|15|9|5|14|16|19|2|1|6|13|10	5	3	1	5	2|4|3|1	4	Data storage	In a central database, maintained by the Government	Purpose of app	Notify human contact tracers to examine user's exposure to virus	What constitutes a contact	Being within 2 meters/6 feet for 5 minutes	Contacts uploaded
21/05/2020 10:23	21/05/2020 10:32	0	100	487	1	21/05/2020 10:32	R_1eW7lvXKYUf1uU9					anonymous	EN	1	1	1964	9	10	4	2	3	2	3	1	1	2	2	1	1,2,4	4|3|1|2	6,8,12,13,15	10|15|1|6|2|19|17|3|16|13|14|5|8|12|4|9	8	3|15|8|17|6|10|1|9|2|12|14|16|19|13|5|4	8	10|3|4|1|13|2|15|6|8|17|12|9|16|19|5|14	5	4	3	4	3|4|2|1	2	Data storage	In a central database, maintained by the Government	Data stored until	Covid-19 tests are widely available	Purpose of app	Notify human contact tracers to examine user's exposure to virus	Contacts uploaded
21/05/2020 10:25	21/05/2020 10:32	0	100	428	1	21/05/2020 10:32	R_2ylvUKE6SPKVD9F					anonymous	EN	1	1	1983	1	9	4	4	2	4	3	2	2	2	1	2	2,4	2|1|3|4	4,15	16|3|5|9|10|17|13|14|2|12|8|6|4|19|15|1	1	4|9|17|5|3|14|10|16|15|12|2|8|13|19|6|1	15	8|3|15|16|2|9|6|12|13|14|1|17|5|19|4|10	3	2	1	5	4|1|2|3	4	Location uploaded	Exact location	Contacts uploaded	Contact with a person having symptoms	What constitutes a contact	Being within 2 meters/6 feet for 5 minutes	Purpose of app
21/05/2020 10:21	21/05/2020 10:32	0	100	663	1	21/05/2020 10:32	R_3fVKknj9r1o0RJa					anonymous	EN	1	2	2001	11	10	3	2	5	5	3	1	2	1	1	2	2,4	1|2|3|4	1,2,4,5,8,9,15,17	17|9|5|4|2|19|15|13|14|16|8|6|10|12|3|1	15	10|2|12|13|5|8|4|1|15|6|19|3|16|9|14|17	15	12|4|2|15|13|5|17|10|14|1|8|16|9|19|3|6	3	3	3	5	2|3|1|4	3	Data storage	In a central database, maintained by the National Health Service	Location uploaded	First part of postcode area	Contacts uploaded	None	What constitutes a contact
21/05/2020 10:22	21/05/2020 10:33	0	100	656	1	21/05/2020 10:33	R_2aWiFX8IpjldL1m					anonymous	EN	1	2	1997	11	8	2	3	4	2	2	1	1	1	2	1	2	1|2|4|3	13	17|1|14|8|9|12|2|6|5|3|13|16|10|4|15|19	13	16|9|8|13|6|4|15|19|5|1|17|12|3|10|14|2	12	10|6|12|9|5|1|14|15|3|16|13|19|17|8|2|4	4	3	1	5	3|1|4|2	3	Data stored until	An effective vaccine for Covid-19 is widely available	What constitutes a contact	Being within 4 meters/12 feet for 5 minutes	Contacts uploaded	All contacts regardless of symptoms	Location uploaded
21/05/2020 10:22	21/05/2020 10:34	0	100	699	1	21/05/2020 10:34	R_1MRqBBen9UA7WDx					anonymous	EN	1	2	1944	8	7	3	3	2	3	3	2	1	2	1	2	2,4	4|2|3|1	1,2,3,5,6,10,12,16,17,19	8|6|13|1|9|10|15|2|12|5|17|19|14|4|3|16	17	3|16|14|9|2|17|19|10|12|8|15|1|6|4|13|5	19	6|4|3|8|13|1|12|19|17|10|2|14|16|9|15|5	4	3	4	5	4|1|2|3	3	Data stored until	Covid-19 tests are widely available	What constitutes a contact	Being within 4 meters/12 feet for 5 minutes	Data storage	In a central database, maintained by the Government	Purpose of app
21/05/2020 10:08	21/05/2020 10:34	0	100	1588	1	21/05/2020 10:34	R_CgHiifduNFyrEid					anonymous	EN	1	2	1953	2	9	1	1	5	5	3	2	1	2	1	2	2,4	3|2|1|4	16,17,19	9|2|16|6|3|19|4|12|14|1|15|13|8|17|10|5	17	8|16|4|17|3|9|14|10|12|2|1|6|19|15|5|13	17	4|3|15|19|16|1|2|13|8|5|14|6|9|10|17|12	2	4	1	5	3|4|1|2	3	Data stored until	Data kept indefinitely	Purpose of app	Notify human contact tracers to examine user's exposure to virus	Data storage	In a central database, maintained by the Government	What constitutes a contact
21/05/2020 10:23	21/05/2020 10:35	0	100	687	1	21/05/2020 10:35	R_1oihmiYnLxv8MrW					anonymous	EN	1	1	1954	8	9	3	3	3	3	3	1	2	2	1	2	2,4	2|3|4|1	2,15,16,17,19	8|13|6|2|17|1|4|15|9|5|19|16|12|3|14|10	15	3|10|19|6|4|15|8|5|17|9|14|12|16|13|1|2	8	5|13|10|6|16|15|12|17|2|9|1|14|3|19|8|4	4	2	4	5	4|2|1|3	3	Data storage	In a central database, maintained by the Government	Data stored until	Data kept indefinitely	Location uploaded	Exact location	Purpose of app
21/05/2020 10:25	21/05/2020 10:35	0	100	626	1	21/05/2020 10:35	R_aaXyJkrwzATB1Zv					anonymous	EN	1	1	1945	9	9	4	3	4	3	3	2	2	2	2	1	2,4	1|4|2|3	1,3,6,10,19	6|5|9|1|13|15|8|19|4|16|17|3|12|10|14|2	1	9|6|19|10|4|1|5|13|16|15|12|17|2|3|14|8	8	17|13|12|16|5|10|6|3|8|14|9|1|19|2|4|15	5	2	2	5	3|1|2|4	4	Data stored until	An effective vaccine for Covid-19 is widely available	Purpose of app	Notify human contact tracers to examine user's exposure to virus	Contacts uploaded	All contacts regardless of symptoms	Data storage
21/05/2020 10:23	21/05/2020 10:35	0	100	706	1	21/05/2020 10:35	R_1CqYluJbAgMPFpB					anonymous	EN	1	2	2002	12	9	3	2	5	5	3	1	2	1	2	1	2,4	2|3|4|1	4,5,8,9,10,12,15	8|9|10|14|17|15|4|6|3|13|16|2|5|12|19|1	9	10|12|14|4|19|1|6|9|15|2|3|5|17|16|8|13	4	19|16|10|3|5|9|14|4|17|8|2|15|13|6|1|12	2	3	5	4	4|1|2|3	2	Purpose of app	Notify users directly of exposure to virus	Contacts uploaded	None	Data stored until	Not stored	Location uploaded
21/05/2020 10:23	21/05/2020 10:36	0	100	733	1	21/05/2020 10:36	R_1GZV5zx6SV5sV2I					anonymous	EN	1	1	1957	2	9	3	3	2	2	3	2	1	2	1	1	2,4	4|3|2|1	5,6,10,13,17	17|5|2|6|16|19|9|15|14|3|4|10|12|13|8|1	1	2|4|15|19|6|5|10|3|14|1|17|9|13|16|12|8	10	1|2|10|14|19|17|3|12|8|5|13|9|16|4|15|6	5	1	4	5	2|3|4|1	3	Data storage	In a central database, maintained by the National Health Service	Contacts uploaded	All contacts regardless of symptoms	Purpose of app	Notify human contact tracers to examine user's exposure to virus	Data stored until
21/05/2020 10:25	21/05/2020 10:36	0	100	677	1	21/05/2020 10:36	R_27pMNZE2VYDySG7					anonymous	EN	1	2	1953	10	8	3	3	3	3	3	1	1	1	1	1	1,2,3,4	2|3|4|1	2,8,10,13	4|1|9|13|12|6|17|16|14|10|15|5|2|8|19|3	8	16|2|9|1|14|5|4|15|19|10|3|8|6|17|12|13	13	17|3|2|10|8|15|16|1|4|5|13|6|12|19|9|14	4	1	3	4	1|4|3|2	2	Location uploaded	None	Data stored until	Not stored	Purpose of app	Notify users directly of exposure to virus	What constitutes a contact
21/05/2020 10:22	21/05/2020 10:36	0	100	823	1	21/05/2020 10:36	R_27pw8Sr7zhN8TLd					anonymous	EN	1	2	1996	1	8	4	2	3	4	3	1	1	1	2	2	4	1|4|3|2	3,4,8,17,19	19|17|9|3|8|4|13|1|5|14|16|10|15|12|2|6	8	9|3|19|14|15|17|13|10|6|12|1|2|16|4|8|5	8	10|13|6|1|17|12|3|5|4|9|14|2|19|15|16|8	2	1	3	5	3|2|1|4	3	Location uploaded	First part of postcode area	Contacts uploaded	All contacts regardless of symptoms	Data stored until	Covid-19 tests are widely available	What constitutes a contact
21/05/2020 10:23	21/05/2020 10:36	0	100	765	1	21/05/2020 10:36	R_1luhwdP3KTHFXbl					anonymous	EN	1	1	1946	12	7	2	3	4	4	3	1	2	2	2	2	2,4	3|1|4|2	1,2,5,8,15	8|1|16|3|10|14|2|13|12|5|15|4|6|17|9|19	8	6|4|15|12|3|19|13|10|8|9|14|16|17|1|5|2	8	3|12|9|16|2|15|17|1|13|14|4|5|19|8|10|6	3	3	2	5	2|3|4|1	4	Contacts uploaded	None	Data storage	Decentralised, locally at device.	Purpose of app	Notify users directly of exposure to virus	Data stored until
21/05/2020 10:09	21/05/2020 10:36	0	100	1663	1	21/05/2020 10:36	R_28ZjE8qSMTkGCRV					anonymous	EN	1	2	1946	2	8	3	3	3	5	4	2	1	2	1	2	4	3|4|1|2	6,15,16	8|5|15|2|4|10|3|17|6|14|16|1|19|12|9|13	16	6|19|5|12|4|13|9|1|17|15|3|10|16|8|14|2	15	5|9|8|19|3|4|10|16|2|12|13|6|17|15|1|14	4	1	3	5	2|3|4|1	3	Purpose of app	Notify users directly of exposure to virus	Data storage	Decentralised, locally at device.	Contacts uploaded	None	What constitutes a contact
21/05/2020 10:21	21/05/2020 10:36	0	100	925	1	21/05/2020 10:36	R_3rMzupjk5ko7tYT					anonymous	EN	1	2	1953	9	8	3	2	3	3	4	2	1	2	1	1	1,2,4	3|4|1|2	8,10,15	13|8|17|19|10|2|14|15|12|9|4|1|5|16|6|3	8	1|4|3|14|8|6|13|5|15|12|17|19|9|10|2|16	8	2|15|19|14|13|5|3|6|4|10|9|12|1|16|17|8	4	2	4	4	3|1|4|2	3	Contacts uploaded	All contacts regardless of symptoms	Purpose of app	Notify human contact tracers to examine user's exposure to virus	Data stored until	An effective vaccine for Covid-19 is widely available	Data storage
21/05/2020 10:24	21/05/2020 10:36	0	100	778	1	21/05/2020 10:36	R_1Pe0ozt2P2NkoHL					anonymous	EN	1	1	1949	10	10	3	2	4	4	3	2	2	1	2	1	2,4	3|2|4|1	1,5,12,16,17,19	10|8|19|17|5|1|12|15|14|2|13|6|16|4|3|9	19	6|17|16|1|10|3|8|13|19|15|5|14|9|2|4|12	8	2|16|12|9|3|17|10|13|8|1|19|5|6|15|14|4	4	1	1	5	2|1|4|3	4	Purpose of app	Notify human contact tracers to examine user's exposure to virus	Contacts uploaded	All contacts regardless of symptoms	Data stored until	Data kept indefinitely	Location uploaded
21/05/2020 10:22	21/05/2020 10:36	0	100	869	1	21/05/2020 10:36	R_3NO5WRZybQVEkFP					anonymous	EN	1	1	1953	11	7	3	6	1	2	3	1	1	1	2	1	2,4	2|4|1|3	1,2,8,9,12,15,16,17	5|8|9|16|6|3|14|12|4|15|1|19|13|2|17|10	15	12|8|4|3|2|5|17|19|16|6|1|10|9|14|15|13	8	14|5|16|8|6|9|3|2|17|4|13|10|1|19|12|15	4	2	2	5	3|2|1|4	4	Contacts uploaded	Contact with a person having symptoms	Data storage	In a central database, maintained by the National Health Service	Purpose of app	Notify human contact tracers to examine user's exposure to virus	Location uploaded
21/05/2020 10:03	21/05/2020 10:37	0	100	2026	1	21/05/2020 10:37	R_2Y66lMRBUs5lGn7					anonymous	EN	1	1	1953	7	9	3	3	3	3	3	1	2	1	2	2	4	4|1|2|3	1,2,8,12,17	15|3|14|12|13|6|19|10|16|2|17|5|9|4|8|1	8	15|2|13|5|12|3|1|8|16|10|19|14|4|6|9|17	8	15|6|13|12|2|16|8|14|10|5|19|3|17|1|9|4	3	3	3	4	1|4|2|3	4	Purpose of app	Notify human contact tracers to examine user's exposure to virus	Data stored until	Data kept indefinitely	What constitutes a contact	Being within 2 meters/6 feet for 15 minutes	Location uploaded
21/05/2020 10:24	21/05/2020 10:37	0	100	809	1	21/05/2020 10:37	R_1FtS7NRvWSEoS4x					anonymous	EN	1	1	1952	1	7	2	2	1	2	3	1	1	2	2	1	4	3|4|1|2	4,10,17,19	19|12|6|13|9|3|2|14|15|10|17|1|16|5|8|4	1	1|14|10|15|12|4|3|5|17|9|8|16|2|13|19|6	8	19|16|2|9|15|1|3|17|5|8|6|10|14|13|4|12	4	1	4	3	4|1|3|2	2	Contacts uploaded	Contact with a person having symptoms	What constitutes a contact	Being within 4 meters/12 feet for 15 minutes	Location uploaded	Exact location	Purpose of app
21/05/2020 10:22	21/05/2020 10:37	0	100	906	1	21/05/2020 10:37	R_1d48vHY3Wj83saK					anonymous	EN	1	1	1943	7	5	4	5	2	1	3	2	2	2	2	1	2,4	1|4|3|2	1,6,10,13,15,16,17,19	1|5|12|8|2|15|10|4|3|19|14|13|16|17|6|9	10	10|15|16|19|1|4|9|17|13|5|6|8|12|2|3|14	10	4|14|5|6|15|3|17|1|19|13|9|16|10|8|2|12	6	1	2	5	3|1|4|2	4	Data storage	In a central database, maintained by the National Health Service	Contacts uploaded	All contacts regardless of symptoms	Purpose of app	Notify human contact tracers to examine user's exposure to virus	Data stored until
21/05/2020 10:14	21/05/2020 10:38	0	100	1424	1	21/05/2020 10:38	R_11dBmkNKS5RVOv5					anonymous	EN	1	1	1948	1	10	1	2	3	3	3	1	1	1	1	2	1,2,3,4	1|4|2|3	4,8,9,10,15,17,19	8|4|5|2|9|13|1|17|15|12|19|3|16|10|6|14	15	15|17|19|14|4|16|8|12|3|9|2|13|6|10|1|5	8	2|17|6|1|9|12|3|15|19|4|8|14|5|10|16|13	2	2	2	5	1|2|3|4	4	Contacts uploaded	None	Data stored until	An effective vaccine for Covid-19 is widely available	Data storage	In a central database, maintained by the National Health Service	What constitutes a contact
21/05/2020 10:22	21/05/2020 10:38	0	100	965	1	21/05/2020 10:38	R_3lGfcFhupxG1kzc					anonymous	EN	1	2	1957	3	9	1	2	4	5	3	1	2	1	2	2	1,2,4	2|4|1|3	1,2,3,4,5,6,9,10,13,15,16,17,19	2|9|1|15|3|10|13|4|19|6|14|17|16|8|12|5	8	15|6|9|8|2|5|19|3|4|10|14|1|17|13|16|12	8	3|13|1|2|16|15|10|6|4|17|14|8|9|12|19|5	3	2	5	5	3|2|4|1	3	Location uploaded	None	Data storage	Decentralised, locally at device.	Purpose of app	Notify users directly of exposure to virus	What constitutes a contact
21/05/2020 10:20	21/05/2020 10:40	0	100	1181	1	21/05/2020 10:40	R_5tn5I7J3tzKrE9X					anonymous	EN	1	1	1945	8	5	2	2	4	2	3	1	1	2	2	2	1,2,4	2|4|1|3	1,2,5,6,8,9,10,12,13,15,16,17	6|8|12|15|1|9|4|19|16|5|13|3|2|17|14|10	1	14|2|12|16|1|19|15|10|17|6|5|9|13|8|4|3	15	15|8|2|5|6|1|4|10|12|16|19|17|14|3|9|13	5	1	1	5	3|4|1|2	4	Contacts uploaded	Contact with a person having symptoms	Purpose of app	Notify human contact tracers to examine user's exposure to virus	Location uploaded	Exact location	What constitutes a contact
21/05/2020 10:22	21/05/2020 10:40	0	100	1092	1	21/05/2020 10:40	R_2ruuR4pR4xveaKw					anonymous	EN	1	1	1938	12	9	3	2	4	5	3	1	2	2	2	2	1,2,4	2|3|1|4	2,3,6,8,10,13,15,16,17	5|14|2|15|13|8|10|4|3|19|6|12|1|17|9|16	8	3|19|16|6|9|14|8|15|12|5|10|1|2|17|4|13	10	19|13|14|3|9|12|1|10|5|6|4|2|15|16|8|17	5	1	2	5	4|1|3|2	4	Data storage	In a central database, maintained by the National Health Service	Data stored until	Covid-19 tests are widely available	Contacts uploaded	Contact with a person having symptoms	Purpose of app
21/05/2020 10:22	21/05/2020 10:40	0	100	1072	1	21/05/2020 10:40	R_3HwzjZMWxUk4qaV					anonymous	EN	1	1	1947	8	9	3	3	2	2	3	2	1	1	1	2	2,4	1|3|2|4	10,13,15,16	13|17|3|2|5|4|19|12|1|15|16|9|10|6|14|8	16	16|15|10|19|14|4|2|8|13|3|1|12|17|9|5|6	19	19|5|17|14|16|8|1|15|9|12|2|3|13|4|10|6	5	1	2	5	1|3|2|4	3	Location uploaded	None	Data stored until	Covid-19 tests are widely available	Data storage	In a central database, maintained by the National Health Service	Contacts uploaded
21/05/2020 10:17	21/05/2020 10:40	0	100	1355	1	21/05/2020 10:40	R_1IZx7fhIPBoS9Ks					anonymous	EN	1	2	1999	5	9	3	1	4	4	3	2	2	1	1	2	4	2|1|4|3	1,2,4,5,8,9,10,12,14,15,17,19	10|1|2|8|9|13|14|12|15|16|6|19|4|5|3|17	8	10|19|16|13|8|3|9|1|5|4|17|14|12|15|2|6	8	6|12|13|9|4|2|10|8|3|14|19|15|1|16|17|5	2	3	4	5	2|3|4|1	3	What constitutes a contact	Being within 2 meters/6 feet for 15 minutes	Contacts uploaded	Contact with a person having symptoms	Data storage	In a central database, maintained by the Government	Data stored until
21/05/2020 10:24	21/05/2020 10:41	0	100	1022	1	21/05/2020 10:41	R_1QB1xiNKjpyudng					anonymous	EN	1	2	1955	1	10	1	1	5	5	3	1	1	2	2	1	4	1|4|3|2	1,2,4,5,6,9,10,12,13,15,16,17,19	1|2|6|19|5|14|12|16|17|8|13|4|15|3|9|10	16	4|2|3|17|5|14|19|1|6|16|8|10|15|12|9|13	16	15|4|14|8|10|9|19|2|13|16|1|6|12|3|5|17	5	3	1	5	3|4|1|2	1	Location uploaded	None	Data stored until	Not stored	Contacts uploaded	None	Data storage
21/05/2020 10:25	21/05/2020 10:41	0	100	927	1	21/05/2020 10:41	R_1rko5xUo4wkxjyF					anonymous	EN	1	1	1949	1	9	2	2	2	2	3	1	2	1	2	1	2,3,4	3|1|4|2	6,9,10,15,17	10|3|13|4|8|19|2|14|6|1|15|5|17|12|16|9	15	15|8|5|2|17|19|16|12|10|1|9|3|6|14|13|4	8	1|12|4|6|2|9|10|16|19|3|17|14|5|13|15|8	4	2	4	5	1|4|2|3	2	Data stored until	Covid-19 tests are widely available	What constitutes a contact	Being within 4 meters/12 feet for 15 minutes	Purpose of app	Notify human contact tracers to examine user's exposure to virus	Contacts uploaded
21/05/2020 10:21	21/05/2020 10:41	0	100	1204	1	21/05/2020 10:41	R_1QyMeD36bYDcfSU					anonymous	EN	1	2	1996	5	9	2	2	5	5	3	1	2	2	2	1	2,4	2|4|3|1	8,9,13,15	5|12|9|2|4|17|15|3|14|10|19|1|16|6|8|13	8	12|3|4|1|9|8|19|16|15|17|14|13|5|2|6|10	15	2|3|13|5|17|9|16|12|6|14|10|1|15|19|8|4	6	2	5	5	3|4|1|2	3	Location uploaded	First part of postcode area	Contacts uploaded	All contacts regardless of symptoms	Purpose of app	Notify human contact tracers to examine user's exposure to virus	What constitutes a contact
21/05/2020 10:34	21/05/2020 10:41	0	100	425	1	21/05/2020 10:41	R_3LiOZ8NPnxRQyLm					anonymous	EN	1	2	1948	2	7	2	3	3	3	3	2	2	2	2	2	2,4	4|2|1|3	1,10	6|12|10|19|14|8|3|17|16|9|1|13|15|2|5|4	15	14|2|5|15|19|9|12|4|17|1|10|3|6|13|8|16	8	9|17|14|6|12|15|4|1|10|8|16|5|13|2|19|3	3	3	3	3	4|3|2|1	1	Purpose of app	Notify human contact tracers to examine user's exposure to virus	What constitutes a contact	Being within 2 meters/6 feet for 5 minutes	Data storage	In a central database, maintained by the National Health Service	Location uploaded
21/05/2020 10:22	21/05/2020 10:42	0	100	1219	1	21/05/2020 10:42	R_1l0Fv36E6zt9maO					anonymous	EN	1	1	1951	7	8	4	2	4	6	3	1	1	1	1	1	1,2,4	3|2|1|4	2,3,5,6,8,9,13,14,15,16,19	6|15|9|5|1|3|16|12|13|4|17|2|10|8|19|14	13	15|14|19|2|12|10|17|5|1|6|4|9|13|3|8|16	8	6|15|10|13|9|8|16|14|19|12|5|4|2|1|3|17	4	1	4	4	2|1|3|4	1	Location uploaded	First part of postcode area	Purpose of app	Notify human contact tracers to examine user's exposure to virus	What constitutes a contact	Being within 2 meters/6 feet for 15 minutes	Data storage
21/05/2020 10:27	21/05/2020 10:43	0	100	948	1	21/05/2020 10:43	R_3oAPGbQRFptY0u4					anonymous	EN	1	2	1944	2	10	2	6	1	1	3	2	2	1	1	1	2,4	1|4|2|3	2,3,5,6,8,10,12,13,14,15,16,19	5|3|19|6|16|14|10|1|12|15|13|17|2|8|4|9	6	17|8|14|16|10|6|9|12|3|15|1|19|2|4|13|5	8	10|1|19|6|13|15|12|9|2|3|5|17|4|14|16|8	2	1	4	4	1|2|3|4	2	Contacts uploaded	None	Location uploaded	None	What constitutes a contact	Being within 2 meters/6 feet for 15 minutes	Data storage
21/05/2020 10:24	21/05/2020 10:43	0	100	1181	1	21/05/2020 10:43	R_3L4G6gkTW4trx4u					anonymous	EN	1	2	1997	9	5	3	2	2	3	4	1	2	1	1	1	3	2|3|4|1	1,3,13	9|19|3|1|8|6|12|16|5|17|13|15|2|4|10|14	12	5|14|2|12|4|15|10|8|13|17|19|1|6|3|16|9	9	5|13|2|9|1|17|12|15|19|10|14|16|8|4|3|6	5	3	1	3	2|4|3|1	3	What constitutes a contact	Being within 2 meters/6 feet for 5 minutes	Contacts uploaded	All contacts regardless of symptoms	Data stored until	Data kept indefinitely	Data storage
21/05/2020 10:24	21/05/2020 10:44	0	100	1211	1	21/05/2020 10:44	R_TqqpWCPmChbMPp7					anonymous	EN	1	1	1947	8	9	4	3	3	1	3	2	1	1	1	1	4	1|2|4|3	1,8,17	2|9|10|16|19|15|12|4|13|8|6|17|1|14|5|3	8	5|15|10|14|4|6|12|16|17|3|9|2|13|19|1|8	17	15|16|9|19|3|5|13|6|2|12|10|4|17|8|14|1	3	5	1	3	3|1|4|2	2	Location uploaded	None	Data stored until	Not stored	What constitutes a contact	Being within 4 meters/12 feet for 5 minutes	Contacts uploaded
21/05/2020 10:43	21/05/2020 10:46	0	100	158	1	21/05/2020 10:46	R_33xtwcczAbnMvnl					anonymous	EN	1	2	1982	3	6	2	2	4	2	5	1	2	1	2	2	2	2|4|1|3	17	2|5|8|19|14|10|3|6|9|17|4|1|13|12|15|16	13	9|4|12|10|6|2|16|19|13|17|3|8|5|15|14|1	13	2|8|1|9|12|4|16|6|13|5|10|3|19|14|15|17	5	4	1	2	4|2|3|1	3	Data storage	In a central database, maintained by the National Health Service	Purpose of app	Notify human contact tracers to examine user's exposure to virus	What constitutes a contact	Being within 2 meters/6 feet for 5 minutes	Contacts uploaded
21/05/2020 10:23	21/05/2020 10:46	0	100	1357	1	21/05/2020 10:46	R_3KBAjrV1JbpyFnS					anonymous	EN	1	2	1953	9	8	3	2	3	4	3	2	1	2	1	1	2,4	2|1|3|4	4,6,8,10,13,15,17	8|5|14|10|6|15|1|4|2|17|12|9|13|19|16|3	8	2|6|14|19|8|4|13|16|1|10|3|15|12|17|5|9	15	15|5|4|1|13|8|2|17|6|14|3|19|9|16|10|12	5	2	3	5	4|2|1|3	2	What constitutes a contact	Being within 4 meters/12 feet for 5 minutes	Contacts uploaded	Contact with a person having symptoms	Data storage	In a central database, maintained by the Government	Data stored until
21/05/2020 10:25	21/05/2020 10:46	0	100	1298	1	21/05/2020 10:46	R_D37W7yPhMHxS0c9					anonymous	EN	1	2	1999	11	4	1	2	3	2	2	1	1	2	2	1	4	2|3|4|1	16	4|1|16|15|12|19|14|8|5|2|9|6|3|10|17|13	8	3|10|9|8|6|17|16|15|13|12|4|1|14|19|2|5	17	19|17|2|9|13|5|8|10|6|3|12|14|15|1|16|4	3	2	3	3	1|4|2|3	5	Location uploaded	Exact location	What constitutes a contact	Being within 4 meters/12 feet for 5 minutes	Data stored until	An effective vaccine for Covid-19 is widely available	Data storage
21/05/2020 10:42	21/05/2020 10:47	0	100	263	1	21/05/2020 10:47	R_3q8bTlmgGWu1LUx					anonymous	EN	1	2	1989	11	10	4	1	1	1	2	1	2	1	1	2	2,3	2|3|4|1	1,2,16,19	16|5|4|14|13|12|2|9|19|6|17|15|8|3|1|10	2	12|3|17|1|13|8|9|19|2|14|16|5|4|15|6|10	9	9|12|8|4|5|19|13|2|10|15|14|6|1|17|3|16	4	2	1	4	3|4|2|1	4	What constitutes a contact	Being within 2 meters/6 feet for 5 minutes	Contacts uploaded	All contacts regardless of symptoms	Location uploaded	First part of postcode area	Purpose of app
21/05/2020 10:22	21/05/2020 10:47	0	100	1502	1	21/05/2020 10:47	R_2ClZi53zF0Q39QQ					anonymous	EN	1	1	1947	10	10	3	2	1	3	3	2	2	2	2	1	2,4	4|3|2|1	1,13	8|5|1|16|17|6|4|9|15|3|19|13|2|10|12|14	13	10|1|15|8|3|19|13|4|14|2|9|6|17|16|5|12	9	16|17|2|8|19|1|9|4|12|3|14|15|10|13|6|5	5	1	2	4	4|2|3|1	4	Data storage	In a central database, maintained by the Government	Contacts uploaded	Contact with a person having symptoms	Data stored until	Data kept indefinitely	What constitutes a contact
21/05/2020 09:27	21/05/2020 10:47	0	100	4843	1	21/05/2020 10:47	R_u1ST5cmDUf4bXRD					anonymous	EN	1	2	1977	11	7	2	3	3	5	4	2	2	1	2	2	2	4|3|2|1	4,9,16	9|15|5|1|10|13|6|14|16|19|4|2|8|3|17|12	3	13|19|16|4|5|17|1|8|3|2|9|6|15|10|14|12	5	8|1|9|15|6|13|4|3|5|16|12|2|19|10|14|17	3	3	4	4	1|3|4|2	2	Contacts uploaded	All contacts regardless of symptoms	Location uploaded	Exact location	Purpose of app	Notify human contact tracers to examine user's exposure to virus	Data storage
21/05/2020 10:42	21/05/2020 10:48	0	100	392	1	21/05/2020 10:48	R_1mW7jIddA7IxL91					anonymous	EN	1	1	1998	5	10	1	1	1	1	1	1	2	1	1	1	3	3|1|2|4	8	1|5|12|14|9|3|10|17|16|13|4|2|15|19|6|8	17	17|5|16|8|6|2|15|12|10|13|3|9|14|4|1|19	13	9|10|16|13|2|3|12|1|19|14|17|5|8|6|4|15	5	5	5	5	3|4|1|2	3	What constitutes a contact	Being within 2 meters/6 feet for 15 minutes	Location uploaded	None	Contacts uploaded	All contacts regardless of symptoms	Data storage
21/05/2020 10:49	21/05/2020 10:49	0	100	8	1	21/05/2020 10:49	R_307hLZ51MbCHbvj					anonymous	EN	2
21/05/2020 10:40	21/05/2020 10:51	0	100	687	1	21/05/2020 10:51	R_3qOqh9LrhZq0tSR					anonymous	EN	1	2	1998	8	6	2	2	3	3	3	1	2	1	1	2	2,4	3|4|2|1	12,17,19	19|12|1|6|5|13|2|8|17|10|4|9|3|15|14|16	10	13|10|16|5|9|17|14|6|12|2|3|15|19|4|1|8	9	8|9|14|2|15|13|6|12|16|5|3|10|19|1|17|4	4	4	3	4	3|4|2|1	2	Data stored until	Data kept indefinitely	What constitutes a contact	Being within 4 meters/12 feet for 15 minutes	Contacts uploaded	All contacts regardless of symptoms	Location uploaded
21/05/2020 10:44	21/05/2020 10:52	0	100	460	1	21/05/2020 10:52	R_4Vf58FhaaVbfLFL					anonymous	EN	1	1	1997	11	5	5	3	6	6	3	1	1	2	2	1	2,4	4|1|2|3	1,8	3|5|15|12|19|13|2|1|9|10|16|8|17|6|14|4	8	8|5|9|14|15|13|16|2|4|12|6|17|1|19|10|3	8	2|3|8|9|14|1|10|5|17|6|16|4|13|15|19|12	6	6	6	6	3|4|2|1	3	Data stored until	Data kept indefinitely	Contacts uploaded	All contacts regardless of symptoms	Data storage	In a central database, maintained by the Government	What constitutes a contact
21/05/2020 10:49	21/05/2020 10:54	0	100	267	1	21/05/2020 10:54	R_3RmTKWkLCKQIaln					anonymous	EN	1	1	1995	2	8	4	2	1	1	3	1	2	2	2	2	2	4|3|2|1	15	12|14|3|13|6|1|10|4|17|2|19|9|5|8|16|15	12	13|5|2|9|6|17|19|14|16|15|1|8|3|10|12|4	10	17|1|12|4|14|8|19|15|16|13|6|3|2|5|9|10	4	4	3	4	2|3|1|4	4	Data storage	In a central database, maintained by the Government	Purpose of app	Notify human contact tracers to examine user's exposure to virus	Contacts uploaded	Contact with a person having symptoms	What constitutes a contact
21/05/2020 10:42	21/05/2020 10:55	0	100	738	1	21/05/2020 10:55	R_2YJRmCreyvyPN3W					anonymous	EN	1	2	1997	5	9	1	3	5	5	3	1	2	1	2	2	2,4	1|4|3|2	1,2,4,8,9,15	2|13|12|1|8|15|16|5|17|19|14|4|3|10|6|9	8	4|19|5|6|12|13|9|1|15|14|3|8|16|10|17|2	4	19|10|16|9|13|5|6|2|14|12|15|17|1|3|4|8	3	3	4	5	3|4|2|1	4	What constitutes a contact	Being within 2 meters/6 feet for 5 minutes	Location uploaded	First part of postcode area	Data storage	In a central database, maintained by the Government	Data stored until
21/05/2020 10:36	21/05/2020 10:55	0	100	1154	1	21/05/2020 10:55	R_1NrddDQP9Wp0mgs					anonymous	EN	1	1	1947	1	10	2	2	2	4	3	2	1	2	2	1	2,3,4	2|4|1|3	1,2,4,5,6,8,9,10,12,16,17	1|10|19|14|8|5|15|6|3|4|17|16|9|13|12|2	17	6|9|16|5|2|3|10|19|12|17|4|1|15|14|8|13	9	13|4|6|14|1|2|17|16|12|15|5|9|8|19|3|10	4	3	4	4	4|2|1|3	3	Contacts uploaded	None	Purpose of app	Notify users directly of exposure to virus	Data stored until	Not stored	What constitutes a contact
21/05/2020 10:34	21/05/2020 10:56	0	100	1277	1	21/05/2020 10:56	R_3IQM2QuA2DRAz2O					anonymous	EN	1	1	1945	4	10	4	2	4	2	3	1	1	2	1	1	2	3|2|1|4	1,5,8,9,13,15,19	16|10|3|14|15|19|8|5|13|4|12|9|2|6|17|1	15	1|13|6|16|17|3|8|14|19|5|9|2|10|15|12|4	19	6|15|4|19|9|14|5|17|13|1|3|8|10|16|12|2	4	3	5	5	4|1|3|2	1	Data storage	In a central database, maintained by the National Health Service	Data stored until	An effective vaccine for Covid-19 is widely available	Purpose of app	Notify human contact tracers to examine user's exposure to virus	What constitutes a contact
21/05/2020 10:44	21/05/2020 10:56	0	100	711	1	21/05/2020 10:56	R_U9JhXrwHP5s8ZP3					anonymous	EN	1	2	2000	11	8	3	2	5	3	3	2	1	2	1	1	1,4	4|1|2|3	2,6,8,17	13|17|16|1|6|5|9|15|19|8|14|10|3|2|4|12	2	16|5|1|9|15|12|8|6|2|3|19|14|13|4|17|10	3	19|3|8|9|1|15|2|17|13|5|10|16|14|4|12|6	2	2	3	3	4|2|3|1	3	Data stored until	Not stored	Location uploaded	None	What constitutes a contact	Being within 4 meters/12 feet for 15 minutes	Purpose of app
21/05/2020 10:20	21/05/2020 10:57	0	100	2217	1	21/05/2020 10:57	R_31EP5tCSccXwVbH					anonymous	EN	1	2	1948	8	9	3	3	4	4	3	2	2	2	1	1	4	4|2|1|3	4,8,10,15,16,17	16|14|19|9|2|6|12|4|3|13|1|10|8|17|15|5	15	14|10|12|3|1|19|15|4|6|13|17|2|8|16|9|5	15	12|16|15|19|8|5|14|1|6|13|9|10|4|17|2|3	4	3	2	4	2|1|3|4	4	What constitutes a contact	Being within 4 meters/12 feet for 15 minutes	Purpose of app	Notify human contact tracers to examine user's exposure to virus	Contacts uploaded	Contact with a person having symptoms	Location uploaded
21/05/2020 10:49	21/05/2020 10:58	0	100	499	1	21/05/2020 10:58	R_2v5JRtuthjdHMpp					anonymous	EN	1	2	1996	4	5	2	2	4	3	3	2	2	1	1	2	4	2|1|4|3	1,2,6,8,12,13,15	16|12|19|3|8|15|6|17|5|2|10|13|9|4|1|14	15	17|4|14|3|15|10|13|6|19|12|16|9|5|2|8|1	15	15|19|8|12|2|3|14|4|1|10|17|16|6|9|5|13	5	1	3	2	3|2|1|4	3	Data storage	In a central database, maintained by the Government	Purpose of app	Notify human contact tracers to examine user's exposure to virus	Contacts uploaded	All contacts regardless of symptoms	What constitutes a contact
21/05/2020 10:39	21/05/2020 10:58	0	100	1130	1	21/05/2020 10:58	R_ventXikPku7ghuV					anonymous	EN	1	1	2001	12	9	2	1	4	3	3	1	2	2	2	1	2	3|2|1|4	2,12,14,15	19|15|17|1|2|8|9|16|13|5|14|6|4|3|10|12	15	8|6|15|17|13|16|3|19|12|1|9|2|14|10|4|5	14	19|14|1|13|12|2|16|3|8|6|5|9|17|15|4|10	4	2	4	5	3|4|1|2	2	Data stored until	Data kept indefinitely	Location uploaded	None	Data storage	In a central database, maintained by the National Health Service	Purpose of app
21/05/2020 10:53	21/05/2020 10:58	0	100	309	1	21/05/2020 10:58	R_2Vx8l7FWM6dj6Wz					anonymous	EN	1	1	2002	9	8	3	2	2	3	3	1	2	2	2	2	2	1|4|3|2	10	19|17|14|15|5|1|12|9|16|3|2|6|8|13|4|10	8	2|9|1|3|10|19|4|17|5|16|14|15|12|13|8|6	9	17|19|10|15|12|6|1|5|14|4|13|2|3|16|8|9	2	2	2	5	3|1|4|2	2	Contacts uploaded	None	Purpose of app	Notify users directly of exposure to virus	Data stored until	Not stored	What constitutes a contact
21/05/2020 10:53	21/05/2020 10:59	0	100	339	1	21/05/2020 10:59	R_2Cq6zICM7nXZ5WV					anonymous	EN	1	2	1999	9	10	3	3	2	3	3	1	2	1	1	2	1,2,3,4	3|2|4|1	1,2,3,4,8,10,17	17|15|9|8|14|6|12|13|4|10|2|19|5|16|1|3	3	12|10|16|1|19|17|4|2|15|14|6|5|3|9|8|13	8	9|17|6|1|10|19|13|2|14|12|15|3|5|4|16|8	5	2	4	3	4|2|1|3	2	Contacts uploaded	None	Location uploaded	None	Data stored until	Not stored	Data storage
21/05/2020 10:49	21/05/2020 11:00	0	100	672	1	21/05/2020 11:00	R_3JnfndSwRW62KL7					anonymous	EN	1	2	1953	3	8	3	4	4	1	3	2	2	2	2	2	4	4|3|1|2	6,8,10,15,19	19|5|3|4|1|14|16|15|10|9|13|17|12|6|2|8	15	15|10|6|8|5|17|13|3|2|12|16|9|4|1|19|14	15	10|9|15|6|14|13|19|16|5|8|1|3|12|17|2|4	4	1	3	5	4|3|1|2	4	Purpose of app	Notify human contact tracers to examine user's exposure to virus	What constitutes a contact	Being within 2 meters/6 feet for 5 minutes	Data storage	In a central database, maintained by the Government	Location uploaded
21/05/2020 10:49	21/05/2020 11:00	0	100	684	1	21/05/2020 11:00	R_3h0CtXUmYRv40eY					anonymous	EN	1	1	1949	9	7	2	4	2	3	3	2	1	1	1	1	2,4	3|4|2|1	2,5,8,9,10,12,15,16,17,19	5|13|14|10|2|4|8|16|15|9|6|12|17|3|1|19	16	16|19|14|17|13|3|15|10|5|2|8|4|9|12|1|6	17	17|8|13|15|16|14|5|10|9|2|19|1|4|3|12|6	1	3	4	5	2|1|4|3	4	Contacts uploaded	Contact with a person having symptoms	Data storage	In a central database, maintained by the Government	Data stored until	An effective vaccine for Covid-19 is widely available	What constitutes a contact
21/05/2020 10:49	21/05/2020 11:01	0	100	683	1	21/05/2020 11:01	R_2zZIkJhFKbwxotJ					anonymous	EN	1	1	1953	5	9	1	2	1	3	3	2	1	1	2	2	4	4|2|3|1	1,8,10,15,16,17	10|17|16|4|8|19|15|13|3|14|1|12|6|9|2|5	8	6|14|13|10|1|19|2|3|5|12|17|16|4|15|9|8	8	14|3|16|12|2|5|17|9|1|10|19|13|6|8|15|4	5	3	2	5	1|3|4|2	4	Location uploaded	Exact location	Data stored until	Data kept indefinitely	Purpose of app	Notify human contact tracers to examine user's exposure to virus	Contacts uploaded
21/05/2020 10:52	21/05/2020 11:01	0	100	572	1	21/05/2020 11:01	R_xDCXZUEkUp53AMF					anonymous	EN	1	1	1947	8	7	3	3	3	2	3	2	2	1	2	2	4	4|1|2|3	1,12,16,17	5|2|8|17|19|6|10|13|4|3|12|9|1|14|16|15	16	14|4|5|12|6|10|13|2|8|9|3|19|1|16|15|17	8	8|15|17|13|14|19|16|2|4|12|9|10|1|6|5|3	4	2	3	5	1|4|2|3	4	What constitutes a contact	Being within 2 meters/6 feet for 15 minutes	Data storage	In a central database, maintained by the National Health Service	Purpose of app	Notify human contact tracers to examine user's exposure to virus	Data stored until
21/05/2020 10:53	21/05/2020 11:01	0	100	493	1	21/05/2020 11:01	R_3HU4idCU7aa1VfG					anonymous	EN	1	1	1954	8	8	2	5	5	5	3	1	1	2	1	1	4	4|3|1|2	9,16	9|1|2|4|15|6|13|10|3|8|12|17|16|14|5|19	10	3|6|14|5|12|13|4|1|10|2|15|16|9|17|19|8	16	5|15|14|12|6|4|13|9|16|19|8|10|3|17|2|1	3	5	1	5	3|1|2|4	1	Purpose of app	Notify users directly of exposure to virus	Location uploaded	None	What constitutes a contact	Being within 2 meters/6 feet for 15 minutes	Contacts uploaded
21/05/2020 10:52	21/05/2020 11:01	0	100	585	1	21/05/2020 11:01	R_85DOyKt0dqFEN1v					anonymous	EN	1	1	2000	8	8	3	1	1	1	3	1	2	1	1	2	1,2	3|2|4|1	2,5,8	3|12|17|4|6|16|15|14|2|1|13|8|10|19|9|5	1	13|19|9|12|4|6|1|10|2|5|17|8|3|16|14|15	8	8|14|3|17|2|13|9|1|6|12|10|4|19|5|15|16	3	4	2	5	1|2|4|3	3	Data storage	In a central database, maintained by the Government	Contacts uploaded	None	Location uploaded	Exact location	What constitutes a contact
21/05/2020 10:54	21/05/2020 11:02	0	100	445	1	21/05/2020 11:02	R_1pPvSzVM8MoS7vE					anonymous	EN	1	2	1999	3	8	3	1	5	5	3	1	2	1	1	1	2	2|4|1|3	2,4,9	6|10|8|19|15|3|14|17|1|4|16|2|5|12|13|9	9	19|10|9|8|2|3|16|13|14|17|1|15|6|5|12|4	4	12|2|1|3|19|17|16|9|13|10|5|14|4|8|15|6	1	5	4	4	4|3|2|1	4	Location uploaded	None	What constitutes a contact	Being within 2 meters/6 feet for 15 minutes	Data storage	Decentralised, locally at device.	Contacts uploaded
21/05/2020 10:50	21/05/2020 11:02	0	100	682	1	21/05/2020 11:02	R_3IajpWDDxDJaAeg					anonymous	EN	1	2	2001	11	9	3	1	1	1	3	2	2	1	1	2	4	4|1|3|2	8	6|1|8|19|16|10|4|9|17|14|15|5|2|12|13|3	9	3|8|5|14|1|4|9|13|12|15|2|16|19|6|17|10	3	2|17|13|19|9|5|10|1|8|12|4|15|6|16|14|3	4	3	5	4	2|3|1|4	3	Contacts uploaded	All contacts regardless of symptoms	Data stored until	An effective vaccine for Covid-19 is widely available	Data storage	In a central database, maintained by the Government	What constitutes a contact
21/05/2020 10:47	21/05/2020 11:02	0	100	901	1	21/05/2020 11:02	R_qKpyAGQsDphiKiZ					anonymous	EN	1	1	1953	3	3	2	4	4	4	3	2	2	2	1	1	2,4	2|3|1|4	1,5,8,9,12,15,16,17,19	13|15|2|17|1|4|6|5|16|8|14|10|3|12|9|19	9	16|4|9|8|1|10|15|12|6|19|14|3|17|13|2|5	15	16|10|3|15|19|9|2|17|1|12|13|8|5|14|4|6	5	2	1	3	3|4|1|2	4	What constitutes a contact	Being within 2 meters/6 feet for 15 minutes	Data stored until	Covid-19 tests are widely available	Contacts uploaded	All contacts regardless of symptoms	Purpose of app
21/05/2020 10:49	21/05/2020 11:02	0	100	772	1	21/05/2020 11:02	R_3dwvX5IEuDKvqPD					anonymous	EN	1	1	1938	2	8	3	2	2	2	3	1	2	1	2	1	1,2,4	3|1|2|4	2,3,5,6,8,10,13,16,19	1|6|19|14|13|17|2|5|4|9|3|12|10|8|15|16	15	10|1|19|6|12|17|4|2|14|9|3|15|5|16|8|13	6	14|15|19|12|13|2|17|1|4|16|10|5|8|6|3|9	4	1	4	4	2|1|3|4	2	Data stored until	An effective vaccine for Covid-19 is widely available	What constitutes a contact	Being within 2 meters/6 feet for 15 minutes	Contacts uploaded	None	Data storage
21/05/2020 10:52	21/05/2020 11:02	0	100	635	1	21/05/2020 11:02	R_3Po6MUTrUUab92K					anonymous	EN	1	2	1998	11	8	4	6	5	5	3	2	2	2	1	2	4	2|3|4|1	2,6,8,10,12,13	19|17|10|12|13|9|16|1|6|3|14|4|8|15|2|5	8	1|17|5|12|3|15|8|13|2|19|14|16|6|10|9|4	8	10|4|19|12|5|13|2|3|16|1|17|15|14|6|8|9	6	1	2	3	2|4|1|3	3	Data stored until	Data kept indefinitely	Contacts uploaded	Contact with a person having symptoms	Purpose of app	Notify human contact tracers to examine user's exposure to virus	What constitutes a contact
21/05/2020 10:52	21/05/2020 11:02	0	100	640	1	21/05/2020 11:02	R_3nMML45CglVTGgN					anonymous	EN	1	2	1952	1	8	3	3	3	3	3	1	1	2	2	2	2,4	2|3|4|1	4,6,8,10,15,17	2|13|17|19|14|1|12|9|6|10|16|5|3|4|8|15	8	5|6|19|15|14|2|10|8|3|1|12|13|9|4|17|16	15	10|15|14|9|6|4|5|13|3|16|12|17|19|2|1|8	3	2	3	4	1|3|2|4	2	Data storage	In a central database, maintained by the Government	Purpose of app	Notify human contact tracers to examine user's exposure to virus	What constitutes a contact	Being within 4 meters/12 feet for 5 minutes	Location uploaded
21/05/2020 10:52	21/05/2020 11:02	0	100	648	1	21/05/2020 11:02	R_1PREgfTKE7OrpCy					anonymous	EN	1	1	1949	11	8	4	1	3	5	3	2	1	1	2	2	1,2,4	4|3|2|1	8,9,10,15,16,17	4|9|3|19|13|2|6|10|8|14|12|15|5|16|17|1	15	9|12|6|14|5|1|4|15|13|17|16|10|8|3|19|2	15	2|1|13|5|17|16|14|9|6|8|12|3|10|19|15|4	5	5	5	5	3|1|2|4	4	What constitutes a contact	Being within 4 meters/12 feet for 5 minutes	Data stored until	Covid-19 tests are widely available	Contacts uploaded	Contact with a person having symptoms	Purpose of app
21/05/2020 10:52	21/05/2020 11:03	0	100	674	1	21/05/2020 11:03	R_1jfRPDWrpgS7xxj					anonymous	EN	1	2	1997	12	9	1	5	5	5	5	1	2	1	1	1	2	2|4|1|3	2	9|2|4|14|8|1|12|6|3|5|15|13|19|16|17|10	1	1|19|6|17|2|14|15|13|16|4|9|5|12|10|8|3	1	13|9|10|3|12|8|16|14|6|2|5|1|15|4|19|17	1	2	1	3	1|3|2|4	3	Data storage	In a central database, maintained by the Government	What constitutes a contact	Being within 2 meters/6 feet for 15 minutes	Purpose of app	Notify human contact tracers to examine user's exposure to virus	Location uploaded
21/05/2020 10:53	21/05/2020 11:03	0	100	611	1	21/05/2020 11:03	R_rqhVkSEL7CHomjf					anonymous	EN	1	2	1952	2	7	3	3	3	3	3	2	2	1	1	1	2,4	1|4|2|3	6,13,15	19|10|8|4|12|3|16|17|6|1|9|15|2|5|14|13	6	6|1|8|9|19|3|14|4|5|15|16|17|13|10|2|12	15	2|5|3|14|15|17|16|13|19|1|6|9|8|4|10|12	5	1	4	5	2|3|4|1	4	Purpose of app	Notify human contact tracers to examine user's exposure to virus	Location uploaded	First part of postcode area	What constitutes a contact	Being within 4 meters/12 feet for 5 minutes	Data storage
21/05/2020 10:51	21/05/2020 11:04	0	100	743	1	21/05/2020 11:04	R_cP9NVh1DeUYAcM1					anonymous	EN	1	2	1962	10	10	3	1	1	1	1	1	1	1	2	1	4	3|4|2|1	1,6,8,10,15,16,19	1|19|8|17|12|4|15|13|6|5|10|3|14|9|16|2	8	3|13|16|10|5|2|9|1|8|14|12|15|19|6|17|4	8	17|8|16|15|9|5|10|13|12|3|4|1|2|19|14|6	5	1	5	5	4|3|2|1	2	Contacts uploaded	All contacts regardless of symptoms	What constitutes a contact	Being within 4 meters/12 feet for 5 minutes	Location uploaded	First part of postcode area	Data storage
21/05/2020 10:53	21/05/2020 11:04	0	100	671	1	21/05/2020 11:04	R_3sBtmjJfiCzLqeZ					anonymous	EN	1	1	1952	10	1	1	1	1	1	3	1	1	1	2	1	4	1|3|4|2	3,13,17,19	16|14|15|12|9|13|4|8|3|17|5|19|1|6|10|2	13	8|16|5|1|14|2|9|6|3|10|15|12|17|13|19|4	13	16|8|15|3|10|19|6|12|1|9|13|17|5|14|2|4	5	1	5	5	1|2|4|3	4	Purpose of app	Notify users directly of exposure to virus	Data storage	Decentralised, locally at device.	Location uploaded	None	What constitutes a contact
21/05/2020 10:49	21/05/2020 11:05	0	100	960	1	21/05/2020 11:05	R_2uWMDkvXb48YWVJ					anonymous	EN	1	1	1952	5	9	3	4	2	2	3	1	1	2	1	2	1,2,4	3|2|4|1	1,2,3,4,6,10,12,15,16,17	15|8|6|19|16|2|3|13|9|5|17|1|4|14|12|10	17	2|1|3|12|19|16|15|10|5|13|9|14|4|17|6|8	10	12|3|8|16|19|1|4|6|15|9|5|17|13|14|10|2	5	2	4	5	2|4|1|3	3	Contacts uploaded	None	What constitutes a contact	Being within 2 meters/6 feet for 5 minutes	Purpose of app	Notify human contact tracers to examine user's exposure to virus	Data stored until
21/05/2020 10:49	21/05/2020 11:05	0	100	975	1	21/05/2020 11:05	R_3FVfJe7dc6SrOTY					anonymous	EN	1	1	1953	9	9	3	2	4	3	3	2	2	1	2	1	1,2,4	3|1|2|4	1,4,9,10,12,15,16,17	6|9|14|8|17|1|19|10|2|3|15|4|5|16|13|12	8	12|6|19|17|4|15|10|16|5|3|2|14|9|8|1|13	8	14|17|6|9|10|16|1|12|4|5|13|8|15|19|2|3	4	3	5	3	1|3|2|4	3	What constitutes a contact	Being within 4 meters/12 feet for 5 minutes	Data storage	In a central database, maintained by the Government	Location uploaded	First part of postcode area	Data stored until
21/05/2020 10:53	21/05/2020 11:06	0	100	780	1	21/05/2020 11:06	R_2QA3fyKOCcjaUOS					anonymous	EN	1	2	1949	5	7	3	3	3	2	4	1	2	1	1	2	2,4	3|2|4|1	1,2,3,6,10,13	14|19|17|9|10|16|13|8|4|2|3|12|1|5|6|15	13	3|5|6|2|12|9|10|15|14|4|16|1|8|19|13|17	9	6|4|8|10|1|9|15|17|3|5|2|19|14|13|16|12	4	1	3	5	4|2|3|1	1	Purpose of app	Notify users directly of exposure to virus	Location uploaded	None	What constitutes a contact	Being within 4 meters/12 feet for 5 minutes	Data storage
21/05/2020 10:55	21/05/2020 11:07	0	100	664	1	21/05/2020 11:07	R_6LsgUffrEmULHJn					anonymous	EN	1	1	1952	5	9	4	3	4	2	3	2	2	1	1	1	2,4	2|4|3|1	6,8,9,13	6|13|10|5|17|2|4|12|9|16|3|8|14|15|19|1	13	9|1|16|13|2|17|15|4|6|10|14|19|12|3|8|5	8	5|19|3|13|14|16|9|6|17|12|1|15|4|2|10|8	5	1	5	5	2|4|3|1	4	Location uploaded	Exact location	Contacts uploaded	Contact with a person having symptoms	Data stored until	Covid-19 tests are widely available	Purpose of app
21/05/2020 10:59	21/05/2020 11:07	0	100	469	1	21/05/2020 11:07	R_210aMdDm5b1h8M3					anonymous	EN	1	2	1951	4	7	3	3	3	4	3	1	2	1	2	2	2,3,4	1|3|2|4	2,8,9,15,17	9|17|2|5|19|4|10|8|1|15|6|3|13|12|14|16	8	6|14|17|13|16|9|5|1|19|8|15|3|4|12|2|10	8	1|16|13|14|6|5|2|10|17|8|15|12|19|9|4|3	3	2	3	3	1|3|2|4	3	Contacts uploaded	None	Purpose of app	Notify human contact tracers to examine user's exposure to virus	Data storage	In a central database, maintained by the National Health Service	What constitutes a contact
21/05/2020 10:51	21/05/2020 11:07	0	100	946	1	21/05/2020 11:07	R_3fUBwjzrOFkqKa9					anonymous	EN	1	1	1953	7	9	3	2	3	5	3	1	2	1	1	1	2,4	3|2|4|1	8,9,15	4|14|17|5|16|6|19|12|3|10|1|15|8|9|2|13	9	13|5|3|4|8|10|12|17|2|16|19|6|9|14|1|15	8	10|12|6|1|3|9|17|16|8|4|2|13|14|5|19|15	1	3	2	5	4|1|2|3	4	Purpose of app	Notify human contact tracers to examine user's exposure to virus	Location uploaded	Exact location	Data stored until	An effective vaccine for Covid-19 is widely available	Data storage
21/05/2020 10:49	21/05/2020 11:08	0	100	1112	1	21/05/2020 11:08	R_263I0qgfvaps2P8					anonymous	EN	1	2	1953	5	9	2	3	5	3	3	1	1	2	2	1	4	4|1|2|3	2,3,8,13	17|14|12|10|19|2|15|8|6|13|9|5|3|16|4|1	13	15|8|16|6|14|4|13|9|1|2|3|12|10|5|19|17	8	4|6|3|9|13|19|5|12|15|14|17|1|2|10|16|8	6	1	5	3	2|1|3|4	3	Purpose of app	Notify users directly of exposure to virus	Data storage	Decentralised, locally at device.	Contacts uploaded	None	Data stored until
21/05/2020 11:02	21/05/2020 11:08	0	100	360	1	21/05/2020 11:08	R_1qVRmdsYJZp5cUN					anonymous	EN	1	2	1989	11	7	3	1	2	4	1	1	1	2	1	2	1	1|2|4|3	1,16	13|19|6|14|4|2|8|12|16|5|10|3|1|15|17|9	3	6|12|13|19|1|14|9|16|5|8|2|10|17|3|15|4	8	16|4|12|17|15|1|2|3|8|6|19|13|10|9|14|5	3	4	1	1	3|1|2|4	4	What constitutes a contact	Being within 2 meters/6 feet for 5 minutes	Location uploaded	None	Contacts uploaded	None	Purpose of app
21/05/2020 10:46	21/05/2020 11:09	0	100	1382	1	21/05/2020 11:09	R_2VlmX82bSwCvSgz					anonymous	EN	1	2	1948	5	10	2	3	4	3	3	1	2	2	2	1	2,4	3|2|1|4	2,6,8,15,16	16|12|1|13|2|6|14|10|9|19|8|17|4|5|3|15	8	9|19|5|15|2|13|3|12|1|14|16|6|10|17|4|8	15	12|2|9|19|6|10|3|8|17|16|1|4|15|13|14|5	3	2	4	5	2|1|3|4	3	What constitutes a contact	Being within 2 meters/6 feet for 5 minutes	Data storage	In a central database, maintained by the National Health Service	Location uploaded	Exact location	Data stored until
21/05/2020 10:49	21/05/2020 11:09	0	100	1179	1	21/05/2020 11:09	R_1IWQCqXj63KPLb6					anonymous	EN	1	2	1946	3	6	2	2	2	2	3	1	1	1	2	1	2,4	3|1|4|2	5,6,10,12,14,15	4|3|16|9|13|8|14|17|2|15|1|12|5|6|19|10	15	14|3|6|13|19|8|10|9|5|4|12|2|1|16|15|17	15	12|17|14|5|19|10|13|3|1|6|8|2|16|15|4|9	4	3	3	2	4|1|2|3	2	Contacts uploaded	None	Location uploaded	None	Data stored until	Not stored	What constitutes a contact
21/05/2020 10:49	21/05/2020 11:09	0	100	1215	1	21/05/2020 11:09	R_3lS7ua2X004rNsh					anonymous	EN	1	1	1947	11	9	4	5	1	1	3	1	1	2	2	1	2,4	2|1|3|4	1,2,5,6,8,10,12,13,16,19	13|3|16|2|12|19|9|17|10|14|1|5|8|4|6|15	16	17|6|9|10|19|3|8|16|14|13|4|1|2|12|5|15	8	6|14|1|3|19|9|12|10|13|4|17|5|2|8|15|16	1	1	3	1	1|4|3|2	3	Contacts uploaded	None	What constitutes a contact	Being within 2 meters/6 feet for 5 minutes	Data storage	Decentralised, locally at device.	Data stored until
21/05/2020 10:49	21/05/2020 11:10	0	100	1276	1	21/05/2020 11:10	R_zSBYFcGsFrCrEPf					anonymous	EN	1	1	1943	7	8	3	4	2	2	3	1	1	2	1	1	1,2,4	4|3|1|2	1,2,4,6,8,12,13,16,17	6|15|2|5|14|10|8|3|9|19|1|13|17|16|4|12	1	17|14|1|13|6|8|9|4|15|3|10|19|12|2|5|16	8	3|16|12|15|19|4|6|13|14|1|17|2|10|9|8|5	5	1	5	5	2|1|3|4	3	Contacts uploaded	All contacts regardless of symptoms	Data storage	In a central database, maintained by the National Health Service	What constitutes a contact	Being within 2 meters/6 feet for 15 minutes	Location uploaded
21/05/2020 10:47	21/05/2020 11:10	0	100	1412	1	21/05/2020 11:10	R_3DwoLEaro8xFUEh					anonymous	EN	1	1	1938	2	9	3	4	2	2	3	2	2	2	1	1	1,2,4	3|1|2|4	1,6,8,12,15,16	16|8|5|19|2|4|15|1|12|13|17|9|14|3|10|6	15	4|2|8|10|17|6|15|13|12|19|1|9|3|5|16|14	15	16|15|12|19|17|3|5|10|9|8|6|4|14|1|2|13	5	1	1	5	2|4|1|3	4	Contacts uploaded	None	Location uploaded	None	Data storage	Decentralised, locally at device.	Data stored until
21/05/2020 10:53	21/05/2020 11:10	0	100	1049	1	21/05/2020 11:10	R_22rJtLCwM0rfAjz					anonymous	EN	1	2	1952	9	9	3	2	2	2	3	1	2	2	1	1	1,2,4	3|2|4|1	1,2,6,8,10,12,13,15,16,17,19	10|4|3|17|8|14|9|15|2|16|13|1|5|6|12|19	8	4|3|1|13|15|8|17|5|6|16|12|19|9|2|14|10	8	16|6|8|17|9|13|1|5|3|19|12|10|4|15|14|2	4	2	4	5	1|4|3|2	3	Contacts uploaded	None	Data stored until	Not stored	Data storage	Decentralised, locally at device.	Purpose of app
21/05/2020 10:53	21/05/2020 11:11	0	100	1107	1	21/05/2020 11:11	R_1my0O2DgFy3Zv6s					anonymous	EN	1	2	1955	1	10	4	3	5	3	3	1	1	1	2	1	1,2,4	1|3|2|4	1,2,3,4,5,6,8,9,10,12,13,14,15,16,17,19	15|13|2|1|4|8|5|9|6|3|12|17|19|10|14|16	15	15|17|4|19|3|14|12|5|8|1|6|16|13|2|10|9	15	16|13|9|14|10|6|17|2|8|4|3|1|19|12|5|15	4	1	3	5	1|4|2|3	3	Contacts uploaded	Contact with a person having symptoms	What constitutes a contact	Being within 2 meters/6 feet for 5 minutes	Location uploaded	First part of postcode area	Purpose of app
21/05/2020 10:53	21/05/2020 11:12	0	100	1120	1	21/05/2020 11:12	R_72PSLi0DVkd33e9					anonymous	EN	1	2	1949	8	6	2	3	5	2	3	1	1	2	1	1	4	2|4|3|1	2,6,8,10,13,15,16,19	19|16|10|4|2|6|9|1|5|12|8|13|14|15|17|3	8	4|8|5|1|15|17|2|16|13|14|19|9|10|12|6|3	15	3|16|6|9|5|12|14|15|4|13|2|8|10|17|19|1	5	1	2	5	2|1|4|3	4	Purpose of app	Notify human contact tracers to examine user's exposure to virus	Data stored until	Covid-19 tests are widely available	What constitutes a contact	Being within 4 meters/12 feet for 5 minutes	Contacts uploaded
21/05/2020 11:02	21/05/2020 11:12	0	100	575	1	21/05/2020 11:12	R_2sM98zMXoYM3VM5					anonymous	EN	1	1	1995	11	8	3	6	6	6	3	1	1	1	1	2	2,4	4|2|1|3	1,6,12,13,17	5|17|15|14|19|4|3|12|8|2|13|10|1|6|16|9	8	8|19|6|5|9|16|15|4|1|17|3|12|13|2|14|10	1	1|17|19|3|14|2|15|10|13|5|4|12|6|9|8|16	3	1	5	4	4|1|2|3	3	What constitutes a contact	Being within 2 meters/6 feet for 15 minutes	Location uploaded	None	Data storage	Decentralised, locally at device.	Data stored until
21/05/2020 10:51	21/05/2020 11:13	0	100	1275	1	21/05/2020 11:13	R_TnGwzO6pGs136Zr					anonymous	EN	1	1	1940	10	10	3	2	6	3	3	1	2	1	1	2	1,2,4	2|4|1|3	8,10,14,15,19	16|3|4|2|8|6|13|9|14|5|10|15|1|19|17|12	19	13|8|15|9|2|4|17|12|19|5|6|10|3|1|16|14	15	12|16|1|5|14|19|13|10|4|9|6|8|15|3|2|17	4	2	3	4	3|1|2|4	2	Contacts uploaded	Contact with a person having symptoms	What constitutes a contact	Being within 2 meters/6 feet for 5 minutes	Location uploaded	Exact location	Purpose of app
21/05/2020 11:09	21/05/2020 11:13	0	100	221	1	21/05/2020 11:13	R_VHV4LjhCNAp7QLD					anonymous	EN	1	1	2000	2	9	1	3	4	3	3	1	2	1	1	2	4	2|4|1|3	6,17	8|3|9|13|10|4|2|14|17|6|12|16|15|1|5|19	9	1|6|3|4|10|19|17|15|9|8|12|5|16|13|14|2	6	14|6|13|5|10|2|4|1|12|15|8|16|19|3|17|9	4	5	2	3	4|2|3|1	4	Data storage	In a central database, maintained by the National Health Service	What constitutes a contact	Being within 2 meters/6 feet for 5 minutes	Contacts uploaded	Contact with a person having symptoms	Data stored until
21/05/2020 10:51	21/05/2020 11:13	0	100	1314	1	21/05/2020 11:13	R_3m1ziFrrMKUg1Zk					anonymous	EN	1	1	1965	9	9	1	1	4	4	3	2	2	1	1	1	2,4	4|3|1|2	8,9,10,12,16,17	15|16|8|2|13|5|17|19|4|1|3|10|12|14|6|9	15	6|19|8|1|13|3|15|12|9|17|2|14|16|5|4|10	9	10|15|1|6|13|3|17|9|8|14|19|5|4|12|2|16	2	1	4	5	1|2|4|3	2	Contacts uploaded	Contact with a person having symptoms	Data storage	In a central database, maintained by the National Health Service	Data stored until	Data kept indefinitely	Location uploaded
21/05/2020 10:55	21/05/2020 11:14	0	100	1084	1	21/05/2020 11:14	R_3RjSxKMM7KHyb3g					anonymous	EN	1	1	1952	9	10	3	3	3	3	3	2	1	1	1	1	2,4	4|1|3|2	3,6,8,15,16,19	19|16|14|5|4|17|6|15|13|2|8|3|9|10|12|1	8	2|19|15|9|4|5|6|1|13|17|16|8|14|10|3|12	8	5|15|16|13|17|14|8|10|9|2|3|12|19|1|4|6	5	1	5	5	3|1|4|2	1	Data storage	In a central database, maintained by the National Health Service	Purpose of app	Notify human contact tracers to examine user's exposure to virus	What constitutes a contact	Being within 4 meters/12 feet for 5 minutes	Contacts uploaded
21/05/2020 11:06	21/05/2020 11:14	0	100	440	1	21/05/2020 11:14	R_1EccT9yohdcvkpP					anonymous	EN	1	2	2000	11	10	4	1	4	4	3	1	1	1	1	2	2	1|2|4|3	1,2,3,8,10	13|3|9|8|6|16|10|2|17|12|1|5|14|19|15|4	1	6|8|17|12|19|4|5|15|2|9|1|13|10|3|14|16	3	3|5|12|14|4|16|10|8|9|15|13|6|2|17|1|19	4	3	5	4	1|2|3|4	3	What constitutes a contact	Being within 4 meters/12 feet for 5 minutes	Data stored until	Data kept indefinitely	Purpose of app	Notify human contact tracers to examine user's exposure to virus	Contacts uploaded
21/05/2020 11:10	21/05/2020 11:14	0	100	234	1	21/05/2020 11:14	R_2CCyUBqlMzbJ3MU					anonymous	EN	1	2	1999	3	4	3	3	4	1	3	2	1	2	2	1	2	3|2|4|1	6,10,15	19|15|8|5|16|1|14|13|10|9|3|4|12|6|2|17	5	10|5|16|17|3|15|6|13|4|14|19|1|8|9|2|12	2	10|1|16|15|12|13|9|19|17|8|2|3|14|4|6|5	2	2	1	4	2|1|4|3	3	Location uploaded	Exact location	Contacts uploaded	Contact with a person having symptoms	Data stored until	Covid-19 tests are widely available	Purpose of app
21/05/2020 10:53	21/05/2020 11:14	0	100	1257	1	21/05/2020 11:14	R_2dM71t6RY3n0DTg					anonymous	EN	1	1	1946	10	9	3	3	4	4	3	1	2	2	1	1	2,4	1|2|3|4	1,2,3,4,5,6,8,9,10,12,14,15,16,17,19	14|16|9|8|4|10|12|1|15|6|5|3|19|17|2|13	8	8|15|16|12|19|13|2|1|9|14|4|10|17|6|3|5	8	15|9|16|8|5|1|17|4|12|10|13|6|3|14|19|2	5	3	3	4	3|4|2|1	2	Location uploaded	Exact location	What constitutes a contact	Being within 4 meters/12 feet for 15 minutes	Data stored until	Data kept indefinitely	Contacts uploaded
21/05/2020 10:53	21/05/2020 11:14	0	100	1256	1	21/05/2020 11:14	R_1OPHX1JBl5RY9G9					anonymous	EN	1	2	1943	8	9	2	1	1	1	4	1	1	2	2	2	4	3|1|2|4	1,8,9,10,16,17,19	16|10|14|5|8|17|1|9|19|12|15|4|6|2|3|13	16	13|1|17|19|8|12|3|14|6|9|15|10|4|5|2|16	8	15|6|12|10|5|1|4|3|8|13|16|2|14|17|9|19	1	1	6	3	3|4|2|1	2	What constitutes a contact	Being within 2 meters/6 feet for 5 minutes	Data storage	In a central database, maintained by the Government	Location uploaded	Exact location	Data stored until
21/05/2020 10:59	21/05/2020 11:14	0	100	928	1	21/05/2020 11:14	R_3JJJFiV1fsIZkVG					anonymous	EN	1	2	1945	2	9	3	3	6	6	3	1	2	2	1	2	2,4	3|2|4|1	1,2,6,12,16	12|9|13|5|10|6|8|17|3|1|14|15|16|19|4|2	8	13|5|14|1|9|4|12|16|15|8|19|3|6|10|17|2	8	2|10|15|8|3|14|12|9|5|6|19|13|4|1|16|17	3	2	4	5	2|3|4|1	2	Data stored until	Data kept indefinitely	What constitutes a contact	Being within 4 meters/12 feet for 15 minutes	Purpose of app	Notify human contact tracers to examine user's exposure to virus	Contacts uploaded
21/05/2020 10:55	21/05/2020 11:15	0	100	1165	1	21/05/2020 11:15	R_YY52MPojm2x3YjL					anonymous	EN	1	1	1956	5	10	2	2	4	4	3	1	2	1	2	1	2,3,4	1|4|2|3	1,2,6,15,17,19	8|19|2|16|13|15|3|10|9|6|1|12|4|17|5|14	19	1|4|19|17|14|5|13|10|8|9|3|2|6|16|15|12	1	6|8|1|3|10|9|16|15|4|5|19|2|14|13|12|17	5	3	3	5	1|2|3|4	3	Purpose of app	Notify human contact tracers to examine user's exposure to virus	Contacts uploaded	All contacts regardless of symptoms	Data storage	In a central database, maintained by the Government	Data stored until
21/05/2020 11:07	21/05/2020 11:15	0	100	512	1	21/05/2020 11:15	R_2Wx34GX2bTCmOS9					anonymous	EN	1	2	1998	3	5	2	4	2	2	3	2	2	2	1	1	4	4|1|3|2	6,8,9,13	10|9|19|5|14|3|1|12|8|6|13|16|15|17|4|2	6	5|15|12|3|2|1|8|13|10|17|16|19|6|14|9|4	15	16|3|2|1|13|17|10|12|9|15|19|14|6|4|8|5	3	2	4	4	2|1|4|3	3	Purpose of app	Notify users directly of exposure to virus	Data storage	Decentralised, locally at device.	What constitutes a contact	Being within 4 meters/12 feet for 15 minutes	Data stored until
21/05/2020 10:53	21/05/2020 11:16	0	100	1376	1	21/05/2020 11:16	R_1dfVOrDPj6vNoor					anonymous	EN	1	1	1966	7	10	2	1	4	4	3	2	2	2	2	1	3,4	3|4|2|1	1,2,3,4,5,6,8,9,10,12,14,15,17,19	1|5|16|2|4|15|8|14|13|6|9|10|12|19|17|3	8	4|3|15|17|5|6|2|8|19|14|12|1|9|13|10|16	8	6|14|16|2|5|10|9|3|19|17|4|12|13|1|8|15	1	4	2	5	3|4|2|1	4	Purpose of app	Notify users directly of exposure to virus	Location uploaded	None	Data stored until	Not stored	What constitutes a contact
21/05/2020 10:55	21/05/2020 11:16	0	100	1248	1	21/05/2020 11:16	R_2f7YsUdR9jablqc					anonymous	EN	1	1	1947	8	9	3	3	2	3	3	2	1	2	2	1	4	3|1|4|2	1,8,9,10,12,15,17,19	4|15|10|14|16|9|1|17|19|13|3|12|8|2|6|5	1	17|14|19|9|13|5|3|15|4|2|10|6|16|8|1|12	8	17|5|16|13|19|9|2|10|1|14|3|15|12|4|8|6	4	3	2	5	2|3|1|4	4	Purpose of app	Notify users directly of exposure to virus	Location uploaded	None	Data stored until	Not stored	Data storage
21/05/2020 10:55	21/05/2020 11:16	0	100	1258	1	21/05/2020 11:16	R_2B2I22ZkScONiyv					anonymous	EN	1	1	1944	4	10	2	2	4	3	3	2	2	1	1	1	2,4	1|4|2|3	1,8,9,12,14,16,17,19	14|6|4|3|15|19|12|9|16|2|1|13|8|17|10|5	1	14|17|9|1|13|16|19|8|4|5|15|12|2|6|10|3	8	3|10|1|8|15|14|12|6|17|19|13|9|5|2|16|4	4	4	5	5	2|3|1|4	4	Contacts uploaded	None	Data stored until	Not stored	Location uploaded	None	Data storage
21/05/2020 10:53	21/05/2020 11:16	0	100	1398	1	21/05/2020 11:16	R_1jZJz16jbNu5San					anonymous	EN	1	2	1951	2	8	2	6	4	3	3	1	2	2	2	2	1,2,3,4	2|1|4|3	2,3,6,9,10,13,15,16	8|9|13|10|2|1|6|19|12|4|14|5|3|15|17|16	9	9|19|3|1|6|13|2|16|8|15|4|5|10|17|14|12	9	5|8|19|6|15|16|17|13|3|1|4|12|14|9|2|10	2	1	4	6	3|1|2|4	2	What constitutes a contact	Being within 4 meters/12 feet for 5 minutes	Location uploaded	None	Contacts uploaded	Contact with a person having symptoms	Data stored until
21/05/2020 11:06	21/05/2020 11:17	0	100	659	1	21/05/2020 11:17	R_3gLVXdf5l34W2IL					anonymous	EN	1	2	2001	9	9	2	1	3	4	3	1	1	2	1	1	4	1|2|3|4	4,5,8,9,15,17,19	17|9|5|14|4|6|10|13|15|19|3|2|16|1|12|8	9	19|10|6|3|4|16|14|9|2|5|12|1|8|13|17|15	8	9|2|17|12|14|1|16|6|3|13|15|4|8|10|5|19	2	4	4	4	4|1|3|2	4	Purpose of app	Notify human contact tracers to examine user's exposure to virus	Data stored until	Data kept indefinitely	Location uploaded	First part of postcode area	What constitutes a contact
21/05/2020 11:08	21/05/2020 11:18	0	100	551	1	21/05/2020 11:18	R_2SeHpuKw86nowyA					anonymous	EN	1	2	2000	12	10	4	2	2	2	3	1	1	1	2	1	2,4	3|2|4|1	1,2,3,4,5,6,10,17	2|10|6|12|15|16|3|9|4|5|13|1|14|8|19|17	5	12|19|13|2|15|9|17|5|4|3|6|1|10|16|8|14	8	5|14|2|16|13|6|1|15|9|17|4|12|19|3|10|8	3	4	4	5	2|4|3|1	4	Data stored until	Covid-19 tests are widely available	Data storage	In a central database, maintained by the Government	What constitutes a contact	Being within 4 meters/12 feet for 5 minutes	Contacts uploaded
21/05/2020 11:18	21/05/2020 11:18	0	100	10	1	21/05/2020 11:18	R_3e8GNbaKgD6hW4F					anonymous	EN	2
21/05/2020 10:53	21/05/2020 11:19	0	100	1560	1	21/05/2020 11:19	R_Z93FRuUI4elwAhP					anonymous	EN	1	1	1947	4	10	2	2	4	3	3	1	1	1	1	1	4	3|4|2|1	2,3,8,10,12,15,17,19	13|5|9|3|17|6|8|12|15|19|10|4|14|2|1|16	15	2|19|9|10|15|5|13|12|8|16|3|14|4|6|1|17	19	2|15|12|13|19|3|4|5|14|1|8|10|9|17|6|16	5	3	2	2	1|3|2|4	3	Data stored until	Not stored	Location uploaded	None	What constitutes a contact	Being within 2 meters/6 feet for 5 minutes	Data storage
21/05/2020 09:58	21/05/2020 11:19	0	100	4880	1	21/05/2020 11:19	R_2YRF8vFyKClZU2a					anonymous	EN	1	2	1951	3	9	3	2	4	3	3	1	1	1	2	2	2,4	1|3|2|4	1,2,4,5,6,8,9,10,12,15,17	10|12|1|9|2|17|13|4|15|3|19|6|16|14|5|8	19	12|14|6|3|5|8|2|19|16|15|9|1|17|13|10|4	15	17|2|1|10|8|4|13|9|12|6|16|15|3|5|19|14	3	2	3	4	1|3|2|4	4	Purpose of app	Notify human contact tracers to examine user's exposure to virus	Location uploaded	Exact location	Data storage	In a central database, maintained by the National Health Service	Data stored until
21/05/2020 11:09	21/05/2020 11:20	0	100	614	1	21/05/2020 11:20	R_1FLDL9SXJHKc6Um					anonymous	EN	1	1	1995	9	10	3	2	4	4	3	1	1	1	2	1	4	1|3|4|2	8,9,10,15	3|17|2|12|5|4|1|9|15|10|19|6|8|13|14|16	8	2|17|5|19|13|10|9|12|6|16|3|1|4|14|15|8	8	19|8|10|1|9|15|14|6|4|2|17|5|12|13|16|3	3	3	4	5	1|3|2|4	3	Data storage	In a central database, maintained by the Government	Purpose of app	Notify human contact tracers to examine user's exposure to virus	What constitutes a contact	Being within 4 meters/12 feet for 5 minutes	Location uploaded
21/05/2020 11:17	21/05/2020 11:20	0	100	191	1	21/05/2020 11:20	R_114Uo00KfpLjN6I					anonymous	EN	1	1	1996	12	10	3	1	2	3	4	1	1	1	2	1	1,2,3,4	2|4|1|3	1,3,6,10,16	6|3|1|17|5|2|13|15|4|12|8|14|9|10|19|16	2	8|5|9|12|15|19|10|3|17|1|4|16|14|13|2|6	6	5|4|16|2|14|19|6|9|13|8|3|1|10|17|15|12	2	3	4	4	1|2|4|3	4	Contacts uploaded	None	Purpose of app	Notify human contact tracers to examine user's exposure to virus	Location uploaded	First part of postcode area	Data storage
21/05/2020 10:55	21/05/2020 11:20	0	100	1477	1	21/05/2020 11:20	R_3dMMbB6j604MmTj					anonymous	EN	1	2	1947	6	8	4	3	6	6	3	2	2	1	1	2	1,2,4	3|2|1|4	10	17|16|10|6|5|8|19|14|13|2|12|1|15|4|9|3	10	10|14|16|13|19|12|5|4|15|9|17|2|6|3|1|8	8	19|1|6|16|12|17|13|9|4|14|8|15|2|5|10|3	4	2	4	5	1|3|4|2	2	Contacts uploaded	Contact with a person having symptoms	What constitutes a contact	Being within 2 meters/6 feet for 5 minutes	Data stored until	Data kept indefinitely	Location uploaded
21/05/2020 11:14	21/05/2020 11:20	0	100	363	1	21/05/2020 11:20	R_3JlXIbkQnN6fjQh					anonymous	EN	1	1	1998	3	6	2	1	1	1	1	1	2	1	1	1	4	4|3|2|1	14	14|5|6|8|1|15|17|3|4|16|2|12|13|9|19|10	2	2|16|17|8|1|6|3|9|5|12|13|19|4|15|14|10	4	4|3|17|2|10|12|14|8|5|1|9|16|13|19|6|15	1	1	1	1	2|1|4|3	4	Contacts uploaded	None	What constitutes a contact	Being within 2 meters/6 feet for 15 minutes	Location uploaded	Exact location	Data storage
21/05/2020 09:49	21/05/2020 11:21	0	100	5496	1	21/05/2020 11:21	R_2ZEsBONXWF21ZnV					anonymous	EN	1	1	1941	4	9	2	3	4	3	1	1	1	1	1	1	2	1|4|2|3	2,3,6,10,13	8|17|16|15|14|9|3|4|12|10|6|5|2|19|1|13	2	13|4|10|3|12|6|15|14|2|17|5|19|16|8|9|1	13	14|1|6|4|12|2|3|8|13|9|17|10|5|16|15|19	5	2	3	3	4|2|1|3	1	Purpose of app	Notify users directly of exposure to virus	Location uploaded	None	Data stored until	Not stored	Contacts uploaded
21/05/2020 11:10	21/05/2020 11:21	0	100	660	1	21/05/2020 11:21	R_3JK4HSaoqCxwKMr					anonymous	EN	1	2	1940	1	9	2	2	2	3	3	2	2	2	2	2	2,3,4	2|3|4|1	2,4,8,9,10,12,14,15	12|6|4|14|16|3|15|9|10|17|5|8|2|19|1|13	15	16|17|13|3|9|10|5|1|19|12|14|15|2|4|8|6	15	1|17|8|2|6|3|9|16|10|15|5|14|12|4|19|13	3	3	4	4	3|2|1|4	2	Location uploaded	None	Data storage	Decentralised, locally at device.	What constitutes a contact	Being within 2 meters/6 feet for 5 minutes	Data stored until
21/05/2020 11:09	21/05/2020 11:21	0	100	703	1	21/05/2020 11:21	R_1CqGWuXVVy6iMt4					anonymous	EN	1	2	1983	3	6	4	2	2	2	3	2	1	1	1	1	1,2,3,4	3|2|4|1	1,19	4|19|16|13|17|12|3|10|5|9|6|14|1|8|2|15	9	4|16|9|6|1|19|15|13|3|17|10|5|8|14|12|2	17	17|13|14|16|2|10|4|12|1|19|6|5|15|3|8|9	4	6	4	4	4|3|2|1	4	Data stored until	Not stored	What constitutes a contact	Being within 4 meters/12 feet for 15 minutes	Purpose of app	Notify users directly of exposure to virus	Data storage
21/05/2020 11:09	21/05/2020 11:21	0	100	704	1	21/05/2020 11:21	R_11azzFiXVt1ORJQ					anonymous	EN	1	1	1952	11	6	2	4	2	2	3	1	1	1	2	1	2,4	1|4|3|2	1,2,6,8,9,12,13,14,15,17	17|13|14|1|5|10|9|19|12|2|3|8|4|6|15|16	15	9|15|2|10|5|13|12|19|17|16|8|14|4|6|1|3	3	13|9|6|8|19|10|17|5|16|3|1|4|12|15|2|14	3	1	2	5	2|4|3|1	4	Location uploaded	None	Purpose of app	Notify human contact tracers to examine user's exposure to virus	Contacts uploaded	Contact with a person having symptoms	What constitutes a contact
21/05/2020 11:10	21/05/2020 11:22	0	100	718	1	21/05/2020 11:22	R_2CB20s4wrBnBxsk					anonymous	EN	1	1	1945	4	10	3	3	3	3	3	1	1	1	1	1	2,4	3|2|4|1	8,10	3|2|13|19|16|10|15|4|17|8|1|12|5|14|9|6	8	2|6|19|8|13|9|5|15|16|12|1|10|3|4|14|17	8	8|13|19|1|3|15|10|4|17|9|14|5|2|12|6|16	5	2	5	5	1|4|2|3	3	Contacts uploaded	All contacts regardless of symptoms	Purpose of app	Notify human contact tracers to examine user's exposure to virus	Location uploaded	None	Data stored until
21/05/2020 11:16	21/05/2020 11:22	0	100	410	1	21/05/2020 11:22	R_11WL0sJqbwIMYEv					anonymous	EN	1	2	1998	3	7	1	1	3	4	3	1	2	1	2	2	1,3	2|3|1|4	13,16,19	6|16|5|3|4|1|9|15|13|8|10|12|14|17|2|19	5	5|9|3|12|1|6|8|15|4|2|19|13|17|14|10|16	15	8|4|1|10|2|16|5|15|17|6|3|14|13|19|9|12	2	4	3	5	1|2|4|3	4	What constitutes a contact	Being within 4 meters/12 feet for 5 minutes	Data stored until	Covid-19 tests are widely available	Purpose of app	Notify human contact tracers to examine user's exposure to virus	Data storage
21/05/2020 11:07	21/05/2020 11:23	0	100	945	1	21/05/2020 11:23	R_OjyqmDy2UmkysDv					anonymous	EN	1	2	1995	5	8	4	2	2	2	2	1	1	1	1	1	2	2|1|3|4	3,4,13,14,16,17	14|5|6|3|1|9|2|15|16|19|17|4|10|8|12|13	16	16|1|3|10|19|4|5|13|2|8|14|17|6|9|12|15	10	8|17|13|2|6|5|15|4|10|19|12|9|3|16|1|14	4	4	4	4	4|1|3|2	4	Location uploaded	First part of postcode area	Data storage	In a central database, maintained by the National Health Service	Purpose of app	Notify human contact tracers to examine user's exposure to virus	What constitutes a contact
21/05/2020 11:10	21/05/2020 11:23	0	100	780	1	21/05/2020 11:23	R_12ygavc2Anb4oxt					anonymous	EN	1	2	1944	8	10	4	1	3	3	3	1	2	2	1	1	1,2,3,4	4|1|3|2	2,8,9,10,15,17	4|6|9|17|3|2|1|8|5|10|14|16|15|13|12|19	8	5|13|3|14|9|1|19|12|8|4|10|17|16|6|15|2	8	4|17|10|8|9|13|15|3|5|14|16|19|2|12|1|6	4	3	4	4	3|2|1|4	1	What constitutes a contact	Being within 4 meters/12 feet for 5 minutes	Purpose of app	Notify human contact tracers to examine user's exposure to virus	Data storage	In a central database, maintained by the Government	Location uploaded
21/05/2020 11:10	21/05/2020 11:23	0	100	783	1	21/05/2020 11:23	R_1NaxA9Onu5Bt0LW					anonymous	EN	1	2	2002	1	8	3	3	2	4	3	1	1	1	2	2	4	2|3|4|1	8,15,17	19|5|9|1|6|13|4|16|10|2|15|14|3|12|8|17	8	17|19|5|10|12|3|13|1|15|2|9|4|8|16|14|6	8	14|12|19|4|15|1|2|17|16|10|5|3|6|9|8|13	3	3	4	6	3|4|2|1	3	Data stored until	Data kept indefinitely	Contacts uploaded	None	Location uploaded	Exact location	Data storage
21/05/2020 11:09	21/05/2020 11:23	0	100	817	1	21/05/2020 11:23	R_3m8Bxja6kZX0jAU					anonymous	EN	1	1	1953	1	5	3	1	5	3	3	2	1	2	2	2	2,4	1|4|3|2	1,2,4,6,15	10|9|15|6|14|16|8|1|3|5|4|19|17|2|12|13	1	16|19|12|10|15|17|9|4|8|2|14|1|13|6|5|3	3	17|10|15|8|16|9|6|5|2|13|1|12|3|4|14|19	5	2	1	5	3|1|2|4	2	Purpose of app	Notify human contact tracers to examine user's exposure to virus	What constitutes a contact	Being within 4 meters/12 feet for 5 minutes	Data storage	In a central database, maintained by the National Health Service	Contacts uploaded
21/05/2020 11:18	21/05/2020 11:23	0	100	314	1	21/05/2020 11:23	R_3CBLd5ckhOJ2Dwf					anonymous	EN	1	2	1990	3	6	3	3	2	3	4	1	1	1	1	1	1	3|1|4|2	9	6|8|3|14|13|1|2|19|10|4|12|15|17|9|16|5	3	1|16|8|14|12|15|9|19|6|13|4|5|10|2|3|17	16	19|15|6|4|9|10|3|17|12|8|16|5|14|1|2|13	3	4	4	5	2|4|1|3	2	Data stored until	Covid-19 tests are widely available	Contacts uploaded	All contacts regardless of symptoms	What constitutes a contact	Being within 2 meters/6 feet for 5 minutes	Location uploaded
21/05/2020 10:55	21/05/2020 11:23	0	100	1686	1	21/05/2020 11:23	R_pt5rsbsWu3D4ROh					anonymous	EN	1	1	1951	8	10	3	3	2	4	3	1	2	2	2	2	1,2,4	4|3|1|2	2,3,4,5,6,8,9,10,12,13,14,15,17,19	6|12|3|19|10|5|1|4|8|15|17|2|14|16|9|13	8	16|17|9|2|14|12|19|15|6|10|3|13|1|5|4|8	8	2|16|3|4|14|8|15|10|5|12|1|13|17|9|6|19	5	2	3	3	3|1|4|2	4	Location uploaded	Exact location	Contacts uploaded	All contacts regardless of symptoms	What constitutes a contact	Being within 2 meters/6 feet for 15 minutes	Purpose of app
21/05/2020 11:10	21/05/2020 11:24	0	100	857	1	21/05/2020 11:24	R_1q3sn46szJmDm12					anonymous	EN	1	1	1953	4	10	4	3	3	3	3	1	1	1	2	1	2,4	4|1|3|2	1,2,3,4,6,8,10	2|1|5|12|17|13|16|6|19|3|9|8|14|15|10|4	6	16|14|17|3|12|4|10|5|2|19|1|8|13|6|9|15	6	5|16|14|15|1|13|8|2|9|10|3|6|19|12|4|17	4	2	3	4	2|1|3|4	2	Data stored until	Not stored	Location uploaded	None	Purpose of app	Notify users directly of exposure to virus	Contacts uploaded
21/05/2020 11:13	21/05/2020 11:25	0	100	676	1	21/05/2020 11:25	R_2xJA5NDYBFmytWO					anonymous	EN	1	2	1999	9	10	3	3	3	4	3	2	2	1	1	2	4	1|3|2|4	9	19|9|17|10|16|14|2|12|13|3|8|4|5|15|1|6	6	6|16|8|19|14|15|12|13|2|9|10|5|4|3|1|17	3	10|13|17|16|9|4|19|15|6|1|14|3|2|12|5|8	3	4	3	3	3|1|2|4	2	Location uploaded	None	Purpose of app	Notify human contact tracers to examine user's exposure to virus	Contacts uploaded	All contacts regardless of symptoms	Data storage
21/05/2020 11:18	21/05/2020 11:25	0	100	415	1	21/05/2020 11:25	R_2WJ47XRh43i0lXY					anonymous	EN	1	2	1955	1	8	2	2	3	3	3	2	2	2	1	1	2	3|1|2|4	6	14|1|13|16|4|3|10|5|12|17|9|8|15|19|2|6	13	4|8|6|2|3|14|19|5|16|1|12|9|15|17|13|10	19	14|19|8|1|10|17|3|16|12|6|2|4|15|13|9|5	2	1	5	5	4|2|3|1	4	Location uploaded	First part of postcode area	Data storage	In a central database, maintained by the Government	Purpose of app	Notify human contact tracers to examine user's exposure to virus	What constitutes a contact
21/05/2020 11:09	21/05/2020 11:25	0	100	924	1	21/05/2020 11:25	R_1IWBOyPzV1BCJSu					anonymous	EN	1	1	1943	8	8	2	3	3	3	3	1	2	2	1	1	1,2,4	1|4|2|3	5,6,8,12,14,15,16,17,19	13|19|1|14|6|17|4|3|15|10|9|5|12|16|8|2	8	13|16|3|4|10|5|19|2|1|8|14|15|12|17|9|6	8	1|17|4|14|5|10|13|6|2|16|8|12|9|19|15|3	3	2	4	5	4|3|1|2	4	Contacts uploaded	Contact with a person having symptoms	Data storage	In a central database, maintained by the Government	Data stored until	Covid-19 tests are widely available	Purpose of app
21/05/2020 11:18	21/05/2020 11:25	0	100	425	1	21/05/2020 11:25	R_vMQ8Tqpq22uEqtz					anonymous	EN	1	1	1948	3	10	1	1	4	4	3	2	2	2	2	2	1,2,3,4	3|4|1|2	1,8,9,12,15	2|13|3|10|16|9|15|8|12|19|5|1|6|17|4|14	8	16|6|2|15|4|14|8|3|9|1|12|5|17|10|19|13	8	4|15|3|5|12|8|9|10|2|17|14|16|1|19|6|13	2	5	5	5	1|3|4|2	4	Purpose of app	Notify human contact tracers to examine user's exposure to virus	Data storage	In a central database, maintained by the National Health Service	Location uploaded	Exact location	Contacts uploaded
21/05/2020 11:13	21/05/2020 11:25	0	100	733	1	21/05/2020 11:25	R_301X2LESp9hpmme					anonymous	EN	1	1	1946	12	10	4	2	3	4	3	1	2	1	1	1	2,4	4|2|1|3	6,10,13,15,17,19	1|3|17|13|4|2|10|5|14|15|8|9|19|12|6|16	19	2|14|1|13|3|6|9|16|12|15|10|5|19|8|17|4	9	3|8|2|17|12|9|1|19|13|5|10|15|14|4|16|6	1	1	5	3	3|4|2|1	2	Location uploaded	None	Data stored until	Covid-19 tests are widely available	Data storage	In a central database, maintained by the National Health Service	What constitutes a contact
21/05/2020 11:13	21/05/2020 11:25	0	100	742	1	21/05/2020 11:25	R_1rvwKJniRE3XyKN					anonymous	EN	1	2	1994	5	8	1	1	2	5	3	1	1	1	1	1	2	3|4|1|2	2,3,4,6,8,10,13,15,17	9|16|4|6|5|12|2|15|14|3|1|8|19|10|17|13	8	1|13|17|2|6|14|10|9|5|12|3|8|19|16|4|15	15	5|17|14|19|1|10|15|9|13|16|4|6|12|3|2|8	6	1	5	4	4|1|3|2	3	Location uploaded	None	What constitutes a contact	Being within 4 meters/12 feet for 15 minutes	Data stored until	Not stored	Contacts uploaded
21/05/2020 10:55	21/05/2020 11:26	0	100	1838	1	21/05/2020 11:26	R_2WCitHzNuyf4Pbc					anonymous	EN	1	1	1947	12	8	2	3	4	3	3	2	1	1	1	2	1,2,4	4|2|1|3	1,6,8,14,15,19	10|9|3|1|5|4|16|15|17|6|8|13|19|12|2|14	19	12|2|17|4|9|1|10|8|6|14|16|13|15|5|3|19	19	1|14|9|4|5|12|10|19|3|13|17|6|16|2|8|15	4	2	3	4	3|1|4|2	4	Data storage	Decentralised, locally at device.	What constitutes a contact	Being within 2 meters/6 feet for 15 minutes	Contacts uploaded	None	Purpose of app
21/05/2020 11:09	21/05/2020 11:27	0	100	1047	1	21/05/2020 11:27	R_2wSRlIxRL9W5EUg					anonymous	EN	1	1	1947	8	10	4	3	3	2	3	1	1	2	2	2	4	3|4|1|2	2,3,6,8,10,13,15,16,17,19	8|3|5|9|15|16|6|19|4|13|2|14|12|17|10|1	15	3|12|15|13|8|1|19|16|5|17|4|14|2|6|9|10	15	15|4|16|10|1|6|3|12|19|17|5|13|9|2|14|8	5	1	5	6	3|4|2|1	2	What constitutes a contact	Being within 2 meters/6 feet for 5 minutes	Location uploaded	Exact location	Contacts uploaded	None	Data stored until
21/05/2020 11:27	21/05/2020 11:27	0	100	7	1	21/05/2020 11:27	R_269FaM4zk81oHuw					anonymous	EN	2
21/05/2020 11:10	21/05/2020 11:27	0	100	1051	1	21/05/2020 11:27	R_27Qf1JWnw54YmcC					anonymous	EN	1	2	1943	2	9	2	3	6	3	3	1	2	1	1	1	1,2,4	3|1|2|4	8,9,12,15,16	12|14|5|6|3|17|8|9|16|15|4|13|10|2|1|19	15	15|5|8|3|13|14|19|1|17|2|4|12|6|10|16|9	15	5|3|6|15|16|2|8|13|19|10|17|9|12|1|14|4	4	3	2	5	2|1|3|4	4	Location uploaded	Exact location	Data storage	In a central database, maintained by the Government	Data stored until	An effective vaccine for Covid-19 is widely available	Purpose of app
21/05/2020 11:10	21/05/2020 11:28	0	100	1100	1	21/05/2020 11:28	R_2pY2Bh5c5c3ETyg					anonymous	EN	1	1	1953	7	5	1	3	2	3	3	2	1	1	1	1	1,2,3,4	2|4|1|3	1,2,6,8,10,12,13,14,15,16,17,19	13|2|5|15|1|4|6|14|12|9|3|8|16|19|17|10	6	2|19|9|12|6|16|1|8|14|15|17|3|10|5|13|4	19	8|5|17|2|16|4|6|12|1|3|9|10|15|19|13|14	3	2	3	5	2|3|4|1	1	Contacts uploaded	All contacts regardless of symptoms	Data stored until	Data kept indefinitely	Purpose of app	Notify human contact tracers to examine user's exposure to virus	What constitutes a contact
21/05/2020 11:10	21/05/2020 11:28	0	100	1127	1	21/05/2020 11:28	R_1ISF1TXKozof8Jy					anonymous	EN	1	2	1943	11	8	3	6	4	3	3	2	1	2	2	1	4	1|3|2|4	1,2,6,8,9,10,15,17	3|19|12|9|10|14|2|16|6|15|17|5|13|8|4|1	15	15|12|1|10|5|17|6|4|8|2|3|13|14|9|16|19	8	1|3|17|9|15|8|4|2|5|10|16|19|12|13|6|14	3	1	5	5	2|1|4|3	3	Purpose of app	Notify human contact tracers to examine user's exposure to virus	Data stored until	Covid-19 tests are widely available	Data storage	In a central database, maintained by the National Health Service	Location uploaded
21/05/2020 11:17	21/05/2020 11:29	0	100	736	1	21/05/2020 11:29	R_1jwvoCmYUMorpcm					anonymous	EN	1	2	2002	3	9	3	1	4	5	3	1	1	2	1	2	2,4	4|2|1|3	1,2,4,5,8,9,10,12,14,15	19|3|5|15|12|13|8|9|17|14|2|16|4|6|1|10	9	3|8|14|13|17|9|19|12|4|16|6|5|2|1|15|10	2	12|19|16|2|6|4|14|9|17|1|15|3|10|8|5|13	2	4	5	5	1|3|4|2	3	Contacts uploaded	None	Data stored until	Data kept indefinitely	What constitutes a contact	Being within 2 meters/6 feet for 5 minutes	Purpose of app
21/05/2020 11:10	21/05/2020 11:29	0	100	1139	1	21/05/2020 11:29	R_27eR1d39wwwQJoW					anonymous	EN	1	1	1946	9	10	4	2	4	4	3	2	2	1	1	2	1,4	1|3|4|2	1,2,4,5,6,8,9,10,12,13,16,17	19|3|4|2|17|15|14|13|9|1|10|8|5|16|6|12	17	1|3|17|4|10|14|5|15|2|8|12|16|6|9|13|19	17	3|4|12|5|6|14|17|16|1|19|2|10|13|9|15|8	5	3	4	5	3|2|4|1	2	Purpose of app	Notify human contact tracers to examine user's exposure to virus	What constitutes a contact	Being within 2 meters/6 feet for 5 minutes	Data stored until	An effective vaccine for Covid-19 is widely available	Contacts uploaded
21/05/2020 11:25	21/05/2020 11:29	0	100	229	1	21/05/2020 11:29	R_ai06WWRCmbjhx4J					anonymous	EN	1	1	1999	3	4	3	3	3	6	3	1	1	2	1	2	2,4	3|2|4|1	6	4|15|12|19|2|16|5|14|17|6|8|1|9|3|10|13	1	19|6|17|15|4|10|14|9|1|13|8|3|16|2|5|12	1	9|6|1|13|2|5|17|16|12|19|15|8|10|3|14|4	3	3	3	5	1|2|4|3	4	What constitutes a contact	Being within 4 meters/12 feet for 15 minutes	Data storage	In a central database, maintained by the National Health Service	Purpose of app	Notify human contact tracers to examine user's exposure to virus	Data stored until
21/05/2020 11:10	21/05/2020 11:30	0	100	1206	1	21/05/2020 11:30	R_bflBdi3FvqqcbkJ					anonymous	EN	1	1	1953	10	8	4	6	3	6	3	2	2	2	1	2	2,4	3|1|2|4	6,8,10,16,17,19	5|9|14|19|3|12|4|10|16|17|2|8|15|6|13|1	17	10|8|5|2|13|17|3|19|16|9|6|4|14|1|12|15	17	16|6|10|9|2|5|19|3|14|4|1|8|15|13|12|17	5	3	5	5	2|4|1|3	3	What constitutes a contact	Being within 4 meters/12 feet for 5 minutes	Contacts uploaded	None	Purpose of app	Notify human contact tracers to examine user's exposure to virus	Data storage
21/05/2020 11:25	21/05/2020 11:30	0	100	327	1	21/05/2020 11:30	R_231ONRouzfT6Lub					anonymous	EN	1	2	1996	7	10	3	3	4	4	2	2	1	2	2	1	3,4	1|3|4|2	4,5,8,9,15	4|9|5|8|3|16|2|6|15|19|17|13|10|14|12|1	9	9|3|4|1|5|17|12|2|15|8|13|10|16|19|14|6	12	19|12|14|5|10|16|13|6|15|17|9|8|2|1|3|4	5	4	4	5	3|1|2|4	4	Contacts uploaded	None	Location uploaded	None	Data stored until	Not stored	What constitutes a contact
21/05/2020 11:18	21/05/2020 11:30	0	100	713	1	21/05/2020 11:30	R_5cCh2WNCNtciZ6V					anonymous	EN	1	2	1998	3	8	2	2	4	1	3	1	2	1	2	1	3	3|4|1|2	3,10,12,16	15|17|12|6|5|19|9|4|16|3|1|8|13|14|2|10	9	3|1|10|19|4|12|6|13|15|8|16|2|14|17|9|5	9	3|12|13|1|5|19|10|16|15|17|6|4|8|2|14|9	2	4	5	2	1|3|4|2	4	Location uploaded	Exact location	Contacts uploaded	All contacts regardless of symptoms	Purpose of app	Notify human contact tracers to examine user's exposure to virus	What constitutes a contact
21/05/2020 11:27	21/05/2020 11:30	0	100	219	1	21/05/2020 11:30	R_3pguIxA3MGQ8FtE					anonymous	EN	1	1	1998	2	6	3	2	4	3	3	2	1	1	1	2	2	1|2|4|3	2,10,13	1|9|17|14|12|3|4|6|2|15|5|13|16|10|19|8	13	5|1|8|17|3|14|12|15|4|10|16|19|2|13|6|9	1	12|16|2|5|14|13|1|15|19|10|4|17|8|6|9|3	4	4	3	3	3|1|2|4	2	Location uploaded	Exact location	Purpose of app	Notify human contact tracers to examine user's exposure to virus	What constitutes a contact	Being within 4 meters/12 feet for 15 minutes	Contacts uploaded
21/05/2020 11:21	21/05/2020 11:30	0	100	586	1	21/05/2020 11:30	R_12srD0wIraPgP8d					anonymous	EN	1	2	1995	11	8	3	2	5	5	3	2	1	1	1	2	2,4	3|4|2|1	8	16|5|2|4|1|9|12|19|6|14|17|13|8|15|3|10	8	1|15|6|13|4|5|14|9|16|19|3|2|8|10|17|12	8	19|9|8|17|16|5|4|1|12|6|3|2|14|10|15|13	6	6	6	4	4|3|1|2	4	Data storage	In a central database, maintained by the National Health Service	Purpose of app	Notify human contact tracers to examine user's exposure to virus	Data stored until	An effective vaccine for Covid-19 is widely available	What constitutes a contact
21/05/2020 11:18	21/05/2020 11:31	0	100	770	1	21/05/2020 11:31	R_0AOlEVqS6jNvQXv					anonymous	EN	1	2	2002	5	10	2	1	5	5	3	1	2	1	1	1	2,4	4|1|2|3	4,8,14,15	14|9|6|19|3|8|16|5|12|4|2|1|15|10|17|13	8	13|4|1|2|17|14|12|5|8|16|6|9|3|10|15|19	15	17|16|1|5|15|13|6|9|14|4|3|8|12|10|2|19	3	3	3	6	1|3|4|2	3	Purpose of app	Notify users directly of exposure to virus	Location uploaded	None	Contacts uploaded	None	Data storage
21/05/2020 11:26	21/05/2020 11:31	0	100	316	1	21/05/2020 11:31	R_24da7EvjUd5atK5					anonymous	EN	1	2	1998	4	6	3	2	2	1	3	1	2	2	1	1	3	1|3|4|2	2,5,8	2|14|6|15|10|1|5|4|12|16|8|9|19|13|17|3	2	8|2|5|12|13|4|6|16|15|3|9|1|17|19|14|10	2	9|1|5|19|14|6|15|12|3|8|16|10|4|17|2|13	2	5	4	5	1|2|3|4	4	Location uploaded	None	Data storage	In a central database, maintained by the Government	Data stored until	Covid-19 tests are widely available	What constitutes a contact
21/05/2020 11:22	21/05/2020 11:32	0	100	595	1	21/05/2020 11:32	R_3M66Vm2jNjWs3Zw					anonymous	EN	1	2	1991	3	10	3	1	1	3	1	1	2	2	1	1	3,4	3|1|4|2	8,10,14	4|12|10|2|1|6|13|16|3|15|14|17|5|19|9|8	8	1|9|8|3|2|16|17|19|13|14|5|10|15|4|6|12	4	16|12|17|2|13|5|10|19|4|15|1|8|9|14|6|3	3	3	1	1	4|1|3|2	4	Location uploaded	None	Data storage	In a central database, maintained by the National Health Service	Data stored until	Covid-19 tests are widely available	Contacts uploaded
21/05/2020 11:18	21/05/2020 11:32	0	100	816	1	21/05/2020 11:32	R_2ygaX32uGNAvdpE					anonymous	EN	1	1	1954	5	7	1	6	4	4	3	1	2	2	2	1	2,4	3|4|2|1	4,5,8,10,15,17,19	3|2|9|16|15|5|8|4|19|14|10|12|13|17|6|1	19	13|14|4|1|9|12|8|10|2|3|5|17|6|19|15|16	15	6|19|10|1|15|14|16|5|4|3|8|9|2|17|13|12	1	3	1	5	1|2|4|3	4	Contacts uploaded	None	Data stored until	Not stored	Data storage	Decentralised, locally at device.	Purpose of app
21/05/2020 11:22	21/05/2020 11:32	0	100	622	1	21/05/2020 11:32	R_2QyP14E4ZfaQyg8					anonymous	EN	1	1	1946	3	9	1	3	3	3	3	1	2	2	2	1	2,3,4	4|2|1|3	2,3,5,6,8,10,13,15,17,19	13|17|5|2|14|1|16|4|12|3|8|15|10|9|19|6	8	10|13|2|16|12|14|1|6|19|4|9|17|3|15|8|5	8	13|10|5|4|6|8|16|3|14|1|9|15|17|12|19|2	4	1	3	4	1|3|2|4	3	Purpose of app	Notify human contact tracers to examine user's exposure to virus	Data storage	In a central database, maintained by the Government	Contacts uploaded	All contacts regardless of symptoms	What constitutes a contact
21/05/2020 11:19	21/05/2020 11:32	0	100	778	1	21/05/2020 11:32	R_31oXaoUztXXGugY					anonymous	EN	1	1	2000	9	8	2	2	3	2	3	1	1	1	2	2	2,4	2|4|1|3	1,2,3,4,5,8,9,10	4|8|17|6|1|2|13|10|9|19|15|5|14|16|12|3	4	4|19|1|3|12|8|17|9|14|6|15|2|13|10|5|16	8	19|5|17|6|2|13|10|9|15|12|8|3|1|4|14|16	3	2	3	1	4|1|2|3	6	Purpose of app	Notify human contact tracers to examine user's exposure to virus	Contacts uploaded	Contact with a person having symptoms	Location uploaded	First part of postcode area	Data storage
21/05/2020 10:47	21/05/2020 11:33	0	100	2778	1	21/05/2020 11:33	R_31hoGXdR7YOLzhN					anonymous	EN	1	1	1946	8	8	3	2	6	6	6	2	2	2	1	1	3,4	3|4|1|2	1,2,4,10,13,14,17	14|19|12|9|17|1|15|13|5|6|3|2|8|16|10|4	19	19|8|5|12|14|17|4|10|1|13|6|16|2|3|9|15	6	4|6|12|1|16|8|5|10|17|14|19|15|2|13|3|9	5	1	4	3	2|3|1|4	2	Data stored until	Data kept indefinitely	Data storage	In a central database, maintained by the Government	Purpose of app	Notify human contact tracers to examine user's exposure to virus	Contacts uploaded
21/05/2020 11:19	21/05/2020 11:33	0	100	861	1	21/05/2020 11:33	R_2dSfmtVsUs2Wvv2					anonymous	EN	1	1	1949	11	10	3	3	2	2	3	1	1	1	1	2	2,4	3|1|4|2	2,6,8,14,15	6|15|13|19|12|8|10|17|14|5|1|3|2|16|9|4	8	14|10|9|12|16|2|4|17|15|19|8|13|6|1|5|3	8	19|15|1|2|8|13|3|5|14|4|16|6|17|9|12|10	5	2	5	5	4|2|1|3	3	What constitutes a contact	Being within 2 meters/6 feet for 15 minutes	Data storage	In a central database, maintained by the National Health Service	Purpose of app	Notify human contact tracers to examine user's exposure to virus	Location uploaded
21/05/2020 11:27	21/05/2020 11:33	0	100	410	1	21/05/2020 11:33	R_1IoRHSPfPlsU3Mg					anonymous	EN	1	2	1995	7	6	2	4	4	2	3	1	2	2	1	1	1	3|1|4|2	6,14	6|19|13|2|5|15|4|8|12|10|1|9|17|14|16|3	2	8|19|5|1|15|9|4|3|2|12|6|14|13|10|17|16	4	3|4|10|14|1|8|15|12|19|16|9|17|2|6|5|13	2	2	3	3	3|1|2|4	3	Data storage	Decentralised, locally at device.	Contacts uploaded	None	Data stored until	Not stored	Purpose of app
21/05/2020 11:18	21/05/2020 11:34	0	100	936	1	21/05/2020 11:34	R_vvPgtUmt7U8Gnnj					anonymous	EN	1	1	1947	8	5	2	2	5	4	3	2	2	2	2	2	1,2,4	2|3|1|4	1,2,8,10,15,17	1|9|12|3|17|15|5|4|8|2|13|10|16|19|14|6	1	4|12|14|16|1|9|19|3|15|8|5|2|10|6|13|17	8	15|1|8|9|10|12|3|6|17|19|5|13|2|14|16|4	2	1	4	5	4|1|2|3	4	Location uploaded	None	What constitutes a contact	Being within 2 meters/6 feet for 15 minutes	Data storage	In a central database, maintained by the Government	Data stored until
21/05/2020 11:21	21/05/2020 11:34	0	100	777	1	21/05/2020 11:34	R_2pYT4Rkc7uc2X96					anonymous	EN	1	2	1947	10	10	3	6	6	6	3	2	2	2	2	2	4	3|1|2|4	1,2,3,4,5,6,8,9,10,12,13,16,17	15|1|19|2|9|5|6|17|4|12|14|3|13|16|10|8	10	10|8|4|6|15|9|1|14|5|12|13|3|19|17|16|2	10	4|15|8|19|2|12|1|5|14|10|17|9|16|3|6|13	5	1	3	5	3|1|4|2	2	Contacts uploaded	All contacts regardless of symptoms	Data stored until	Covid-19 tests are widely available	Location uploaded	None	What constitutes a contact
21/05/2020 11:22	21/05/2020 11:34	0	100	742	1	21/05/2020 11:34	R_2c7Tjj5JemoAut4					anonymous	EN	1	2	1946	11	9	3	3	3	3	3	2	1	1	1	2	2,4	1|2|3|4	1,2,3,5,8,10,12,13,15,17,19	14|10|19|6|2|12|16|5|1|8|17|13|9|4|3|15	8	19|4|5|12|13|6|9|3|8|16|10|2|14|17|15|1	8	3|16|5|17|6|9|1|12|14|19|15|10|8|13|4|2	3	2	3	3	2|4|1|3	2	Purpose of app	Notify human contact tracers to examine user's exposure to virus	Location uploaded	Exact location	What constitutes a contact	Being within 4 meters/12 feet for 5 minutes	Data stored until
21/05/2020 11:29	21/05/2020 11:35	0	100	331	1	21/05/2020 11:35	R_3O8rgMLsFRpDHki					anonymous	EN	1	2	2000	7	8	3	2	2	2	3	1	2	1	2	1	1	4|1|3|2	3,4,5,12,14,16,17	5|17|9|8|2|15|10|4|16|3|19|14|13|12|1|6	8	14|15|19|2|12|9|8|17|13|3|10|6|1|4|16|5	8	10|3|14|6|12|8|13|1|19|15|5|17|2|16|4|9	4	2	1	2	3|2|4|1	2	Purpose of app	Notify human contact tracers to examine user's exposure to virus	Contacts uploaded	Contact with a person having symptoms	What constitutes a contact	Being within 4 meters/12 feet for 5 minutes	Data stored until
21/05/2020 11:22	21/05/2020 11:35	0	100	806	1	21/05/2020 11:35	R_3DejYE20tWTQpfa					anonymous	EN	1	1	1963	8	10	2	1	1	4	3	1	1	2	2	2	2,3,4	1|4|2|3	1,2,4,5,6,8,9,10,12,16,17	17|5|13|8|3|9|14|19|12|10|15|16|6|2|4|1	6	14|10|4|12|8|17|3|5|9|15|6|13|19|1|2|16	6	13|17|15|14|10|2|8|3|6|9|5|4|12|16|19|1	5	4	4	5	2|3|1|4	4	What constitutes a contact	Being within 2 meters/6 feet for 5 minutes	Contacts uploaded	None	Data storage	Decentralised, locally at device.	Location uploaded
21/05/2020 11:19	21/05/2020 11:35	0	100	996	1	21/05/2020 11:35	R_73d7o3g66aZtKr7					anonymous	EN	1	1	1953	12	7	2	3	3	3	3	2	2	1	1	1	4	3|2|4|1	8,9,15,16,17,19	10|2|15|13|1|17|12|8|16|19|9|14|5|3|6|4	8	15|2|8|5|17|16|12|13|10|3|1|19|14|9|6|4	15	19|14|12|17|16|13|10|4|15|5|3|2|6|1|8|9	5	3	3	5	4|3|1|2	4	Purpose of app	Notify human contact tracers to examine user's exposure to virus	What constitutes a contact	Being within 2 meters/6 feet for 5 minutes	Data storage	In a central database, maintained by the Government	Data stored until
21/05/2020 11:18	21/05/2020 11:36	0	100	1069	1	21/05/2020 11:36	R_1dMGzqDTjMskmOB					anonymous	EN	1	1	1950	8	10	3	2	2	5	3	1	1	1	1	2	2,4	4|1|2|3	1,2,4,5,8,9,10,12,15,17	4|2|8|3|12|14|16|6|5|9|15|10|1|19|13|17	15	6|13|2|17|8|5|4|19|15|16|12|9|1|3|10|14	15	14|2|1|9|17|16|12|19|4|15|3|10|6|8|5|13	1	3	3	5	1|2|3|4	4	Purpose of app	Notify human contact tracers to examine user's exposure to virus	What constitutes a contact	Being within 2 meters/6 feet for 5 minutes	Data storage	In a central database, maintained by the National Health Service	Data stored until
21/05/2020 11:23	21/05/2020 11:36	0	100	791	1	21/05/2020 11:36	R_3PoBSXqJxzTEAAp					anonymous	EN	1	1	2000	9	8	3	3	3	3	3	1	2	1	2	2	4	3|2|4|1	2	12|9|14|13|16|6|4|15|17|10|5|1|8|19|3|2	1	13|2|9|4|5|12|14|15|1|3|8|17|19|6|10|16	8	3|16|4|15|9|2|6|1|19|14|10|8|17|13|12|5	4	3	4	4	4|2|1|3	2	Contacts uploaded	None	Location uploaded	None	Purpose of app	Notify users directly of exposure to virus	What constitutes a contact
21/05/2020 11:26	21/05/2020 11:36	0	100	600	1	21/05/2020 11:36	R_3J9maxKwo9CSRO5					anonymous	EN	1	1	1952	9	9	1	6	2	4	3	1	2	1	2	2	1,2,3,4	4|2|1|3	2,4,5,8,9,12,15,17,19	5|3|4|17|2|15|12|16|19|8|1|6|13|10|14|9	8	4|5|14|12|16|1|15|9|2|19|17|10|6|3|8|13	17	8|14|15|13|1|3|4|16|9|5|17|10|6|2|19|12	1	4	4	5	1|3|2|4	4	Location uploaded	First part of postcode area	What constitutes a contact	Being within 2 meters/6 feet for 15 minutes	Contacts uploaded	Contact with a person having symptoms	Data storage
21/05/2020 11:24	21/05/2020 11:37	0	100	743	1	21/05/2020 11:37	R_2Uc07N5e7utX0XP					anonymous	EN	1	2	2000	9	6	2	1	4	4	3	2	2	1	1	1	2,3,4	4|2|3|1	4,8,9,10,15,17,19	15|12|13|19|17|5|3|10|4|14|2|8|1|16|6|9	9	10|2|8|17|16|3|12|15|4|1|19|13|6|14|5|9	8	4|1|16|17|9|3|10|14|8|13|6|2|12|19|5|15	4	4	4	5	3|1|2|4	3	Location uploaded	Exact location	Purpose of app	Notify human contact tracers to examine user's exposure to virus	What constitutes a contact	Being within 4 meters/12 feet for 15 minutes	Contacts uploaded
21/05/2020 11:21	21/05/2020 11:37	0	100	963	1	21/05/2020 11:37	R_UusZFV3osUgFG0h					anonymous	EN	1	1	1965	10	8	1	1	5	5	3	1	2	2	2	2	1,2,3,4	1|4|3|2	2,4,5,10,12,15,17	5|15|2|13|16|17|6|14|8|4|12|9|19|1|10|3	15	15|13|16|10|4|17|8|2|14|19|1|12|5|9|6|3	15	15|13|5|17|1|10|14|6|12|2|9|19|4|8|3|16	2	4	2	5	3|1|4|2	4	Contacts uploaded	All contacts regardless of symptoms	Location uploaded	Exact location	Data storage	In a central database, maintained by the National Health Service	Data stored until
21/05/2020 11:22	21/05/2020 11:37	0	100	897	1	21/05/2020 11:37	R_YXsHofdKuJOtCA9					anonymous	EN	1	1	1953	11	7	3	2	3	4	3	1	2	1	1	2	2,4	3|2|4|1	1,4,8,9,10,15,17,19	17|15|10|14|2|19|6|16|4|13|8|12|9|3|5|1	8	2|16|5|6|12|1|14|10|9|15|3|19|17|13|4|8	8	9|10|19|12|8|3|13|17|6|16|4|2|15|1|5|14	2	3	4	5	1|2|3|4	4	Contacts uploaded	Contact with a person having symptoms	Location uploaded	None	Data stored until	Data kept indefinitely	Purpose of app
21/05/2020 11:22	21/05/2020 11:37	0	100	910	1	21/05/2020 11:37	R_3EoRFiAm2pCsNQN					anonymous	EN	1	1	1948	8	9	3	4	4	4	3	1	2	2	1	2	1,2,4	1|3|2|4	8,9,15,17	14|16|2|15|12|9|17|5|10|6|1|13|19|3|8|4	15	5|13|1|12|9|2|6|8|16|10|4|19|15|17|3|14	15	1|19|2|16|3|12|4|6|17|5|8|9|10|14|15|13	5	3	5	5	2|3|1|4	4	Data stored until	An effective vaccine for Covid-19 is widely available	Location uploaded	None	What constitutes a contact	Being within 4 meters/12 feet for 5 minutes	Contacts uploaded
21/05/2020 11:27	21/05/2020 11:37	0	100	632	1	21/05/2020 11:37	R_3CK7Hxe4a0FvZPv					anonymous	EN	1	1	1949	12	6	2	3	3	3	3	1	1	2	2	2	4	2|4|3|1	1,2,4,5,6,9,10,12,13,15,16,17,19	10|19|17|14|2|3|16|15|9|13|1|5|8|6|4|12	19	19|10|3|6|5|12|16|2|9|1|4|13|17|15|8|14	15	1|10|6|19|17|12|9|13|16|15|5|14|3|4|2|8	4	1	3	5	4|3|2|1	6	Contacts uploaded	None	Data storage	In a central database, maintained by the National Health Service	Purpose of app	Notify human contact tracers to examine user's exposure to virus	Location uploaded
21/05/2020 10:55	21/05/2020 11:37	0	100	2512	1	21/05/2020 11:37	R_0VAzCZKR6WX0GhX					anonymous	EN	1	1	1942	3	9	3	3	2	3	3	2	2	1	2	1	1,2,3,4	4|2|3|1	1,5,6,10,12,15,16,17,19	13|4|12|5|14|10|16|19|9|8|15|2|1|6|17|3	19	6|15|19|5|17|10|12|9|3|1|16|14|2|4|8|13	15	5|13|4|9|3|8|17|10|6|15|16|2|1|14|12|19	4	2	4	4	4|2|1|3	3	Data storage	In a central database, maintained by the Government	Contacts uploaded	Contact with a person having symptoms	What constitutes a contact	Being within 4 meters/12 feet for 15 minutes	Purpose of app
21/05/2020 11:27	21/05/2020 11:37	0	100	638	1	21/05/2020 11:37	R_Dq8Jmpam0xxYV69					anonymous	EN	1	2	2002	10	9	3	3	3	2	3	2	1	1	2	1	4	3|4|2|1	2,15	9|13|10|15|2|1|5|14|17|12|3|19|8|16|6|4	15	13|15|14|3|19|9|6|5|12|16|8|1|4|2|17|10	15	2|13|12|10|6|15|1|19|4|17|3|16|14|5|8|9	3	3	3	4	1|4|2|3	3	Location uploaded	First part of postcode area	Contacts uploaded	Contact with a person having symptoms	Data stored until	An effective vaccine for Covid-19 is widely available	Purpose of app
21/05/2020 11:22	21/05/2020 11:38	0	100	946	1	21/05/2020 11:38	R_2f6zVc3ko3BRPt8					anonymous	EN	1	1	1946	7	9	2	3	3	2	3	2	1	1	2	1	2,4	2|1|4|3	1,2,5,8,9,10,12,15,16,17	6|10|9|5|3|15|8|1|4|19|17|13|14|2|12|16	15	10|19|16|2|12|14|13|5|3|15|8|1|4|17|6|9	8	17|12|3|5|6|1|13|8|10|19|4|15|9|2|14|16	4	3	4	5	4|1|3|2	3	Data storage	In a central database, maintained by the National Health Service	Data stored until	Data kept indefinitely	What constitutes a contact	Being within 2 meters/6 feet for 5 minutes	Purpose of app
21/05/2020 11:29	21/05/2020 11:39	0	100	572	1	21/05/2020 11:39	R_bK6SuqstmcpgTFn					anonymous	EN	1	1	1949	2	10	4	1	3	4	3	2	1	2	1	2	1,2,3,4	1|2|4|3	1,2,3,4,5,6,8,9,10,12,14,15,16,19	8|1|5|4|15|19|12|13|14|10|16|9|6|2|3|17	4	6|1|16|17|9|15|14|8|13|5|19|3|10|2|12|4	13	17|13|1|10|6|14|2|3|8|5|16|12|4|19|15|9	3	1	5	5	1|2|4|3	3	Data stored until	Data kept indefinitely	Contacts uploaded	Contact with a person having symptoms	Data storage	In a central database, maintained by the National Health Service	Location uploaded
21/05/2020 11:24	21/05/2020 11:39	0	100	928	1	21/05/2020 11:39	R_p4uZ5Tu1TqNMkY9					anonymous	EN	1	1	1951	2	7	2	3	2	2	3	1	2	1	2	2	2,4	4|1|2|3	1,2,6,8,15,16,17	14|5|4|9|13|1|10|19|17|2|3|15|16|6|8|12	8	5|14|17|15|8|2|19|6|13|10|3|12|1|4|9|16	8	14|8|12|17|4|5|6|1|3|9|10|15|19|13|16|2	3	3	2	4	2|3|1|4	4	Purpose of app	Notify human contact tracers to examine user's exposure to virus	Data stored until	An effective vaccine for Covid-19 is widely available	Contacts uploaded	All contacts regardless of symptoms	What constitutes a contact
21/05/2020 11:24	21/05/2020 11:40	0	100	932	1	21/05/2020 11:40	R_2WSfADQUsQ0m9ss					anonymous	EN	1	1	1949	5	9	3	3	2	2	3	1	2	2	1	1	1,2,3,4	2|4|3|1	1,6,8,9,10,12,13,17	14|8|15|12|6|3|13|1|5|2|16|9|4|17|10|19	6	12|1|8|16|14|19|2|10|3|6|9|13|5|4|15|17	8	10|4|6|17|3|5|16|1|13|19|12|15|2|8|14|9	4	2	3	5	2|3|1|4	2	Location uploaded	First part of postcode area	Contacts uploaded	All contacts regardless of symptoms	Data stored until	Data kept indefinitely	Purpose of app
21/05/2020 11:27	21/05/2020 11:41	0	100	855	1	21/05/2020 11:41	R_3J4nAYEVHd7blWa					anonymous	EN	1	1	1953	1	10	1	3	3	3	3	1	1	1	1	1	2,4	2|1|3|4	8,10,15	4|19|3|16|14|15|17|12|10|1|13|5|2|9|8|6	8	2|17|16|12|15|5|10|14|13|9|1|3|4|6|8|19	8	15|4|12|14|13|19|9|6|8|2|17|10|1|3|5|16	5	5	1	5	4|3|1|2	4	Contacts uploaded	Contact with a person having symptoms	Data stored until	Covid-19 tests are widely available	Location uploaded	Exact location	What constitutes a contact
21/05/2020 11:26	21/05/2020 11:41	0	100	878	1	21/05/2020 11:41	R_3qwnxvS35oZKChj					anonymous	EN	1	1	1940	2	7	2	5	1	1	3	2	1	1	1	2	1,2,3,4	1|3|4|2	1,2,3,5,6,8,10,12,13,15,16,17,19	3|14|17|8|13|19|10|9|1|12|6|5|15|16|4|2	17	10|12|1|14|16|3|19|9|15|13|6|2|17|5|4|8	17	14|4|16|13|5|2|12|1|9|19|3|8|17|10|15|6	5	1	1	5	3|1|2|4	4	Data stored until	Covid-19 tests are widely available	Data storage	In a central database, maintained by the Government	What constitutes a contact	Being within 4 meters/12 feet for 5 minutes	Location uploaded
21/05/2020 11:27	21/05/2020 11:41	0	100	858	1	21/05/2020 11:41	R_uyotS1fiz8g7mr7					anonymous	EN	1	1	1988	3	10	4	2	4	2	3	1	1	2	1	2	2,4	3|1|2|4	1,2,4,5,6,8,9,10,13,16,17	16|12|5|3|19|9|10|2|8|4|13|17|1|6|14|15	8	3|5|9|13|12|1|10|19|8|16|6|15|2|17|14|4	8	4|15|1|19|10|17|5|16|12|6|9|13|2|14|3|8	4	2	5	4	4|1|3|2	3	Contacts uploaded	Contact with a person having symptoms	Data storage	In a central database, maintained by the National Health Service	Purpose of app	Notify human contact tracers to examine user's exposure to virus	What constitutes a contact
21/05/2020 11:20	21/05/2020 11:41	0	100	1293	1	21/05/2020 11:41	R_3J4AnXf7da0gY5K					anonymous	EN	1	1	1954	9	8	3	3	5	4	3	2	1	2	1	2	2,4	1|3|4|2	1,2,4,5,6,8,9,10,12,14,15,16,17	17|15|4|14|6|5|1|12|8|10|16|2|3|13|9|19	8	9|12|4|19|17|16|10|15|6|2|14|8|5|3|13|1	8	17|3|14|13|19|2|10|8|15|4|1|6|9|12|16|5	4	4	3	5	4|2|3|1	4	Purpose of app	Notify human contact tracers to examine user's exposure to virus	Contacts uploaded	All contacts regardless of symptoms	Data stored until	An effective vaccine for Covid-19 is widely available	What constitutes a contact
21/05/2020 11:26	21/05/2020 11:41	0	100	909	1	21/05/2020 11:41	R_27CdKLSMbPzFfhS					anonymous	EN	1	2	1955	1	10	3	2	2	3	3	1	1	1	2	1	2	1|4|2|3	1,2,3,5,12	19|10|17|16|14|5|13|6|12|2|3|4|9|8|1|15	1	15|12|1|10|3|2|6|5|13|9|14|8|4|19|16|17	8	16|9|15|12|6|1|19|4|14|3|10|8|17|2|5|13	4	6	4	4	2|1|3|4	1	What constitutes a contact	Being within 4 meters/12 feet for 5 minutes	Data stored until	An effective vaccine for Covid-19 is widely available	Data storage	In a central database, maintained by the National Health Service	Purpose of app
21/05/2020 11:33	21/05/2020 11:41	0	100	474	1	21/05/2020 11:41	R_3KnKiWnqGTDV7xf					anonymous	EN	1	1	1955	7	10	2	3	4	4	3	1	1	2	2	1	2,4	4|3|2|1	12	13|12|4|17|1|9|5|14|3|16|19|15|8|10|6|2	8	8|6|16|14|13|17|9|5|1|2|19|4|3|15|10|12	15	15|19|12|4|2|8|13|16|1|14|9|6|5|3|17|10	1	4	4	4	3|4|1|2	1	What constitutes a contact	Being within 4 meters/12 feet for 15 minutes	Location uploaded	None	Contacts uploaded	None	Data storage
21/05/2020 11:27	21/05/2020 11:41	0	100	884	1	21/05/2020 11:41	R_1C9i4AsyBGylm1c					anonymous	EN	1	1	1935	11	10	3	6	6	6	6	1	2	2	1	1	3,4	3|2|1|4	1,2,4,6,8,10,12,13,17	2|16|4|10|19|8|12|17|3|15|6|9|1|14|5|13	2	8|2|15|19|3|12|16|5|13|9|1|6|10|14|17|4	2	17|10|1|12|5|14|2|3|16|9|4|13|6|15|19|8	4	1	4	4	2|3|1|4	1	What constitutes a contact	Being within 4 meters/12 feet for 5 minutes	Location uploaded	None	Data stored until	Not stored	Data storage
21/05/2020 11:21	21/05/2020 11:42	0	100	1251	1	21/05/2020 11:42	R_1pm8ObbyPKPfP3m					anonymous	EN	1	4	1953	11	10	4	3	3	3	3	1	2	2	1	1	1,2,4	1|3|2|4	6,8,10,13,19	3|6|14|5|4|9|10|19|8|16|1|12|15|2|17|13	13	3|9|4|1|5|17|15|12|10|13|8|16|2|6|19|14	13	12|5|1|3|14|19|8|10|2|16|9|6|17|13|15|4	5	1	4	3	3|1|2|4	1	What constitutes a contact	Being within 4 meters/12 feet for 5 minutes	Data storage	In a central database, maintained by the Government	Data stored until	Covid-19 tests are widely available	Purpose of app
21/05/2020 11:26	21/05/2020 11:42	0	100	1005	1	21/05/2020 11:43	R_2Wxp5voAHZ40sGu					anonymous	EN	1	1	1943	12	10	2	3	6	3	3	2	2	1	1	1	2,4	4|2|3|1	1,2,3,5,8,9,10,13,14,16,17,19	4|5|16|14|3|17|2|13|1|10|12|19|6|8|15|9	17	16|19|17|6|1|4|10|8|14|3|9|12|2|13|5|15	8	14|13|12|10|8|6|2|4|3|1|5|17|19|16|15|9	5	3	3	5	2|1|4|3	4	Data stored until	Not stored	Location uploaded	None	Contacts uploaded	None	What constitutes a contact
21/05/2020 11:27	21/05/2020 11:43	0	100	947	1	21/05/2020 11:43	R_2WVD6o6ZH11NuLR					anonymous	EN	1	2	1948	12	10	3	4	4	2	3	2	2	1	2	2	1,2,3,4	2|3|1|4	1,6,8,9,10,17	4|6|15|1|13|2|3|9|16|12|5|19|17|14|10|8	6	19|4|3|13|12|16|5|2|6|17|14|8|9|15|1|10	8	8|17|4|10|13|3|2|5|14|1|6|16|12|19|9|15	2	2	5	5	4|2|3|1	3	Data storage	In a central database, maintained by the Government	Data stored until	Data kept indefinitely	What constitutes a contact	Being within 4 meters/12 feet for 15 minutes	Contacts uploaded
21/05/2020 11:27	21/05/2020 11:43	0	100	963	1	21/05/2020 11:43	R_3qEGW3qyoTCrOCI					anonymous	EN	1	2	1946	8	10	4	6	5	4	3	2	1	2	2	2	1,2,4	2|4|1|3	2,6,10,13,16,17	5|16|8|13|12|15|19|3|9|6|2|4|14|17|1|10	13	13|8|14|16|9|1|5|3|2|19|15|12|4|6|10|17	6	17|4|13|14|6|2|1|16|15|3|5|10|8|9|12|19	5	1	4	5	2|3|4|1	1	Data storage	In a central database, maintained by the National Health Service	What constitutes a contact	Being within 4 meters/12 feet for 15 minutes	Location uploaded	None	Data stored until
21/05/2020 11:29	21/05/2020 11:43	0	100	823	1	21/05/2020 11:43	R_1mzuWaiTb5eTDkE					anonymous	EN	1	2	1951	12	7	3	3	1	2	3	2	1	1	1	2	1	3|1|2|4	1,6,13,16,17,19	13|3|5|16|4|17|19|8|6|2|12|10|1|15|14|9	16	17|2|9|3|6|1|8|12|19|13|4|15|5|10|14|16	15	5|3|13|17|2|6|19|1|16|14|15|8|10|9|12|4	5	1	5	5	2|4|3|1	1	Location uploaded	First part of postcode area	What constitutes a contact	Being within 2 meters/6 feet for 5 minutes	Contacts uploaded	All contacts regardless of symptoms	Data stored until
21/05/2020 11:40	21/05/2020 11:43	0	100	214	1	21/05/2020 11:43	R_uxmCWFILVMDSnLP					anonymous	EN	1	2	1995	2	7	3	3	3	3	3	2	1	1	2	2	4	3|2|1|4	4	2|19|14|16|9|15|6|1|10|8|3|13|12|5|17|4	8	8|9|14|19|12|1|4|2|3|5|13|10|17|6|15|16	2	4|5|14|6|19|9|15|16|17|1|13|12|2|8|3|10	3	3	3	3	4|1|2|3	2	What constitutes a contact	Being within 2 meters/6 feet for 15 minutes	Data storage	Decentralised, locally at device.	Contacts uploaded	None	Purpose of app
21/05/2020 11:26	21/05/2020 11:44	0	100	1055	1	21/05/2020 11:44	R_2s5efZiVYoDUlYL					anonymous	EN	1	1	1937	11	8	4	3	2	2	3	1	2	1	2	1	1,2,4	2|4|3|1	1,2,4,6,8,10,12,14,15,16,17,19	14|19|9|16|6|4|8|12|3|15|1|2|5|17|13|10	15	15|13|17|3|5|10|2|16|6|1|19|12|8|4|9|14	6	8|16|10|2|1|15|12|19|3|5|6|9|17|4|14|13	5	2	2	4	2|4|1|3	4	Contacts uploaded	Contact with a person having symptoms	What constitutes a contact	Being within 4 meters/12 feet for 5 minutes	Data stored until	Data kept indefinitely	Data storage
21/05/2020 11:08	21/05/2020 11:44	0	100	2164	1	21/05/2020 11:44	R_27qHDg01LCZSaAT					anonymous	EN	1	2	1943	5	7	3	4	2	6	3	1	2	2	2	1	1,2,3,4	4|1|3|2	8,10,17	4|3|17|12|10|19|6|15|8|2|9|1|14|13|5|16	16	5|6|17|19|1|2|9|4|10|12|15|16|13|8|14|3	10	8|13|14|12|9|17|16|3|19|10|4|15|5|2|6|1	3	2	4	5	2|4|1|3	2	Purpose of app	Notify human contact tracers to examine user's exposure to virus	Data stored until	An effective vaccine for Covid-19 is widely available	Contacts uploaded	All contacts regardless of symptoms	Data storage
21/05/2020 11:27	21/05/2020 11:44	0	100	1059	1	21/05/2020 11:44	R_1EilOJkHrdTV5xr					anonymous	EN	1	1	1953	2	7	3	6	4	2	3	1	1	2	2	1	2	3|2|1|4	1,2,4,5,6,8,9,10,12,15,16,17,19	6|8|15|12|14|2|17|19|16|5|9|3|1|13|10|4	17	8|10|16|2|6|3|1|4|13|17|14|9|15|5|19|12	8	19|12|13|17|9|5|14|1|8|4|3|15|10|2|16|6	4	3	4	5	2|1|3|4	4	Purpose of app	Notify users directly of exposure to virus	Contacts uploaded	None	Location uploaded	None	Data stored until
21/05/2020 11:24	21/05/2020 11:45	0	100	1228	1	21/05/2020 11:45	R_56Jm04tgBzYDcAx					anonymous	EN	1	1	1975	1	10	1	1	5	5	3	2	2	2	2	2	2,4	4|2|3|1	2,4,6,10,13,15,17	5|10|4|1|6|9|16|12|14|3|17|15|8|2|13|19	13	15|12|8|17|1|14|5|6|2|9|16|3|13|4|19|10	10	15|5|17|1|10|16|13|2|8|9|4|14|3|6|19|12	5	1	5	5	4|1|3|2	2	Data stored until	An effective vaccine for Covid-19 is widely available	What constitutes a contact	Being within 2 meters/6 feet for 15 minutes	Data storage	In a central database, maintained by the National Health Service	Contacts uploaded
21/05/2020 11:25	21/05/2020 11:45	0	100	1237	1	21/05/2020 11:45	R_1DZM5wwKUm5e0z4					anonymous	EN	1	1	1951	3	9	1	2	4	2	3	2	2	2	1	2	2,4	3|2|1|4	1,2,8,9,10,12,15	6|1|15|13|10|8|4|12|16|3|2|9|19|14|5|17	15	13|2|4|3|10|6|16|15|14|5|12|1|19|17|8|9	9	16|15|12|2|1|3|5|19|10|9|13|4|17|6|8|14	6	5	2	5	3|4|2|1	4	Contacts uploaded	None	Purpose of app	Notify users directly of exposure to virus	What constitutes a contact	Being within 4 meters/12 feet for 5 minutes	Location uploaded
21/05/2020 11:20	21/05/2020 11:46	0	100	1563	1	21/05/2020 11:46	R_1PdBGHoGuBoeK0M					anonymous	EN	1	2	1948	7	7	3	2	2	4	3	1	1	1	1	2	2,4	1|3|4|2	3,6,8,10,13,15,16	4|3|2|5|13|1|15|12|9|16|14|8|10|19|17|6	15	15|4|13|14|1|9|16|8|2|5|6|3|10|17|12|19	15	4|16|12|2|3|6|5|1|9|13|10|15|8|19|14|17	4	2	4	4	3|4|2|1	4	What constitutes a contact	Being within 4 meters/12 feet for 5 minutes	Data storage	In a central database, maintained by the Government	Location uploaded	Exact location	Data stored until
21/05/2020 11:24	21/05/2020 11:46	0	100	1323	1	21/05/2020 11:46	R_yCqY3fmJcgCUvEB					anonymous	EN	1	2	1951	12	9	3	2	3	3	3	1	2	2	2	1	1,2,4	4|1|3|2	4,6,8,10,15	19|12|3|6|10|9|16|17|4|5|2|1|14|8|15|13	8	19|15|2|5|4|14|12|3|6|8|9|16|10|1|17|13	19	19|4|1|3|9|14|8|12|2|13|15|5|17|6|16|10	3	3	2	5	4|3|1|2	2	Purpose of app	Notify human contact tracers to examine user's exposure to virus	Location uploaded	Exact location	Data stored until	Covid-19 tests are widely available	Data storage
21/05/2020 11:33	21/05/2020 11:46	0	100	771	1	21/05/2020 11:46	R_2XcJi18uFm4xddN					anonymous	EN	1	1	1948	1	10	3	2	4	3	3	2	2	2	2	2	2,4	4|3|2|1	1,2,3,4,5,6,8,9,10,12,13,14,15,16,17,19	19|1|10|3|4|8|6|9|5|16|14|17|13|12|2|15	8	2|5|3|14|17|16|1|6|19|8|9|13|12|10|4|15	8	13|15|6|4|10|17|1|14|3|5|8|9|19|12|2|16	5	2	3	4	1|4|3|2	2	Purpose of app	Notify human contact tracers to examine user's exposure to virus	What constitutes a contact	Being within 2 meters/6 feet for 15 minutes	Location uploaded	Exact location	Contacts uploaded
21/05/2020 11:29	21/05/2020 11:47	0	100	1051	1	21/05/2020 11:47	R_Wdjz78Q0Vih1ahz					anonymous	EN	1	1	1947	1	8	4	3	4	4	3	2	2	2	2	2	4	4|3|1|2	1,6,8,10,12,13	10|13|3|15|9|5|17|14|8|1|6|12|4|16|19|2	6	9|6|2|19|5|17|10|4|13|15|16|12|14|1|3|8	8	6|15|17|12|9|8|14|3|19|1|13|16|4|10|5|2	5	1	5	5	3|4|2|1	1	Contacts uploaded	All contacts regardless of symptoms	Data storage	In a central database, maintained by the Government	Data stored until	Covid-19 tests are widely available	Location uploaded
21/05/2020 11:29	21/05/2020 11:47	0	100	1064	1	21/05/2020 11:47	R_2QLEi0qAdOxwzpK					anonymous	EN	1	2	1952	7	8	3	6	5	6	3	1	1	1	2	1	1,2,4	3|4|1|2	8,10,15	19|8|15|12|10|6|1|4|14|16|9|17|2|5|3|13	15	2|9|17|12|19|5|4|15|13|1|16|10|14|8|6|3	9	6|12|17|3|8|16|5|14|10|9|2|15|1|13|19|4	6	1	3	5	1|3|4|2	2	Location uploaded	None	Contacts uploaded	Contact with a person having symptoms	Data storage	In a central database, maintained by the National Health Service	What constitutes a contact
21/05/2020 11:25	21/05/2020 11:47	0	100	1331	1	21/05/2020 11:47	R_1MJVSI5GIHNjK48					anonymous	EN	1	2	1949	10	6	2	2	3	3	3	2	1	1	1	2	2,4	2|3|1|4	1,2,3,5,6,8,10,12,13,15,16,17,19	12|13|6|9|16|5|1|10|4|14|17|3|19|8|2|15	19	12|14|5|8|10|15|1|3|17|9|4|16|13|6|2|19	15	19|1|14|6|3|10|5|8|12|9|4|17|15|13|2|16	4	2	3	4	4|3|1|2	4	Data stored until	Data kept indefinitely	Purpose of app	Notify human contact tracers to examine user's exposure to virus	Location uploaded	First part of postcode area	Data storage
21/05/2020 11:20	21/05/2020 11:48	0	100	1680	1	21/05/2020 11:48	R_qUuAJ7euV47AqoF					anonymous	EN	1	2	1953	5	10	1	2	3	3	3	2	1	2	2	1	4	3|4|2|1	3,10,15	3|10|15|5|8|13|2|6|19|1|14|17|9|16|12|4	3	1|17|9|19|3|13|8|5|10|12|6|16|15|14|2|4	15	15|19|6|2|10|1|8|12|3|13|14|4|9|17|5|16	4	3	2	4	3|4|1|2	1	What constitutes a contact	Being within 4 meters/12 feet for 5 minutes	Data stored until	Data kept indefinitely	Purpose of app	Notify human contact tracers to examine user's exposure to virus	Data storage
21/05/2020 11:34	21/05/2020 11:48	0	100	885	1	21/05/2020 11:48	R_2Y4E2qnaOHBk0C6					anonymous	EN	1	2	1946	8	8	3	1	4	4	3	2	2	2	1	2	2,4	3|1|2|4	1,2,4,5,6,8,10,13,16,17	2|8|12|16|5|6|10|14|3|17|19|15|13|4|9|1	8	3|12|8|16|4|9|10|6|13|15|14|17|5|2|1|19	8	4|2|13|3|16|6|19|17|14|10|8|9|12|5|1|15	4	2	5	5	3|4|2|1	2	Purpose of app	Notify human contact tracers to examine user's exposure to virus	What constitutes a contact	Being within 4 meters/12 feet for 15 minutes	Data stored until	Data kept indefinitely	Location uploaded
21/05/2020 11:29	21/05/2020 11:49	0	100	1174	1	21/05/2020 11:49	R_ePtO6woZQrk71pT					anonymous	EN	1	1	1943	3	6	3	3	2	3	3	2	2	1	2	1	1,2,4	2|4|3|1	1,2,6,8,12,17	1|3|6|12|10|17|13|16|2|19|5|9|15|4|8|14	1	10|4|17|12|1|2|14|8|3|6|16|9|13|15|5|19	8	5|3|10|17|8|19|1|4|15|6|12|14|9|13|16|2	5	1	2	5	3|4|2|1	2	Location uploaded	None	Data stored until	Not stored	Data storage	Decentralised, locally at device.	Contacts uploaded
21/05/2020 11:30	21/05/2020 11:49	0	100	1159	1	21/05/2020 11:49	R_2Cv6Zf1MzsTaI7D					anonymous	EN	1	1	1946	9	10	4	2	2	4	3	2	1	1	2	2	2,4	3|1|4|2	1,2,6,8,10,12,13,14,15,16,17	4|9|3|10|2|6|8|16|12|1|15|5|19|13|17|14	17	5|4|8|6|19|12|1|16|15|2|9|3|10|17|14|13	15	1|10|19|15|17|6|16|13|5|3|2|4|14|12|8|9	5	1	3	4	1|4|3|2	2	Location uploaded	First part of postcode area	Contacts uploaded	All contacts regardless of symptoms	Data stored until	An effective vaccine for Covid-19 is widely available	What constitutes a contact
21/05/2020 11:27	21/05/2020 11:49	0	100	1356	1	21/05/2020 11:49	R_1KdsnGiduEKwdTE					anonymous	EN	1	1	1936	2	9	3	1	6	3	3	2	2	2	1	1	2,4	4|3|2|1	10,14,15,19	15|1|8|13|4|16|12|10|9|6|5|19|17|3|14|2	15	1|16|4|2|10|12|13|8|3|5|14|6|9|17|15|19	15	12|4|17|9|14|19|2|10|8|16|15|3|1|13|5|6	4	3	4	4	3|1|2|4	4	Location uploaded	Exact location	Contacts uploaded	None	What constitutes a contact	Being within 2 meters/6 feet for 15 minutes	Purpose of app
21/05/2020 11:29	21/05/2020 11:50	0	100	1243	1	21/05/2020 11:50	R_xzn84OzdoKmFs8V					anonymous	EN	1	1	1943	8	9	3	2	4	4	3	1	2	1	1	1	2,4	1|2|3|4	1,2,9,10,17	5|1|17|2|6|8|10|9|4|12|13|16|15|19|3|14	17	15|14|10|17|6|2|16|19|8|3|1|5|12|4|9|13	8	10|9|12|8|15|5|14|2|1|4|16|6|13|19|17|3	5	4	2	5	2|4|1|3	4	Contacts uploaded	None	Purpose of app	Notify users directly of exposure to virus	What constitutes a contact	Being within 2 meters/6 feet for 5 minutes	Data storage
21/05/2020 11:32	21/05/2020 11:53	0	100	1243	1	21/05/2020 11:53	R_1mzyIxYWCn5VsDV					anonymous	EN	1	2	1952	5	10	3	3	4	3	3	1	1	2	1	2	2,4	4|1|2|3	2,8,10,12,13,16,17	15|10|12|2|9|5|6|14|13|16|17|4|19|8|3|1	17	17|5|8|9|1|6|4|15|19|3|2|16|14|12|13|10	15	4|10|15|16|3|9|19|5|14|6|8|2|1|17|13|12	4	3	4	5	2|3|4|1	2	Data storage	In a central database, maintained by the National Health Service	What constitutes a contact	Being within 4 meters/12 feet for 15 minutes	Data stored until	Data kept indefinitely	Contacts uploaded
21/05/2020 11:30	21/05/2020 11:53	0	100	1345	1	21/05/2020 11:53	R_XzgDwLYq7qqHUAh					anonymous	EN	1	1	1960	6	7	1	3	2	3	3	2	1	1	2	1	2,4	1|3|4|2	6,8,12,13	6|4|5|8|17|14|3|16|19|13|2|10|9|15|12|1	6	6|9|4|17|13|14|16|2|19|3|15|1|12|8|10|5	13	4|1|3|14|2|17|6|8|16|15|19|12|13|9|10|5	5	1	3	5	1|2|3|4	4	Contacts uploaded	Contact with a person having symptoms	Data storage	In a central database, maintained by the National Health Service	Purpose of app	Notify human contact tracers to examine user's exposure to virus	Location uploaded
21/05/2020 11:14	21/05/2020 11:53	0	100	2334	1	21/05/2020 11:53	R_3kzc50sAwN1WJeb					anonymous	EN	1	2	1995	12	8	3	1	4	3	3	2	1	2	1	1	4	2|4|3|1	1,5,8,12,15,17	12|1|17|16|6|4|15|13|5|8|10|14|19|2|9|3	15	9|5|14|8|13|6|3|1|12|17|4|19|2|15|10|16	8	2|16|10|9|12|6|4|1|19|5|17|14|3|15|13|8	6	1	6	5	1|4|2|3	4	Contacts uploaded	None	Purpose of app	Notify human contact tracers to examine user's exposure to virus	What constitutes a contact	Being within 4 meters/12 feet for 5 minutes	Data storage
21/05/2020 10:15	21/05/2020 11:58	0	100	6150	1	21/05/2020 11:58	R_3qwLjC9D0MrDUMu					anonymous	EN	1	1	1952	6	10	2	3	5	5	3	1	1	1	2	1	4	2|4|3|1	8,9,10,15	13|16|2|19|1|14|12|3|6|4|9|5|8|17|10|15	8	14|8|6|16|13|2|4|1|5|19|12|17|3|10|9|15	8	3|10|4|8|6|9|16|17|15|13|19|14|12|2|5|1	2	4	5	5	2|3|1|4	4	Purpose of app	Notify human contact tracers to examine user's exposure to virus	What constitutes a contact	Being within 4 meters/12 feet for 15 minutes	Data stored until	An effective vaccine for Covid-19 is widely available	Location uploaded
21/05/2020 11:33	21/05/2020 12:00	0	100	1639	1	21/05/2020 12:00	R_eYi4BrAcpPJs8iB					anonymous	EN	1	1	1945	8	9	3	3	4	5	3	1	1	2	2	2	2,4	1|3|4|2	1,2,4,5,6,8,12,13	5|15|4|17|13|9|3|19|6|1|16|2|10|14|8|12	2	8|17|14|2|1|10|16|13|12|15|9|6|4|19|3|5	3	10|19|6|17|15|16|5|4|12|9|13|14|1|2|8|3	5	2	6	5	2|3|1|4	3	Contacts uploaded	None	Location uploaded	First part of postcode area	What constitutes a contact	Being within 4 meters/12 feet for 15 minutes	Data storage
21/05/2020 11:41	21/05/2020 12:15	0	100	2047	1	21/05/2020 12:15	R_1Lk5MCTY6DUFebe					anonymous	EN	1	1	1950	1	9	4	3	1	1	3	2	2	2	1	1	1,2,4	4|3|2|1	1,2,3,6,8,10,12,13,15,16,17,19	5|13|12|9|4|6|17|16|15|3|14|8|1|2|10|19	15	16|4|6|9|15|14|2|17|5|10|1|13|8|12|3|19	15	5|13|3|2|14|9|15|8|4|10|17|19|12|6|16|1	5	1	5	4	3|4|2|1	1	What constitutes a contact	Being within 4 meters/12 feet for 15 minutes	Data stored until	An effective vaccine for Covid-19 is widely available	Purpose of app	Notify human contact tracers to examine user's exposure to virus	Location uploaded
21/05/2020 11:29	21/05/2020 12:26	0	100	3413	1	21/05/2020 12:26	R_3EgUaIWm3SrMBD5					anonymous	EN	1	2	1946	7	7	1	3	3	3	3	2	1	1	2	1	2,4	3|1|4|2	1,2,4,5,8,9,10,12,14,15,16,17,19	2|10|1|12|5|13|16|3|4|17|19|15|14|6|9|8	8	8|14|1|12|16|15|3|2|6|4|13|17|9|19|5|10	16	3|17|13|16|10|15|5|6|4|2|19|9|14|8|1|12	3	3	3	5	1|2|3|4	3	Purpose of app	Notify human contact tracers to examine user's exposure to virus	Location uploaded	None	Contacts uploaded	Contact with a person having symptoms	Data storage
21/05/2020 12:25	21/05/2020 12:30	0	100	302	1	21/05/2020 12:30	R_3GBWkd2993MQgWD					anonymous	EN	1	1	2002	8	9	4	2	2	2	3	1	2	2	2	2	2,4	3|1|2|4	1,2,3,5,6,10,12,13,14,16,17	8|3|6|5|17|16|4|19|1|2|10|15|12|14|13|9	1	9|16|1|3|19|4|10|15|5|6|12|14|2|13|8|17	9	16|4|1|2|17|19|8|10|9|15|6|3|14|12|13|5	4	4	4	5	1|4|3|2	3	Data storage	In a central database, maintained by the Government	Purpose of app	Notify human contact tracers to examine user's exposure to virus	Contacts uploaded	Contact with a person having symptoms	What constitutes a contact
21/05/2020 12:24	21/05/2020 12:34	0	100	600	1	21/05/2020 12:34	R_2E1cHy12LixoQQR					anonymous	EN	1	2	1997	1	9	2	2	5	4	3	1	2	1	1	1	2,4	2|4|1|3	4,8,9,10,15,17	9|15|3|19|1|5|17|8|12|13|2|10|4|6|14|16	8	19|10|3|16|4|6|5|1|15|14|2|9|17|12|8|13	8	8|5|1|14|6|13|2|12|17|9|3|10|15|4|16|19	3	3	3	4	4|1|3|2	4	Location uploaded	None	Contacts uploaded	None	Purpose of app	Notify users directly of exposure to virus	What constitutes a contact
21/05/2020 12:36	21/05/2020 12:36	0	100	5	1	21/05/2020 12:36	R_vNwzC5gXjLDbK5b					anonymous	EN	2
21/05/2020 12:32	21/05/2020 12:36	0	100	248	1	21/05/2020 12:36	R_4HMXxwfEmSGeOE9					anonymous	EN	1	1	1995	2	5	3	2	4	3	4	1	1	1	2	2	2	1|2|4|3	4,8,13,16	19|3|13|5|17|6|16|9|4|8|2|12|1|14|15|10	1	3|1|8|15|6|9|2|4|13|17|5|16|14|10|19|12	16	2|9|5|15|17|4|14|10|3|16|8|12|19|6|1|13	3	3	1	4	3|1|4|2	2	Data storage	In a central database, maintained by the National Health Service	What constitutes a contact	Being within 4 meters/12 feet for 15 minutes	Contacts uploaded	All contacts regardless of symptoms	Data stored until
21/05/2020 12:32	21/05/2020 12:37	0	100	276	1	21/05/2020 12:37	R_3lLYYNtLvYpGObQ					anonymous	EN	1	1	1996	2	5	1	2	2	3	4	1	2	1	1	1	2,3	2|3|1|4	14	14|6|17|5|13|16|3|1|12|9|2|8|19|15|10|4	9	15|17|8|19|1|3|12|13|9|6|14|4|5|2|16|10	5	15|8|3|2|17|14|6|9|5|4|12|16|1|10|13|19	4	4	3	4	4|1|3|2	1	What constitutes a contact	Being within 2 meters/6 feet for 5 minutes	Location uploaded	None	Purpose of app	Notify human contact tracers to examine user's exposure to virus	Data storage
21/05/2020 12:32	21/05/2020 12:37	0	100	272	1	21/05/2020 12:37	R_1zTmfaWsszjugSZ					anonymous	EN	1	2	2001	12	7	1	2	2	2	2	1	1	2	1	1	4	4|1|3|2	1,6	6|19|15|14|4|10|5|13|8|9|1|12|3|17|2|16	14	10|13|5|6|16|15|17|14|4|12|8|2|19|1|3|9	6	4|17|16|8|9|19|10|6|2|15|12|5|3|14|1|13	5	5	4	4	3|2|4|1	2	Location uploaded	First part of postcode area	What constitutes a contact	Being within 2 meters/6 feet for 5 minutes	Data stored until	Data kept indefinitely	Purpose of app
21/05/2020 12:38	21/05/2020 12:38	0	100	17	1	21/05/2020 12:38	R_3DqeTQt7CvCIRit					anonymous	EN	2
21/05/2020 12:35	21/05/2020 12:40	0	100	285	1	21/05/2020 12:40	R_Reh8ohYlql6ayXL					anonymous	EN	1	1	1997	9	7	4	4	3	1	3	2	1	2	1	1	2	3|2|4|1	13,15,16,19	12|2|5|9|16|6|3|10|17|13|19|14|8|1|15|4	13	13|4|9|3|2|6|10|19|16|15|1|5|14|17|8|12	3	9|2|4|14|13|15|6|8|1|19|12|16|5|17|3|10	5	4	3	2	4|3|1|2	3	Location uploaded	First part of postcode area	Contacts uploaded	All contacts regardless of symptoms	Data storage	In a central database, maintained by the Government	Purpose of app
21/05/2020 12:33	21/05/2020 12:41	0	100	504	1	21/05/2020 12:41	R_1mXDXiEyYZydjU5					anonymous	EN	1	1	2000	11	8	2	6	6	6	3	2	2	2	2	2	4	4|2|3|1	1,8,13,17	16|19|3|14|9|8|1|13|17|5|4|2|10|12|6|15	1	14|8|3|2|10|9|6|13|1|16|17|4|19|15|5|12	8	12|8|2|5|17|10|16|9|19|15|14|6|13|1|4|3	4	1	6	5	2|4|1|3	3	Location uploaded	None	Contacts uploaded	None	Data storage	Decentralised, locally at device.	What constitutes a contact
21/05/2020 12:39	21/05/2020 12:43	0	100	224	1	21/05/2020 12:43	R_2z8C8rP4nOkZDex					anonymous	EN	1	2	1997	3	3	3	3	4	4	2	1	2	2	1	2	3	3|4|1|2	6,12,13,17	16|12|10|19|2|5|13|14|17|3|1|4|15|9|6|8	12	19|12|13|4|6|3|15|1|8|10|9|2|17|14|5|16	1	13|6|16|14|17|5|9|10|12|4|1|15|3|8|19|2	3	3	4	4	1|3|4|2	4	Contacts uploaded	Contact with a person having symptoms	Data storage	In a central database, maintained by the National Health Service	Data stored until	Covid-19 tests are widely available	Location uploaded
21/05/2020 12:35	21/05/2020 12:43	0	100	473	1	21/05/2020 12:43	R_1N3yLU7ff1Ov75l					anonymous	EN	1	1	1970	5	10	4	3	3	3	3	1	1	1	1	1	4	2|4|3|1	8,9,15	2|6|16|8|14|12|4|3|13|9|17|10|19|5|1|15	15	19|4|2|9|10|17|14|6|3|15|16|12|5|1|13|8	15	16|4|19|12|10|15|14|13|6|1|2|3|17|8|9|5	4	2	4	5	1|4|3|2	4	Data stored until	Covid-19 tests are widely available	Data storage	In a central database, maintained by the Government	What constitutes a contact	Being within 2 meters/6 feet for 5 minutes	Location uploaded
21/05/2020 12:35	21/05/2020 12:43	0	100	489	1	21/05/2020 12:43	R_2zNHJnQpH3uyqCg					anonymous	EN	1	1	2000	3	9	4	2	2	3	2	1	1	1	1	1	2,3	3|2|4|1	2,4,5,17	5|2|14|17|9|15|1|3|19|4|12|10|8|13|6|16	5	12|2|17|15|19|10|14|3|5|9|13|8|16|1|4|6	2	6|14|9|12|16|1|15|5|4|2|10|8|17|19|13|3	4	1	2	4	4|3|1|2	3	What constitutes a contact	Being within 2 meters/6 feet for 5 minutes	Location uploaded	None	Data stored until	Not stored	Data storage
21/05/2020 12:38	21/05/2020 12:44	0	100	345	1	21/05/2020 12:44	R_OJ6M55msRCKRGBr					anonymous	EN	1	2	2000	3	10	3	2	3	2	3	1	2	1	2	2	3	3|1|4|2	8,10,17,19	10|19|6|4|9|3|16|5|15|2|1|14|12|17|13|8	19	16|10|6|19|9|8|12|17|4|15|1|5|2|3|13|14	8	3|17|1|12|10|15|19|16|8|2|4|13|5|14|6|9	3	3	3	1	4|1|2|3	4	Contacts uploaded	Contact with a person having symptoms	Data storage	In a central database, maintained by the National Health Service	What constitutes a contact	Being within 2 meters/6 feet for 15 minutes	Data stored until
21/05/2020 12:28	21/05/2020 12:44	0	100	970	1	21/05/2020 12:44	R_1Ij8e4ossT12R5G					anonymous	EN	1	2	2000	1	9	4	1	4	4	3	2	2	1	2	1	2	2|1|3|4	1,2,3,4,5,8,9,10,13,15,16,17,19	14|5|4|16|6|17|13|19|15|8|10|3|2|12|9|1	2	16|8|6|9|19|4|14|12|1|3|2|13|15|10|5|17	2	14|12|13|15|16|6|17|19|8|5|9|10|1|2|4|3	1	1	1	1	1|4|3|2	2	Data stored until	Not stored	Purpose of app	Notify users directly of exposure to virus	Data storage	Decentralised, locally at device.	Contacts uploaded
21/05/2020 12:35	21/05/2020 12:45	0	100	622	1	21/05/2020 12:45	R_2D5H16pYjXJ2CRx					anonymous	EN	1	1	1997	12	10	3	2	2	2	3	2	2	2	1	2	4	4|2|1|3	2,3,8,15,19	15|2|13|4|19|12|10|8|5|1|6|3|9|16|14|17	8	10|13|19|15|1|6|3|8|5|16|17|2|4|12|14|9	15	9|10|4|5|19|6|13|1|2|14|15|3|16|17|8|12	6	6	5	5	3|2|4|1	3	What constitutes a contact	Being within 4 meters/12 feet for 15 minutes	Purpose of app	Notify human contact tracers to examine user's exposure to virus	Data stored until	Data kept indefinitely	Data storage
21/05/2020 12:40	21/05/2020 12:46	0	100	364	1	21/05/2020 12:46	R_1mO50m2vXPEEkEY					anonymous	EN	1	2	2000	9	8	3	3	1	2	3	1	1	2	2	2	4	3|4|1|2	1,2,3,5,8	15|19|2|6|8|17|16|9|10|1|3|12|14|13|4|5	8	5|17|3|16|1|4|9|6|10|15|13|2|19|12|14|8	15	15|2|4|3|16|8|5|13|17|10|6|1|19|9|14|12	3	1	1	2	4|1|3|2	3	Data storage	In a central database, maintained by the Government	Data stored until	Data kept indefinitely	Location uploaded	Exact location	Contacts uploaded
21/05/2020 10:14	21/05/2020 12:46	0	100	9144	1	21/05/2020 12:46	R_1q3uttcCRHLhH0C					anonymous	EN	1	2	1997	7	8	5	3	5	3	3	2	2	1	2	1	2,4	1|3|2|4	1,2,4,5,8,10,17,19	2|19|1|9|16|15|10|5|4|8|6|17|14|3|13|12	8	2|15|6|10|5|14|4|19|8|16|17|3|13|9|12|1	8	9|10|14|19|16|15|17|13|3|4|6|2|12|1|8|5	3	3	3	5	4|2|3|1	4	Location uploaded	None	Data stored until	Not stored	Purpose of app	Notify users directly of exposure to virus	Data storage
21/05/2020 12:35	21/05/2020 12:47	0	100	732	1	21/05/2020 12:47	R_1puSDQjINOce2sr					anonymous	EN	1	1	1959	7	9	3	6	6	2	3	2	2	1	2	2	2,3,4	2|4|1|3	3,8,10,13,15,17,19	17|14|15|9|6|10|19|13|12|1|16|3|4|2|8|5	8	1|12|14|3|19|2|4|15|17|10|13|8|16|5|9|6	8	13|1|3|12|9|6|2|17|16|14|8|10|15|5|19|4	2	2	3	5	1|3|2|4	2	Data storage	In a central database, maintained by the Government	Contacts uploaded	All contacts regardless of symptoms	What constitutes a contact	Being within 2 meters/6 feet for 5 minutes	Data stored until
21/05/2020 12:42	21/05/2020 12:48	0	100	365	1	21/05/2020 12:48	R_2z8aLZc1vG9CZW4					anonymous	EN	1	2	1998	4	7	2	2	2	2	3	1	2	2	1	1	4	3|1|4|2	8	4|6|5|19|12|17|1|10|13|8|9|15|2|14|16|3	8	19|6|8|3|9|15|17|2|16|13|5|14|1|10|4|12	8	19|6|15|3|17|13|5|10|1|12|4|9|8|16|2|14	4	4	4	4	2|4|1|3	3	Purpose of app	Notify human contact tracers to examine user's exposure to virus	Data storage	In a central database, maintained by the Government	Contacts uploaded	None	What constitutes a contact
21/05/2020 12:45	21/05/2020 12:49	0	100	248	1	21/05/2020 12:49	R_prX6yQ6uU9CbYaJ					anonymous	EN	1	2	2000	3	6	2	3	3	3	3	1	2	1	1	2	2,3,4	2|3|4|1	1,2,4,6,13,16,17	5|13|17|1|19|12|8|9|16|15|4|2|10|6|14|3	9	17|16|5|6|14|4|19|10|9|12|13|8|15|3|1|2	3	14|16|1|12|8|17|6|2|3|5|4|19|9|15|13|10	5	4	4	3	2|1|3|4	4	Location uploaded	None	Purpose of app	Notify users directly of exposure to virus	Data stored until	Not stored	Data storage
21/05/2020 12:42	21/05/2020 12:51	0	100	570	1	21/05/2020 12:51	R_2xXVzcFI1KDr5vh					anonymous	EN	1	2	2001	8	10	2	6	5	6	3	1	1	2	2	2	4	4|3|1|2	4,8,10,15,17	3|15|12|5|14|17|6|2|8|4|19|9|1|10|13|16	8	4|19|12|6|9|5|3|8|14|16|13|10|2|1|15|17	8	10|12|17|8|2|13|9|14|6|3|4|1|19|16|5|15	6	1	5	5	3|1|4|2	3	Purpose of app	Notify users directly of exposure to virus	Data storage	Decentralised, locally at device.	Data stored until	Not stored	Location uploaded
21/05/2020 12:45	21/05/2020 12:53	0	100	490	1	21/05/2020 12:53	R_1eP3SpEZedq5n1j					anonymous	EN	1	2	1999	3	5	3	2	4	3	3	1	2	2	1	2	2,3	2|1|3|4	1,5,8,12,13,16	12|17|10|16|5|8|19|4|2|14|3|1|9|13|15|6	3	14|8|4|19|10|1|15|3|9|6|16|5|17|12|2|13	4	4|13|9|16|1|2|15|12|19|14|8|3|17|10|5|6	1	5	3	3	4|1|3|2	4	Data storage	In a central database, maintained by the National Health Service	Contacts uploaded	Contact with a person having symptoms	Purpose of app	Notify human contact tracers to examine user's exposure to virus	Location uploaded
21/05/2020 12:42	21/05/2020 12:56	0	100	822	1	21/05/2020 12:56	R_12PXS0pjL1IfeLF					anonymous	EN	1	2	1995	3	8	2	2	3	2	4	1	1	2	1	1	2	4|1|2|3	2,8,17	12|4|15|5|13|19|3|17|14|9|6|16|8|1|2|10	2	9|8|19|2|13|10|14|16|5|17|1|15|3|4|6|12	8	1|17|5|4|8|14|9|16|19|2|13|15|12|3|10|6	2	3	3	5	4|3|2|1	4	Data stored until	An effective vaccine for Covid-19 is widely available	Data storage	In a central database, maintained by the Government	Location uploaded	Exact location	What constitutes a contact
21/05/2020 12:36	21/05/2020 12:56	0	100	1206	1	21/05/2020 12:56	R_vjhzlVEhL6qUZFL					anonymous	EN	1	2	1996	5	9	2	3	5	4	3	2	2	1	2	2	4	2|4|1|3	3,8,10,17	15|6|19|10|8|16|5|2|3|13|9|14|12|1|4|17	8	15|8|19|6|1|16|5|17|4|13|12|2|3|9|14|10	8	15|10|9|8|4|2|3|1|17|19|12|13|6|5|16|14	6	4	3	5	4|2|1|3	3	Data storage	Decentralised, locally at device.	Purpose of app	Notify users directly of exposure to virus	What constitutes a contact	Being within 4 meters/12 feet for 15 minutes	Contacts uploaded
21/05/2020 12:40	21/05/2020 12:57	0	100	1053	1	21/05/2020 12:57	R_bfteMTeGQwZ7JFT					anonymous	EN	1	2	1998	3	5	1	1	5	1	3	1	1	1	1	2	2,3,4	3|1|2|4	1,2,4,5,8,9,10,12,15	3|12|14|19|2|13|10|1|15|4|16|17|8|5|6|9	8	14|8|19|13|9|2|10|12|4|5|6|16|15|17|3|1	9	2|3|1|14|8|6|12|16|9|17|13|4|15|5|10|19	3	5	4	4	4|1|2|3	2	Data stored until	An effective vaccine for Covid-19 is widely available	Purpose of app	Notify human contact tracers to examine user's exposure to virus	What constitutes a contact	Being within 4 meters/12 feet for 5 minutes	Location uploaded
21/05/2020 12:50	21/05/2020 12:58	0	100	442	1	21/05/2020 12:58	R_3lMn7HxHUvnjtIQ					anonymous	EN	1	2	1999	3	8	3	4	5	2	3	1	1	1	1	1	2	4|2|1|3	2,3,4,17	4|2|16|8|17|6|1|5|14|13|19|3|9|12|15|10	12	17|16|19|14|8|13|3|12|15|1|5|10|4|2|9|6	5	19|13|14|10|3|1|9|6|16|17|4|2|12|15|8|5	4	3	4	4	2|4|3|1	2	Location uploaded	Exact location	Data stored until	Covid-19 tests are widely available	Data storage	In a central database, maintained by the Government	Contacts uploaded
21/05/2020 12:52	21/05/2020 12:58	0	100	369	1	21/05/2020 12:58	R_2huXEDlI8lQkkJX					anonymous	EN	1	1	1997	8	10	4	1	2	2	3	1	1	2	2	2	3	3|2|4|1	8,9,10,15	2|8|6|13|10|17|14|5|15|4|16|9|12|3|1|19	1	1|4|12|2|17|8|15|3|16|5|14|19|6|9|13|10	19	15|19|10|6|13|14|5|3|2|9|16|12|4|1|17|8	4	5	5	4	2|3|4|1	3	Contacts uploaded	None	Data stored until	Data kept indefinitely	What constitutes a contact	Being within 2 meters/6 feet for 5 minutes	Location uploaded
21/05/2020 12:48	21/05/2020 12:59	0	100	638	1	21/05/2020 12:59	R_soM7czAZduhwuAN					anonymous	EN	1	2	1997	12	3	1	1	5	5	3	1	1	1	1	2	2,4	2|3|4|1	4,5,8,9,15	16|1|6|4|5|13|17|8|2|12|9|14|3|10|19|15	8	9|14|1|4|6|3|17|5|19|15|16|10|13|12|2|8	8	4|14|10|19|6|3|2|9|16|1|12|5|8|17|13|15	1	5	4	5	3|1|4|2	4	Data stored until	Not stored	Data storage	Decentralised, locally at device.	Contacts uploaded	None	Purpose of app
21/05/2020 12:52	21/05/2020 12:59	0	100	466	1	21/05/2020 12:59	R_2fH7t5Jym0iAmUt					anonymous	EN	1	2	1998	2	5	2	2	2	4	3	1	2	1	2	1	4	2|1|3|4	1,9,12,14,15,17	13|15|5|2|12|6|19|8|9|1|14|17|4|10|16|3	15	2|8|17|13|4|9|14|5|15|12|3|19|1|10|6|16	10	19|3|15|8|10|16|2|9|1|12|14|5|13|17|6|4	4	3	4	5	3|1|2|4	4	Data stored until	Covid-19 tests are widely available	Data storage	In a central database, maintained by the Government	What constitutes a contact	Being within 4 meters/12 feet for 15 minutes	Purpose of app
21/05/2020 12:49	21/05/2020 13:00	0	100	644	1	21/05/2020 13:00	R_UzMbcfZyM5h7kc1					anonymous	EN	1	1	2001	9	9	4	2	2	1	2	2	2	2	1	1	2,4	4|1|3|2	1,8,9,12,15,16,17	2|15|10|13|1|14|9|12|17|16|8|19|3|4|5|6	16	6|1|8|16|15|12|3|4|19|2|9|14|13|10|5|17	8	14|19|2|9|10|5|12|17|8|16|13|6|3|15|1|4	5	2	2	5	4|1|2|3	3	Data stored until	Data kept indefinitely	Data storage	In a central database, maintained by the National Health Service	Contacts uploaded	None	What constitutes a contact
21/05/2020 12:51	21/05/2020 13:00	0	100	501	1	21/05/2020 13:00	R_2DNNIw7ElnaH0cv					anonymous	EN	1	1	1998	3	9	2	4	3	4	3	2	1	1	1	2	2,3,4	4|3|1|2	4,8,15	8|19|5|12|9|4|10|17|15|3|14|16|6|13|2|1	19	5|17|15|2|6|10|16|8|19|4|3|1|12|13|9|14	19	10|9|19|6|14|12|2|3|13|16|4|5|1|17|15|8	4	4	2	4	3|1|4|2	3	Purpose of app	Notify users directly of exposure to virus	Location uploaded	None	Contacts uploaded	None	Data storage
21/05/2020 12:45	21/05/2020 13:01	0	100	954	1	21/05/2020 13:01	R_11bU5oHqGeNjxSg					anonymous	EN	1	2	1996	4	9	3	2	3	4	3	1	2	1	2	2	2,4	1|3|2|4	3,4,8,9,10,14,15,17,19	9|10|13|3|4|5|16|2|15|14|12|1|6|8|17|19	15	12|17|3|4|9|16|6|8|2|13|19|10|5|15|1|14	15	12|5|16|17|3|10|14|4|15|19|13|8|9|6|1|2	3	3	4	3	2|3|1|4	3	Contacts uploaded	None	Data stored until	Not stored	What constitutes a contact	Being within 4 meters/12 feet for 5 minutes	Purpose of app
21/05/2020 12:49	21/05/2020 13:01	0	100	731	1	21/05/2020 13:01	R_3FIiviySSnTF1bV					anonymous	EN	1	2	1998	7	9	4	1	2	1	3	2	2	1	1	2	2,4	3|4|1|2	5,8,9,10	14|2|8|15|10|12|17|5|9|1|13|4|19|3|6|16	8	14|2|19|15|12|10|3|5|13|8|4|1|9|6|16|17	8	14|10|17|9|3|4|2|13|8|16|12|15|1|5|6|19	3	4	5	5	1|4|2|3	4	Data stored until	Not stored	Purpose of app	Notify users directly of exposure to virus	Location uploaded	None	Data storage
21/05/2020 12:40	21/05/2020 13:02	0	100	1351	1	21/05/2020 13:02	R_2TYmcE3ZavR3lNk					anonymous	EN	1	1	2001	2	10	3	5	1	3	3	1	2	1	1	2	4	3|2|1|4	1,2,6,8,12,15,17	14|17|13|6|3|19|9|12|8|4|1|2|16|15|10|5	16	6|1|8|15|4|3|16|2|10|9|14|5|17|12|13|19	8	6|16|12|8|10|15|3|4|13|19|9|5|17|14|1|2	4	3	5	5	2|3|1|4	2	What constitutes a contact	Being within 4 meters/12 feet for 5 minutes	Location uploaded	First part of postcode area	Data stored until	An effective vaccine for Covid-19 is widely available	Data storage
21/05/2020 12:51	21/05/2020 13:03	0	100	685	1	21/05/2020 13:03	R_3jcTfdyHjUhvitp					anonymous	EN	1	1	2000	7	10	3	1	3	1	3	1	2	1	2	2	2	4|2|1|3	1,2,9,10,12	9|13|6|14|3|5|1|16|19|10|12|2|17|4|8|15	8	19|10|17|3|9|5|16|12|8|1|6|2|13|15|14|4	3	4|5|14|10|2|12|19|1|17|8|13|6|3|16|15|9	3	6	5	5	3|1|4|2	6	What constitutes a contact	Being within 4 meters/12 feet for 15 minutes	Location uploaded	Exact location	Data stored until	Data kept indefinitely	Contacts uploaded
21/05/2020 12:52	21/05/2020 13:03	0	100	683	1	21/05/2020 13:03	R_3EKKNZa9rnQg6MO					anonymous	EN	1	2	2000	3	5	1	3	3	3	3	1	2	1	2	1	4	1|3|4|2	2,3,4,5,9,10,12,13,15,16	17|9|13|12|3|15|14|1|4|2|19|8|16|10|6|5	15	1|10|13|15|2|14|8|9|6|4|12|16|3|19|17|5	8	5|14|1|6|3|10|9|17|13|19|2|4|12|16|8|15	3	4	3	4	4|3|2|1	3	Data storage	Decentralised, locally at device.	Contacts uploaded	None	Purpose of app	Notify users directly of exposure to virus	Data stored until
21/05/2020 12:52	21/05/2020 13:04	0	100	712	1	21/05/2020 13:04	R_2EcbYeCOJvfPGaJ					anonymous	EN	1	1	1997	8	10	3	2	2	3	3	2	2	1	2	1	2	3|2|4|1	2,5,12	17|2|8|9|4|15|6|19|16|3|13|10|14|12|5|1	5	4|16|10|17|15|13|8|12|5|1|6|19|14|3|2|9	5	16|10|3|19|1|17|15|9|12|6|2|8|13|5|14|4	3	4	4	5	4|3|2|1	4	Location uploaded	Exact location	Contacts uploaded	Contact with a person having symptoms	Data storage	In a central database, maintained by the National Health Service	What constitutes a contact
21/05/2020 12:52	21/05/2020 13:09	0	100	985	1	21/05/2020 13:09	R_ZegZfV2SXVUzzk5					anonymous	EN	1	2	1996	12	8	3	3	3	3	3	2	2	1	1	1	4	4|2|3|1	8,9,10,15,17	1|17|13|8|19|6|15|3|12|9|16|5|2|4|14|10	15	16|4|3|12|6|8|9|13|19|14|2|15|1|17|10|5	15	6|16|15|8|3|5|13|4|12|17|2|19|9|14|1|10	3	3	4	2	3|1|2|4	2	Purpose of app	Notify users directly of exposure to virus	What constitutes a contact	Being within 4 meters/12 feet for 15 minutes	Contacts uploaded	None	Location uploaded
21/05/2020 13:05	21/05/2020 13:09	0	100	240	1	21/05/2020 13:09	R_3GpQllTdZLyQBs3					anonymous	EN	1	2	1999	11	7	3	2	4	3	2	1	2	1	1	1	2	1|3|4|2	4,8,15	4|17|13|19|9|16|12|6|15|8|3|2|14|10|5|1	17	3|16|10|12|5|8|4|15|2|1|13|9|19|14|6|17	8	9|6|4|1|16|13|12|19|3|5|8|14|15|10|2|17	4	4	4	4	3|1|4|2	3	Data stored until	Data kept indefinitely	What constitutes a contact	Being within 4 meters/12 feet for 15 minutes	Purpose of app	Notify human contact tracers to examine user's exposure to virus	Contacts uploaded
21/05/2020 13:02	21/05/2020 13:09	0	100	404	1	21/05/2020 13:09	R_CjloI9O6G0BdyLv					anonymous	EN	1	2	1998	11	7	4	4	3	4	4	1	1	2	1	1	3	3|4|1|2	4,8,10,13,14,15	4|16|2|13|6|9|3|12|8|5|14|1|19|17|15|10	14	19|9|5|2|17|8|13|10|6|15|14|16|12|4|3|1	17	17|9|14|1|15|16|4|8|12|3|2|19|10|6|13|5	4	4	5	3	1|4|2|3	4	Data stored until	Data kept indefinitely	Purpose of app	Notify human contact tracers to examine user's exposure to virus	What constitutes a contact	Being within 4 meters/12 feet for 5 minutes	Data storage
21/05/2020 13:02	21/05/2020 13:09	0	100	424	1	21/05/2020 13:09	R_1HeD3WjlBBclMBI					anonymous	EN	1	1	1999	9	9	3	2	1	2	3	1	2	1	2	2	2	3|4|2|1	5,15	15|14|4|17|3|12|16|2|6|1|19|10|13|9|8|5	10	10|17|13|19|8|3|16|15|12|2|14|1|9|5|6|4	14	14|10|8|6|1|16|15|5|4|19|12|2|9|3|13|17	3	3	6	5	1|3|4|2	3	Contacts uploaded	Contact with a person having symptoms	Location uploaded	Exact location	Data stored until	An effective vaccine for Covid-19 is widely available	Data storage
21/05/2020 13:06	21/05/2020 13:11	0	100	324	1	21/05/2020 13:11	R_29jhHmoIm5MJ4Tn					anonymous	EN	1	2	1995	3	9	4	1	2	1	3	1	2	1	2	1	2,4	3|2|4|1	12,16	3|15|8|19|4|13|5|9|16|12|10|2|14|6|17|1	14	16|19|4|5|9|17|13|2|15|14|6|12|3|10|8|1	15	15|4|5|13|12|14|16|17|1|2|9|3|19|8|6|10	5	5	4	5	2|1|4|3	2	Data stored until	Data kept indefinitely	What constitutes a contact	Being within 2 meters/6 feet for 5 minutes	Data storage	In a central database, maintained by the Government	Contacts uploaded
21/05/2020 13:13	21/05/2020 13:13	0	100	4	1	21/05/2020 13:13	R_333vBwBLNCb5OIy					anonymous	EN	2
21/05/2020 12:48	21/05/2020 13:16	0	100	1651	1	21/05/2020 13:16	R_1CfDDF1NSchDFdp					anonymous	EN	1	2	2000	12	10	3	1	5	5	3	2	2	1	2	1	2,4	1|4|2|3	1,2,4,5,8,9,12,15	6|4|16|5|2|17|1|14|8|10|19|9|15|3|12|13	8	15|9|13|19|17|10|3|4|16|12|8|5|14|2|1|6	8	3|14|19|15|12|6|2|5|8|13|17|10|1|4|9|16	2	4	4	3	4|3|2|1	3	What constitutes a contact	Being within 2 meters/6 feet for 5 minutes	Location uploaded	None	Purpose of app	Notify users directly of exposure to virus	Data storage
21/05/2020 13:12	21/05/2020 13:16	0	100	244	1	21/05/2020 13:16	R_1ptYDS44mnjAhCb					anonymous	EN	1	2	1997	3	10	4	1	1	1	1	1	2	2	2	2	1,3,4	1|4|3|2	1,2,4,6,9,10,13	6|10|14|15|9|19|12|8|2|1|13|3|4|16|17|5	6	17|6|8|14|16|1|5|15|10|2|9|12|3|13|19|4	19	12|19|16|1|3|15|17|8|9|13|6|10|4|14|5|2	5	5	5	5	2|1|4|3	3	Location uploaded	None	Data storage	In a central database, maintained by the National Health Service	Data stored until	Covid-19 tests are widely available	Contacts uploaded
21/05/2020 13:13	21/05/2020 13:17	0	100	247	1	21/05/2020 13:17	R_2zeF10KOuNXLw6Y					anonymous	EN	1	2	1978	1	6	2	2	4	3	5	1	2	1	2	1	4	1|3|4|2	15	12|15|3|19|6|10|8|1|5|14|4|9|2|16|17|13	16	12|5|4|1|19|15|8|17|16|10|14|9|2|6|13|3	17	1|3|10|6|15|13|19|2|4|12|14|17|8|16|5|9	4	6	5	3	4|2|3|1	4	Purpose of app	Notify human contact tracers to examine user's exposure to virus	Location uploaded	Exact location	Data storage	In a central database, maintained by the Government	Data stored until
21/05/2020 13:11	21/05/2020 13:19	0	100	440	1	21/05/2020 13:19	R_V2aQORCmXOA2dTX					anonymous	EN	1	1	1999	7	10	3	2	2	2	2	1	1	1	1	1	2	3|4|1|2	2,8	19|15|4|10|16|3|17|6|2|8|5|1|12|13|9|14	10	15|1|13|9|17|16|5|19|6|3|2|8|12|14|4|10	17	17|6|8|16|10|3|13|2|19|4|5|9|15|12|1|14	4	4	4	4	4|1|3|2	5	Data storage	In a central database, maintained by the National Health Service	Purpose of app	Notify human contact tracers to examine user's exposure to virus	Location uploaded	None	What constitutes a contact
21/05/2020 13:12	21/05/2020 13:22	0	100	602	1	21/05/2020 13:22	R_3Jf06hDVknQJDBg					anonymous	EN	1	2	1998	11	10	1	1	5	5	3	2	1	1	1	2	1,2,4	4|3|1|2	2,3,4,5,6,8,12,16	6|19|9|12|5|17|4|13|1|2|15|14|10|16|3|8	5	6|1|13|5|19|15|3|8|14|9|17|4|2|10|12|16	8	13|14|12|10|8|15|1|5|16|19|17|2|4|3|6|9	3	4	5	5	3|1|4|2	3	Contacts uploaded	None	What constitutes a contact	Being within 2 meters/6 feet for 5 minutes	Purpose of app	Notify human contact tracers to examine user's exposure to virus	Data storage
21/05/2020 13:16	21/05/2020 13:23	0	100	420	1	21/05/2020 13:23	R_2v0OK75dY1SnqwA					anonymous	EN	1	2	1996	8	8	3	3	3	3	3	2	1	1	2	1	3	1|3|4|2	1,2,3,8,9,13	8|10|9|19|15|5|4|13|17|6|2|14|1|16|3|12	17	12|6|3|19|1|9|4|15|14|5|2|16|10|17|8|13	8	15|16|10|1|12|14|9|13|8|2|6|5|4|17|3|19	2	3	3	2	1|4|2|3	4	Data storage	In a central database, maintained by the National Health Service	What constitutes a contact	Being within 4 meters/12 feet for 5 minutes	Location uploaded	Exact location	Contacts uploaded
21/05/2020 13:19	21/05/2020 13:23	0	100	267	1	21/05/2020 13:23	R_2uq8BElLOfso9HO					anonymous	EN	1	1	1995	11	9	4	1	1	1	1	1	2	2	1	2	4	4|2|3|1	2,3,4	13|19|6|14|2|15|1|8|4|16|17|10|3|5|9|12	2	10|2|16|17|12|14|13|4|5|9|19|6|1|8|15|3	2	4|1|12|13|5|19|15|10|8|9|6|14|16|17|3|2	5	5	6	5	4|1|3|2	4	Contacts uploaded	None	What constitutes a contact	Being within 2 meters/6 feet for 15 minutes	Location uploaded	None	Data storage
21/05/2020 13:19	21/05/2020 13:23	0	100	270	1	21/05/2020 13:23	R_3NRrVtoarW6mLBM					anonymous	EN	1	2	1996	5	6	3	2	1	1	2	1	1	2	1	1	2,4	4|2|1|3	9,12,13	9|3|13|14|6|10|1|16|15|12|2|17|8|4|19|5	15	9|1|15|3|10|6|13|19|12|4|16|2|14|17|5|8	15	6|5|10|1|14|3|19|9|13|2|17|8|12|4|16|15	3	3	5	5	1|4|3|2	4	What constitutes a contact	Being within 2 meters/6 feet for 15 minutes	Contacts uploaded	None	Location uploaded	None	Data storage
21/05/2020 13:19	21/05/2020 13:23	0	100	284	1	21/05/2020 13:23	R_3huS7eDxnPr4X3B					anonymous	EN	1	2	2001	8	4	1	2	2	2	5	1	2	1	2	1	2	4|2|3|1	15	9|10|5|3|12|2|14|4|15|13|1|8|17|19|6|16	12	16|5|14|8|3|19|10|13|12|15|4|9|6|1|2|17	6	4|2|12|10|8|6|9|17|14|16|3|5|13|19|15|1	4	3	4	3	4|3|2|1	2	Location uploaded	None	Data storage	Decentralised, locally at device.	Purpose of app	Notify users directly of exposure to virus	Data stored until
21/05/2020 13:13	21/05/2020 13:24	0	100	648	1	21/05/2020 13:24	R_2gw6rMnE7UMoXzb					anonymous	EN	1	2	1998	9	8	2	3	5	5	3	1	1	2	1	2	4	4|3|2|1	8,9,14,15,19	5|16|9|12|15|4|19|8|3|1|14|2|13|6|17|10	8	13|1|14|4|16|6|19|15|5|9|2|8|12|3|10|17	15	6|3|1|5|8|16|9|10|17|19|13|4|14|12|15|2	4	3	2	4	1|3|4|2	3	Contacts uploaded	None	Data storage	Decentralised, locally at device.	What constitutes a contact	Being within 2 meters/6 feet for 15 minutes	Location uploaded
21/05/2020 13:11	21/05/2020 13:25	0	100	816	1	21/05/2020 13:25	R_1dBw4KPjlkylnGJ					anonymous	EN	1	1	2000	2	7	5	3	6	6	3	1	1	2	1	1	2,4	1|4|2|3	8,9,10,13,15,17	1|9|3|5|10|13|12|14|16|15|6|2|8|19|4|17	8	17|15|10|19|16|12|14|5|8|2|3|4|9|1|13|6	8	8|10|15|12|14|13|4|3|1|9|2|16|6|19|5|17	5	1	4	5	2|3|4|1	3	Purpose of app	Notify human contact tracers to examine user's exposure to virus	Location uploaded	Exact location	Data storage	In a central database, maintained by the Government	Contacts uploaded
21/05/2020 13:12	21/05/2020 13:25	0	100	808	1	21/05/2020 13:25	R_1XrDc5A1GTCRN7z					anonymous	EN	1	2	1998	8	10	3	2	5	4	3	1	2	1	1	1	2,4	4|3|2|1	3,4,5,8,9,15	16|1|17|3|13|8|4|5|12|10|19|2|15|9|6|14	8	5|3|1|6|12|14|10|19|13|2|16|4|8|17|15|9	8	17|1|16|19|6|14|8|3|5|4|2|12|15|9|10|13	2	3	3	5	3|4|2|1	4	Location uploaded	First part of postcode area	Data storage	In a central database, maintained by the Government	Data stored until	An effective vaccine for Covid-19 is widely available	Contacts uploaded
21/05/2020 13:20	21/05/2020 13:26	0	100	322	1	21/05/2020 13:26	R_1gSxvWUNrcCXpIW					anonymous	EN	1	1	1975	1	10	5	2	2	2	2	2	1	1	2	1	3	3|2|4|1	6,9	9|5|1|4|19|3|17|13|6|16|12|10|8|2|15|14	15	6|15|12|9|5|19|2|4|8|17|3|14|13|10|16|1	4	1|5|10|14|6|16|19|13|17|4|3|15|8|9|12|2	5	2	3	6	2|3|1|4	2	Data stored until	Not stored	Purpose of app	Notify users directly of exposure to virus	Contacts uploaded	None	What constitutes a contact
21/05/2020 13:21	21/05/2020 13:26	0	100	275	1	21/05/2020 13:26	R_wQPaPWeA2GWGFdn					anonymous	EN	1	2	1995	11	7	1	2	2	2	2	1	2	1	2	2	4	2|4|1|3	8	8|3|17|10|19|4|9|5|16|6|15|2|12|13|14|1	9	9|19|4|3|10|1|17|13|2|15|12|14|5|16|6|8	19	13|5|4|16|12|2|8|6|19|10|17|9|1|15|14|3	2	3	3	5	1|2|3|4	4	Purpose of app	Notify human contact tracers to examine user's exposure to virus	Data storage	In a central database, maintained by the National Health Service	Contacts uploaded	Contact with a person having symptoms	Location uploaded
21/05/2020 10:55	21/05/2020 13:26	0	100	9031	1	21/05/2020 13:26	R_3PMsbJOcbpZB8Er					anonymous	EN	1	4	2000	9	8	2	3	3	3	3	2	2	2	2	1	2,4	4|2|3|1	8,9,15	1|3|9|12|14|17|15|10|8|5|19|4|13|16|6|2	8	4|14|17|6|19|8|13|15|10|16|9|5|12|1|3|2	8	9|2|12|4|8|5|10|19|16|14|17|15|13|3|6|1	3	3	4	3	3|1|4|2	2	Contacts uploaded	Contact with a person having symptoms	Purpose of app	Notify human contact tracers to examine user's exposure to virus	Location uploaded	Exact location	Data storage
21/05/2020 13:21	21/05/2020 13:26	0	100	336	1	21/05/2020 13:26	R_24nIfpWwCj6Ospf					anonymous	EN	1	2	2000	2	8	3	2	2	2	3	1	2	2	2	2	4	2|4|1|3	3,8	2|5|3|9|4|8|19|15|10|13|17|14|1|16|12|6	8	1|8|12|5|15|4|14|6|10|9|16|13|2|3|17|19	8	14|3|12|5|17|9|2|1|4|13|15|16|8|10|19|6	5	4	5	5	3|4|1|2	3	Location uploaded	First part of postcode area	Purpose of app	Notify human contact tracers to examine user's exposure to virus	Data storage	In a central database, maintained by the National Health Service	Data stored until
21/05/2020 13:20	21/05/2020 13:27	0	100	395	1	21/05/2020 13:27	R_3DvyljLq7vEiqkz					anonymous	EN	1	1	2000	3	8	3	1	2	3	3	1	2	2	1	1	2,4	4|2|1|3	2,3	5|1|9|10|19|12|15|3|6|13|8|2|14|16|17|4	2	19|8|9|14|4|16|10|12|5|3|15|13|6|1|2|17	8	15|9|4|10|2|17|8|6|3|13|1|14|12|5|19|16	3	3	4	4	1|3|4|2	3	Purpose of app	Notify human contact tracers to examine user's exposure to virus	Data stored until	Data kept indefinitely	Data storage	In a central database, maintained by the Government	Contacts uploaded
21/05/2020 13:10	21/05/2020 13:27	0	100	1060	1	21/05/2020 13:27	R_1OVtLq95eOdPbsu					anonymous	EN	1	2	1992	3	6	2	1	2	1	1	2	1	1	2	1	2,3	2|3|4|1	1,2,9,13,14,19	14|16|9|17|1|15|4|10|5|13|6|2|3|19|8|12	13	6|5|3|12|15|2|8|19|13|16|10|17|14|9|4|1	2	16|5|1|8|17|3|2|13|19|15|12|9|4|10|14|6	4	5	5	5	3|1|4|2	4	Purpose of app	Notify human contact tracers to examine user's exposure to virus	Location uploaded	First part of postcode area	What constitutes a contact	Being within 4 meters/12 feet for 5 minutes	Contacts uploaded
21/05/2020 13:14	21/05/2020 13:27	0	100	783	1	21/05/2020 13:27	R_BFfUWw31VajQrF7					anonymous	EN	1	2	1995	6	5	2	6	5	6	3	1	1	2	2	1	4	4|3|1|2	8	4|9|3|6|13|2|19|14|12|8|1|17|15|16|10|5	8	12|19|9|6|1|8|17|2|16|15|4|13|10|3|14|5	15	9|12|15|6|5|17|13|10|3|4|8|16|2|19|14|1	1	3	2	3	2|1|4|3	3	Purpose of app	Notify human contact tracers to examine user's exposure to virus	Data stored until	An effective vaccine for Covid-19 is widely available	Data storage	In a central database, maintained by the National Health Service	What constitutes a contact
21/05/2020 13:06	21/05/2020 13:27	0	100	1278	1	21/05/2020 13:27	R_2fJSJnc1FOpewWn					anonymous	EN	1	1	2002	1	10	3	3	4	4	3	1	1	1	1	1	4	3|1|4|2	8,9,15	4|5|2|15|14|19|6|13|12|8|9|3|16|17|1|10	15	10|16|4|2|3|19|14|13|1|17|15|12|8|6|5|9	8	8|16|12|6|5|4|15|2|3|17|1|9|19|10|13|14	3	3	4	4	1|3|2|4	1	What constitutes a contact	Being within 2 meters/6 feet for 5 minutes	Data storage	Decentralised, locally at device.	Purpose of app	Notify users directly of exposure to virus	Data stored until
21/05/2020 13:18	21/05/2020 13:28	0	100	605	1	21/05/2020 13:28	R_23S0UgiCUeSzinf					anonymous	EN	1	1	2001	3	7	1	6	6	6	6	2	2	2	2	2	4	2|1|3|4	1,2,6,8,9,12,13,15,16	6|4|5|8|15|16|19|13|14|12|17|9|10|3|1|2	8	2|6|9|12|13|15|1|3|10|8|5|14|19|17|4|16	8	5|8|19|16|17|15|13|10|4|9|3|2|6|1|12|14	6	6	6	6	3|4|2|1	2	Location uploaded	None	Data stored until	Not stored	What constitutes a contact	Being within 4 meters/12 feet for 15 minutes	Data storage
21/05/2020 13:20	21/05/2020 13:30	0	100	619	1	21/05/2020 13:30	R_yrMNb2CsKJHEi3v					anonymous	EN	1	2	2002	9	7	2	2	5	5	3	1	2	1	2	1	4	4|3|1|2	2,5,8,9,17	10|17|1|13|16|4|14|2|3|5|6|9|15|12|19|8	15	9|12|4|6|2|14|1|13|5|15|10|8|16|19|3|17	8	6|10|13|9|15|2|1|14|17|12|19|8|3|4|5|16	2	4	5	4	2|1|4|3	3	Contacts uploaded	All contacts regardless of symptoms	Location uploaded	Exact location	Data storage	In a central database, maintained by the National Health Service	Data stored until
21/05/2020 13:14	21/05/2020 13:30	0	100	973	1	21/05/2020 13:30	R_3fcpLsn7mfsFxAc					anonymous	EN	1	2	1995	2	6	3	3	4	2	3	2	2	2	1	2	2,3,4	3|2|1|4	8,10,14,15,17	1|12|19|3|16|6|13|2|15|9|17|14|8|5|10|4	15	4|6|13|17|9|2|19|10|8|12|1|16|5|3|14|15	15	6|19|9|17|5|3|16|8|15|12|10|14|1|4|13|2	2	3	2	5	1|2|3|4	4	Location uploaded	First part of postcode area	Purpose of app	Notify human contact tracers to examine user's exposure to virus	What constitutes a contact	Being within 4 meters/12 feet for 5 minutes	Data storage
21/05/2020 12:50	21/05/2020 13:31	0	100	2464	1	21/05/2020 13:31	R_cUOpiWGi3YuN2IF					anonymous	EN	1	1	1985	3	8	3	3	2	4	3	1	1	1	1	1	4	3|2|1|4	2,5,9,10,17	6|9|2|1|16|5|8|15|12|17|3|10|13|14|19|4	2	13|10|2|17|5|16|1|15|6|12|9|8|14|3|19|4	5	16|4|8|10|2|5|1|9|14|6|3|15|19|17|13|12	3	3	3	4	1|3|4|2	3	Data storage	Decentralised, locally at device.	Purpose of app	Notify users directly of exposure to virus	What constitutes a contact	Being within 2 meters/6 feet for 15 minutes	Data stored until
21/05/2020 13:20	21/05/2020 13:33	0	100	773	1	21/05/2020 13:33	R_1gFrbEGu9R02GMF					anonymous	EN	1	2	1995	8	7	3	2	1	1	3	2	2	2	2	1	2,4	2|3|1|4	1,6,10,12,13,15,16,17	19|5|14|17|13|12|4|16|10|15|3|8|6|9|1|2	6	4|8|10|6|1|12|15|5|19|2|9|3|17|16|14|13	10	15|13|6|12|4|16|3|17|9|10|1|8|2|5|14|19	4	1	2	5	3|4|2|1	4	Location uploaded	First part of postcode area	Contacts uploaded	Contact with a person having symptoms	Purpose of app	Notify human contact tracers to examine user's exposure to virus	Data stored until
21/05/2020 13:14	21/05/2020 13:37	0	100	1354	1	21/05/2020 13:37	R_CeHqLGx7uwswQN3					anonymous	EN	1	1	1997	4	9	5	2	6	6	6	1	2	2	1	2	1,4	1|3|4|2	2,3,8	16|6|2|19|15|13|17|12|14|9|5|8|1|4|10|3	8	5|6|2|10|1|4|14|9|8|17|3|12|15|13|19|16	8	1|10|19|4|9|6|12|17|3|14|16|13|15|2|8|5	3	2	4	4	1|4|2|3	6	Purpose of app	Notify human contact tracers to examine user's exposure to virus	Location uploaded	None	Contacts uploaded	All contacts regardless of symptoms	Data stored until
21/05/2020 13:13	21/05/2020 13:40	0	100	1665	1	21/05/2020 13:40	R_3EnVcxq5cCOSCym					anonymous	EN	1	1	2001	11	8	3	2	3	4	3	1	2	1	1	2	2,4	4|1|3|2	1,2,8	8|12|5|13|1|6|19|17|10|14|2|4|16|15|3|9	8	3|4|10|8|5|12|1|17|9|6|15|14|2|19|13|16	8	9|2|1|5|10|19|3|12|15|17|8|4|14|6|16|13	5	3	5	4	1|4|3|2	2	Contacts uploaded	None	Data stored until	Not stored	Purpose of app	Notify users directly of exposure to virus	Data storage
21/05/2020 13:02	21/05/2020 13:41	0	100	2325	1	21/05/2020 13:41	R_e3VQ5Z1BeqAqDzH					anonymous	EN	1	2	1996	9	8	2	3	3	4	3	2	1	1	2	1	2,4	1|4|3|2	6,8,15	6|1|16|15|13|9|8|5|14|2|12|19|10|3|4|17	6	5|2|19|10|4|14|16|6|8|12|13|3|1|17|15|9	15	15|1|19|16|10|17|5|14|8|3|12|2|9|6|4|13	5	3	4	5	3|1|4|2	3	Location uploaded	None	What constitutes a contact	Being within 4 meters/12 feet for 15 minutes	Data storage	Decentralised, locally at device.	Data stored until
21/05/2020 14:19	21/05/2020 14:24	0	100	310	1	21/05/2020 14:24	R_1dhITArxaAcpHaU					anonymous	EN	1	2	1990	12	7	3	3	2	2	3	1	1	2	2	1	2	3|1|2|4	2,4,13	1|10|13|9|6|2|16|8|17|15|3|12|5|14|4|19	2	9|15|3|8|1|19|12|6|2|4|14|16|13|17|5|10	13	9|12|16|15|1|5|4|17|8|14|6|13|10|19|2|3	3	5	3	4	4|3|2|1	3	Data storage	Decentralised, locally at device.	What constitutes a contact	Being within 4 meters/12 feet for 15 minutes	Data stored until	Not stored	Location uploaded
21/05/2020 14:19	21/05/2020 14:25	0	100	353	1	21/05/2020 14:25	R_2tA4vfDXAWHDf3G					anonymous	EN	1	1	1985	3	9	4	1	2	1	2	1	1	2	2	1	1	1|4|2|3	10,19	8|10|13|3|6|12|17|1|5|15|4|19|9|16|14|2	19	13|17|16|9|15|3|14|5|8|2|19|12|1|6|4|10	14	1|6|5|9|16|3|19|13|10|4|14|17|2|8|12|15	4	4	5	5	4|2|3|1	4	Purpose of app	Notify human contact tracers to examine user's exposure to virus	Location uploaded	First part of postcode area	Contacts uploaded	None	Data stored until
21/05/2020 14:15	21/05/2020 14:26	0	100	624	1	21/05/2020 14:26	R_5mwzoGcIP3j2jf3					anonymous	EN	1	2	1973	8	6	3	3	3	3	3	2	2	2	2	2	4	3|1|4|2	6,15	15|10|1|16|17|2|6|13|3|8|19|12|4|9|14|5	15	14|17|19|5|1|15|9|6|3|12|4|13|2|16|8|10	15	9|19|13|16|5|17|15|10|1|6|3|8|14|12|2|4	5	1	1	3	4|1|2|3	3	What constitutes a contact	Being within 2 meters/6 feet for 15 minutes	Contacts uploaded	All contacts regardless of symptoms	Purpose of app	Notify human contact tracers to examine user's exposure to virus	Data storage
21/05/2020 14:20	21/05/2020 14:26	0	100	360	1	21/05/2020 14:26	R_3qImdJoPrDwgTY8					anonymous	EN	1	1	1975	9	9	1	1	1	1	1	1	2	1	2	1	4	2|4|1|3	4,14,16,17	14|16|13|6|15|12|1|2|4|5|17|9|3|19|8|10	1	8|1|15|12|13|5|17|6|16|14|2|3|19|4|9|10	16	1|8|3|19|17|4|13|14|9|16|15|12|10|5|6|2	4	3	2	1	4|3|2|1	4	Data stored until	Data kept indefinitely	Purpose of app	Notify human contact tracers to examine user's exposure to virus	What constitutes a contact	Being within 4 meters/12 feet for 15 minutes	Contacts uploaded
21/05/2020 14:19	21/05/2020 14:26	0	100	452	1	21/05/2020 14:26	R_2QMwa49HFFLdbjs					anonymous	EN	1	1	1987	9	2	1	3	2	1	2	1	2	2	2	2	2	2|1|3|4	4,8,13,17	9|1|5|13|19|12|6|17|8|4|15|2|3|10|14|16	12	13|1|17|15|2|8|12|3|6|10|5|19|14|16|4|9	5	1|5|3|2|12|9|19|6|16|14|8|17|13|4|10|15	5	5	5	5	2|1|4|3	3	Data stored until	Not stored	Purpose of app	Notify users directly of exposure to virus	Data storage	Decentralised, locally at device.	Contacts uploaded
21/05/2020 14:20	21/05/2020 14:28	0	100	511	1	21/05/2020 14:28	R_pbGdBTD2juMQLq9					anonymous	EN	1	1	1968	7	8	1	2	3	2	3	1	1	1	1	1	2,4	4|3|2|1	5,8,9,12,15,17	19|16|5|12|17|8|1|3|6|2|14|15|9|4|13|10	19	9|10|5|19|17|2|12|8|16|15|6|3|1|13|4|14	8	6|16|13|3|10|19|14|12|2|15|9|4|5|17|1|8	2	4	3	3	4|1|3|2	4	What constitutes a contact	Being within 2 meters/6 feet for 5 minutes	Purpose of app	Notify users directly of exposure to virus	Contacts uploaded	None	Data storage
21/05/2020 14:15	21/05/2020 14:29	0	100	812	1	21/05/2020 14:29	R_2s0YoD0GPiCLSkr					anonymous	EN	1	2	1951	10	9	2	6	3	3	3	2	1	2	2	1	2	1|4|3|2	1,2,6,8,10,12,13,15,17,19	3|16|14|8|19|9|1|17|5|12|15|6|4|13|2|10	1	8|10|14|2|16|5|9|4|17|6|15|1|12|19|13|3	8	15|8|6|17|12|14|16|9|3|4|13|5|10|1|2|19	5	1	2	5	3|1|4|2	2	Data stored until	Data kept indefinitely	Contacts uploaded	Contact with a person having symptoms	Data storage	In a central database, maintained by the Government	Purpose of app
21/05/2020 14:14	21/05/2020 14:29	0	100	915	1	21/05/2020 14:29	R_1OpBCHrGbM3T5db					anonymous	EN	1	2	1947	7	5	3	3	3	3	3	2	2	2	1	1	2,4	1|2|4|3	4,9,10,14,15,19	17|1|3|16|5|8|13|2|15|12|19|14|4|10|9|6	19	13|6|5|3|19|17|4|10|2|16|12|1|9|14|8|15	19	13|17|9|10|12|16|15|19|3|5|2|1|8|4|6|14	2	3	4	3	3|1|4|2	4	What constitutes a contact	Being within 4 meters/12 feet for 5 minutes	Data storage	In a central database, maintained by the Government	Purpose of app	Notify human contact tracers to examine user's exposure to virus	Contacts uploaded
21/05/2020 14:27	21/05/2020 14:30	0	100	157	1	21/05/2020 14:30	R_2BzmmSk0j4qcQbo					anonymous	EN	1	2	1992	2	6	2	3	3	2	5	1	1	2	1	1	1,4	3|4|1|2	2,10	5|10|3|9|17|6|16|1|2|8|14|4|13|12|15|19	10	17|10|9|15|13|14|5|8|2|12|4|6|3|16|19|1	15	6|15|5|1|14|2|19|9|3|8|12|10|4|13|16|17	5	4	3	4	4|2|3|1	5	Location uploaded	First part of postcode area	Contacts uploaded	Contact with a person having symptoms	Data stored until	Data kept indefinitely	Data storage
21/05/2020 14:26	21/05/2020 14:30	0	100	265	1	21/05/2020 14:30	R_YaF2mpL5qGUuWdj					anonymous	EN	1	1	1984	1	9	2	1	3	4	5	1	2	1	2	1	2,3	3|2|1|4	2,8,16	3|16|13|15|17|4|8|9|10|12|6|14|2|19|5|1	2	12|17|10|3|9|5|14|15|16|6|1|8|4|19|13|2	4	12|15|13|4|14|17|2|5|8|16|3|1|9|6|10|19	4	2	2	2	2|4|3|1	4	Purpose of app	Notify users directly of exposure to virus	Data storage	Decentralised, locally at device.	Data stored until	Not stored	What constitutes a contact
21/05/2020 14:23	21/05/2020 14:30	0	100	443	1	21/05/2020 14:30	R_3COZgffm5Wz7flH					anonymous	EN	1	1	1966	5	10	1	1	1	2	2	1	2	2	2	1	4	2|4|1|3	13	9|2|19|1|15|3|12|13|10|16|8|14|5|4|6|17	8	8|4|5|16|9|6|1|19|15|12|14|13|17|10|3|2	13	12|9|1|19|3|8|4|14|6|13|10|2|15|16|5|17	4	1	4	5	2|1|4|3	3	What constitutes a contact	Being within 4 meters/12 feet for 5 minutes	Purpose of app	Notify human contact tracers to examine user's exposure to virus	Contacts uploaded	None	Data stored until
21/05/2020 14:20	21/05/2020 14:32	0	100	717	1	21/05/2020 14:32	R_3nUajF9841I59hm					anonymous	EN	1	2	1965	3	10	3	3	4	4	3	2	1	1	1	1	2,4	2|3|4|1	2,6,13,15	6|15|12|10|1|9|16|13|4|17|19|3|8|14|5|2	15	2|15|9|4|13|17|8|14|3|5|12|19|6|1|10|16	15	19|4|16|10|1|9|14|13|17|12|6|15|3|2|5|8	3	1	3	3	1|3|4|2	4	Location uploaded	None	Data storage	Decentralised, locally at device.	Purpose of app	Notify users directly of exposure to virus	What constitutes a contact
21/05/2020 14:23	21/05/2020 14:32	0	100	520	1	21/05/2020 14:32	R_1pKmqAyfvPXBK9L					anonymous	EN	1	1	1980	8	7	3	3	6	3	3	1	1	1	2	2	2,3	2|4|1|3	9,10	19|4|14|1|12|6|5|16|10|17|9|13|3|8|15|2	8	1|8|3|19|10|6|12|13|4|17|14|5|2|16|15|9	8	15|10|19|6|2|1|12|8|9|5|13|14|17|3|16|4	3	3	3	3	1|3|2|4	3	Contacts uploaded	None	Data storage	Decentralised, locally at device.	Purpose of app	Notify users directly of exposure to virus	What constitutes a contact
21/05/2020 14:26	21/05/2020 14:32	0	100	407	1	21/05/2020 14:33	R_cFLnWMdh1812O7T					anonymous	EN	1	2	1992	4	5	3	3	3	3	3	2	1	2	1	1	4	2|1|3|4	14	12|10|15|16|13|8|9|6|4|17|3|1|5|2|19|14	13	14|8|6|13|9|12|1|16|17|19|10|4|2|3|5|15	3	17|3|6|13|15|1|16|2|9|14|12|4|5|8|19|10	3	3	3	3	1|4|2|3	4	Data stored until	Data kept indefinitely	What constitutes a contact	Being within 4 meters/12 feet for 5 minutes	Purpose of app	Notify human contact tracers to examine user's exposure to virus	Location uploaded
21/05/2020 14:23	21/05/2020 14:33	0	100	572	1	21/05/2020 14:33	R_TqjFkivPhDrx4o9					anonymous	EN	1	1	1961	2	7	1	6	4	3	3	1	1	1	1	2	2,4	4|3|1|2	10,17	12|4|2|17|9|5|19|6|1|10|3|16|14|13|8|15	17	10|14|13|6|1|12|3|4|9|17|15|19|5|16|8|2	17	12|3|9|17|15|4|5|10|14|6|2|19|8|16|1|13	6	1	3	5	2|3|1|4	3	Data stored until	Not stored	Data storage	Decentralised, locally at device.	Purpose of app	Notify users directly of exposure to virus	Location uploaded
21/05/2020 14:18	21/05/2020 14:33	0	100	894	1	21/05/2020 14:33	R_rjylt7reT5SGuQN					anonymous	EN	1	2	1963	8	8	3	2	2	2	3	2	2	1	1	1	2,4	1|2|4|3	1,2,16	5|4|19|2|3|1|14|17|16|15|8|12|9|13|6|10	1	17|16|10|4|2|15|1|8|12|19|9|3|14|13|6|5	8	14|10|4|2|19|3|8|15|6|5|16|9|17|1|13|12	4	3	3	4	2|4|1|3	2	Data stored until	An effective vaccine for Covid-19 is widely available	Data storage	In a central database, maintained by the Government	Location uploaded	First part of postcode area	Contacts uploaded
21/05/2020 14:26	21/05/2020 14:33	0	100	409	1	21/05/2020 14:33	R_3Ia64KBTXYd46Ze					anonymous	EN	1	1	1974	1	10	3	1	5	5	3	2	1	2	2	1	2,4	2|3|4|1	2,4,6,8,9,12,17	3|5|8|9|4|16|14|2|12|15|10|17|13|6|1|19	8	5|9|15|13|4|17|16|19|14|6|12|8|10|2|1|3	8	6|9|17|14|2|3|16|5|15|8|13|1|4|10|19|12	6	6	3	5	4|3|2|1	2	Data storage	In a central database, maintained by the National Health Service	Purpose of app	Notify human contact tracers to examine user's exposure to virus	Location uploaded	Exact location	What constitutes a contact
21/05/2020 14:21	21/05/2020 14:34	0	100	771	1	21/05/2020 14:34	R_tQKCX78CYRh8HPX					anonymous	EN	1	1	1969	10	10	1	3	4	4	3	2	1	2	1	1	1,2,4	4|2|3|1	8,9,15,17	15|9|10|4|5|12|17|13|6|1|19|2|14|16|3|8	9	16|19|8|15|1|10|3|4|2|17|14|6|13|5|12|9	8	17|6|3|16|12|8|10|14|9|4|13|19|1|15|2|5	1	3	4	5	1|3|4|2	4	Location uploaded	None	Contacts uploaded	None	Data stored until	Not stored	What constitutes a contact
21/05/2020 14:24	21/05/2020 14:34	0	100	589	1	21/05/2020 14:34	R_1Pc1Cnq9xqdpGw9					anonymous	EN	1	2	1975	9	8	1	6	6	6	3	1	1	2	2	1	4	2|3|1|4	1,2,3,4,5,9,10,12,13,15,17,19	17|5|19|3|2|10|13|4|15|1|12|9|8|14|6|16	15	10|9|19|6|13|2|5|17|4|16|8|12|3|14|15|1	15	12|2|4|1|9|13|19|3|6|8|5|16|17|15|14|10	4	4	4	3	2|4|1|3	3	Contacts uploaded	None	Data storage	In a central database, maintained by the National Health Service	Location uploaded	First part of postcode area	Data stored until
21/05/2020 14:21	21/05/2020 14:35	0	100	806	1	21/05/2020 14:35	R_1ffH9ay9LYSkMqY					anonymous	EN	1	1	1976	3	8	2	2	4	3	3	2	1	1	2	1	2,4	2|4|3|1	8,9,15	1|3|13|10|6|9|5|8|12|2|4|17|15|16|14|19	8	3|16|5|19|8|17|1|4|6|13|14|15|10|9|12|2	8	3|1|2|10|4|15|6|9|13|16|17|5|14|12|8|19	1	4	3	5	4|3|1|2	4	Location uploaded	First part of postcode area	Data stored until	An effective vaccine for Covid-19 is widely available	Contacts uploaded	All contacts regardless of symptoms	What constitutes a contact
21/05/2020 14:18	21/05/2020 14:35	0	100	977	1	21/05/2020 14:35	R_2yqsiLGkF7qcmHQ					anonymous	EN	1	2	1950	11	8	3	3	4	2	3	1	2	2	2	2	2,4	4|3|2|1	1,2,3,4,5,6,8,9,10,12,13,14,15,16,17,19	3|15|5|9|16|12|8|2|10|4|19|14|6|13|1|17	8	16|9|6|12|3|10|14|17|2|19|4|1|13|5|8|15	8	4|15|17|3|2|19|5|14|8|12|6|9|16|10|13|1	3	1	3	4	2|1|4|3	2	Data storage	In a central database, maintained by the National Health Service	Contacts uploaded	None	Data stored until	Covid-19 tests are widely available	Purpose of app
21/05/2020 14:14	21/05/2020 14:35	0	100	1252	1	21/05/2020 14:35	R_1GJsH31ppAepJnO					anonymous	EN	1	1	1960	12	7	1	1	5	5	3	1	2	1	1	2	2,4	4|2|3|1	1,2,4,5,6,8,9,10,12,14,15,19	8|1|15|10|9|3|16|17|2|5|4|19|13|14|12|6	15	14|16|5|17|1|15|6|19|9|8|2|3|13|12|10|4	8	2|14|13|9|12|15|1|19|4|5|6|17|8|10|3|16	1	5	1	5	3|2|1|4	4	Data storage	In a central database, maintained by the National Health Service	What constitutes a contact	Being within 4 meters/12 feet for 5 minutes	Purpose of app	Notify human contact tracers to examine user's exposure to virus	Location uploaded
21/05/2020 14:24	21/05/2020 14:35	0	100	668	1	21/05/2020 14:35	R_2sTtXTJWjwJjqeB					anonymous	EN	1	1	1983	11	5	2	3	2	1	2	1	1	2	2	2	2,4	1|2|4|3	3,13,19	8|19|4|12|1|17|10|3|16|2|13|6|14|9|5|15	15	10|19|16|6|3|2|15|17|1|14|12|4|13|8|9|5	4	4|6|12|17|8|16|10|14|19|9|3|2|1|15|13|5	4	5	3	2	3|4|1|2	4	Data stored until	An effective vaccine for Covid-19 is widely available	Contacts uploaded	None	What constitutes a contact	Being within 4 meters/12 feet for 15 minutes	Purpose of app
21/05/2020 14:25	21/05/2020 14:35	0	100	637	1	21/05/2020 14:35	R_1CelrCuR6oZWEeT					anonymous	EN	1	2	1969	8	10	4	1	5	5	3	1	2	1	1	2	1,2,4	1|3|4|2	1,10	12|2|9|3|13|8|5|4|14|17|10|19|15|16|6|1	15	2|13|16|14|5|19|4|15|12|9|10|8|17|1|6|3	15	19|15|16|10|12|8|13|1|6|3|2|17|9|14|4|5	5	1	5	5	1|4|2|3	4	Location uploaded	Exact location	Contacts uploaded	All contacts regardless of symptoms	What constitutes a contact	Being within 4 meters/12 feet for 15 minutes	Data storage
21/05/2020 14:25	21/05/2020 14:36	0	100	682	1	21/05/2020 14:36	R_3KSJCbPzzyWJTAt					anonymous	EN	1	2	1981	11	10	4	2	6	4	3	1	1	1	1	1	2,4	1|3|4|2	1,2,8,10,13,15,16,19	16|19|1|4|2|14|5|6|13|9|15|12|8|17|3|10	8	19|8|2|17|5|12|10|14|13|16|6|4|1|3|9|15	8	16|10|3|4|2|9|5|19|14|15|17|6|13|12|1|8	5	2	5	4	3|4|1|2	2	Data stored until	An effective vaccine for Covid-19 is widely available	Contacts uploaded	All contacts regardless of symptoms	Location uploaded	Exact location	Purpose of app
21/05/2020 14:26	21/05/2020 14:36	0	100	633	1	21/05/2020 14:36	R_26hYyZgAQ8ApIXj					anonymous	EN	1	1	1965	7	10	3	1	5	5	3	2	1	1	2	1	4	4|3|1|2	6,8,13	13|5|9|16|19|1|15|4|3|8|6|14|12|17|2|10	10	19|6|2|12|13|4|1|9|17|14|3|16|10|5|8|15	8	9|19|16|4|14|17|6|8|15|5|13|12|3|10|2|1	5	1	5	3	1|4|3|2	2	Data stored until	An effective vaccine for Covid-19 is widely available	Location uploaded	First part of postcode area	Purpose of app	Notify human contact tracers to examine user's exposure to virus	Data storage
21/05/2020 14:26	21/05/2020 14:36	0	100	624	1	21/05/2020 14:36	R_1CE0cnVys7B8Rys					anonymous	EN	1	1	1978	12	10	3	2	5	5	3	2	1	1	1	1	2,4	2|3|4|1	1,8,10,12,15,19	17|9|2|8|19|13|15|16|10|3|12|5|14|4|1|6	8	17|5|12|10|4|16|9|8|15|3|2|14|1|6|13|19	15	2|5|13|16|17|10|3|14|12|8|6|1|9|4|19|15	4	3	4	5	2|4|3|1	4	Location uploaded	First part of postcode area	Contacts uploaded	All contacts regardless of symptoms	Data stored until	Covid-19 tests are widely available	What constitutes a contact
21/05/2020 14:23	21/05/2020 14:36	0	100	820	1	21/05/2020 14:36	R_1rjHgGwsPvxKQgb					anonymous	EN	1	2	1965	12	10	3	3	3	3	3	1	2	2	1	2	2,4	4|2|1|3	4,8,15	13|8|1|5|16|12|17|4|19|6|15|9|10|3|14|2	8	2|19|4|12|8|16|9|14|6|13|17|10|1|15|5|3	8	15|16|19|1|13|4|12|5|17|8|3|10|9|2|14|6	5	1	4	4	1|4|3|2	3	Data stored until	Not stored	What constitutes a contact	Being within 2 meters/6 feet for 15 minutes	Purpose of app	Notify users directly of exposure to virus	Data storage
21/05/2020 14:22	21/05/2020 14:37	0	100	846	1	21/05/2020 14:37	R_2cA4wqTCyuvJJBw					anonymous	EN	1	1	1961	11	8	3	2	4	4	3	1	2	2	1	2	2,4	3|4|2|1	8,10,13,15,16,17	17|16|13|19|8|2|14|5|3|12|1|9|4|6|15|10	15	4|9|5|17|15|3|14|19|1|16|12|6|2|13|10|8	8	3|15|13|12|19|4|1|8|2|10|14|16|9|17|6|5	5	1	4	5	1|2|4|3	4	Data stored until	Not stored	Purpose of app	Notify users directly of exposure to virus	Location uploaded	None	Data storage
21/05/2020 14:21	21/05/2020 14:37	0	100	959	1	21/05/2020 14:37	R_2PuIFRnzVO3734y					anonymous	EN	1	2	1955	3	8	3	2	4	4	3	1	2	1	1	2	1,2,3,4	2|1|4|3	1,5,8,15	8|16|6|14|9|10|5|2|19|3|1|15|12|13|17|4	8	13|2|14|17|5|19|12|15|9|10|1|3|16|4|6|8	8	4|8|17|9|6|15|2|12|19|1|14|5|13|10|3|16	1	4	1	5	4|1|3|2	4	What constitutes a contact	Being within 4 meters/12 feet for 5 minutes	Data storage	In a central database, maintained by the National Health Service	Contacts uploaded	None	Location uploaded
21/05/2020 14:17	21/05/2020 14:37	0	100	1196	1	21/05/2020 14:37	R_3FLJDzo5MtNfOBd					anonymous	EN	1	1	1991	5	8	2	2	2	5	3	2	1	2	2	1	4	1|3|4|2	15	12|4|6|19|5|15|10|1|17|16|14|13|8|9|3|2	15	8|12|15|4|5|19|3|16|6|13|10|9|1|14|17|2	15	17|2|12|8|16|6|15|3|4|9|19|13|14|1|5|10	1	4	5	3	4|1|2|3	3	Location uploaded	None	Data stored until	Data kept indefinitely	What constitutes a contact	Being within 2 meters/6 feet for 5 minutes	Purpose of app
21/05/2020 14:25	21/05/2020 14:38	0	100	769	1	21/05/2020 14:38	R_9MmGwDA6N9Tsydj					anonymous	EN	1	1	1980	9	8	1	3	3	4	3	2	1	1	1	2	4	4|1|3|2	8,10,15	10|12|8|13|4|16|17|6|15|9|14|1|2|5|3|19	8	6|16|5|12|1|9|17|2|8|3|19|13|15|14|10|4	8	1|9|8|17|2|15|19|12|10|4|3|16|6|14|5|13	3	4	4	5	1|3|2|4	3	Contacts uploaded	All contacts regardless of symptoms	Data storage	In a central database, maintained by the National Health Service	What constitutes a contact	Being within 4 meters/12 feet for 15 minutes	Location uploaded
21/05/2020 14:27	21/05/2020 14:38	0	100	653	1	21/05/2020 14:38	R_uxC7gJLZquBh1Tj					anonymous	EN	1	1	1956	5	10	1	1	2	4	3	2	1	2	2	1	2,4	2|4|3|1	2,5,8,9,10,12,15,16,17	4|2|14|8|19|5|1|13|17|9|6|15|10|3|16|12	8	2|13|3|8|12|4|5|10|6|1|16|17|19|14|9|15	8	3|10|13|19|16|14|8|17|5|15|1|6|12|9|4|2	1	5	2	5	1|4|2|3	3	Data stored until	Covid-19 tests are widely available	Contacts uploaded	Contact with a person having symptoms	Purpose of app	Notify human contact tracers to examine user's exposure to virus	Data storage
21/05/2020 14:26	21/05/2020 14:38	0	100	746	1	21/05/2020 14:38	R_3G2DHipoAjjNieT					anonymous	EN	1	1	1961	8	8	2	3	3	2	3	1	1	1	2	1	1,2,4	1|2|4|3	6,8,15,17,19	19|4|12|8|10|13|2|17|16|5|15|14|1|3|6|9	19	6|12|16|3|8|19|13|15|5|1|9|2|4|10|14|17	8	17|19|16|5|2|4|14|13|8|10|15|12|6|3|9|1	2	5	5	5	1|3|2|4	4	Location uploaded	None	Purpose of app	Notify human contact tracers to examine user's exposure to virus	Data stored until	Data kept indefinitely	Contacts uploaded
21/05/2020 14:26	21/05/2020 14:38	0	100	752	1	21/05/2020 14:38	R_3lMOtCDq3PfKaSn					anonymous	EN	1	2	1949	1	10	3	3	5	5	3	2	1	2	1	2	2,4	4|2|3|1	2,8,15,16,17	14|12|15|5|2|10|3|1|9|16|13|6|8|19|17|4	15	1|17|16|12|6|4|10|2|15|8|14|3|5|19|9|13	8	14|9|4|10|19|17|3|15|6|2|8|5|1|13|16|12	5	3	4	5	4|1|2|3	4	Data storage	In a central database, maintained by the Government	Data stored until	Data kept indefinitely	Location uploaded	First part of postcode area	What constitutes a contact
21/05/2020 14:27	21/05/2020 14:38	0	100	686	1	21/05/2020 14:38	R_1E6wvRc7pDTEWQD					anonymous	EN	1	2	1983	1	9	4	2	3	3	2	1	1	1	1	1	2,3,4	4|2|3|1	2,4,5,10,12,14,19	17|12|19|15|14|16|13|1|4|2|8|5|9|10|3|6	5	17|19|15|12|6|2|16|4|10|9|1|5|3|13|8|14	12	19|15|5|14|1|8|9|13|10|12|4|6|17|16|3|2	3	3	4	4	1|4|2|3	4	Contacts uploaded	Contact with a person having symptoms	What constitutes a contact	Being within 4 meters/12 feet for 5 minutes	Location uploaded	Exact location	Purpose of app
21/05/2020 14:21	21/05/2020 14:38	0	100	1042	1	21/05/2020 14:38	R_SUHyTKFSCJQsufn					anonymous	EN	1	1	1985	2	9	3	1	2	1	3	2	2	2	2	1	2,4	3|4|2|1	8,10,16,17	14|2|12|4|5|8|15|13|19|16|17|10|1|3|9|6	8	14|13|12|19|17|6|10|15|5|2|4|8|1|16|9|3	8	12|3|4|1|5|9|15|19|17|14|6|2|13|8|16|10	4	4	5	5	1|2|4|3	4	Contacts uploaded	None	Data stored until	An effective vaccine for Covid-19 is widely available	Location uploaded	First part of postcode area	Purpose of app
21/05/2020 14:19	21/05/2020 14:39	0	100	1203	1	21/05/2020 14:39	R_2pSqct9LXbeivtm					anonymous	EN	1	1	1952	7	8	1	3	6	2	3	2	2	2	1	1	2,4	4|3|1|2	9,12,15	15|14|3|4|6|17|10|12|2|13|9|8|1|19|16|5	15	6|8|3|13|16|14|15|10|5|12|9|2|17|19|1|4	9	19|3|9|8|13|16|2|6|10|14|1|12|15|17|5|4	1	3	1	5	3|4|1|2	4	Data storage	In a central database, maintained by the National Health Service	Location uploaded	Exact location	Purpose of app	Notify human contact tracers to examine user's exposure to virus	What constitutes a contact
21/05/2020 14:19	21/05/2020 14:39	0	100	1228	1	21/05/2020 14:39	R_2YEYyD7G0W1IxRv					anonymous	EN	1	2	1991	3	8	2	2	5	4	3	2	1	2	1	2	2,3,4	4|1|3|2	1,2,3,6,8,9,10,12,13,15,16,17	5|17|15|2|6|3|1|9|4|14|16|13|8|10|12|19	8	4|19|5|12|1|14|8|9|6|13|16|17|10|15|2|3	8	5|6|19|2|8|9|4|17|13|1|3|16|10|14|12|15	6	1	3	4	1|3|4|2	1	Data storage	In a central database, maintained by the Government	What constitutes a contact	Being within 2 meters/6 feet for 5 minutes	Data stored until	Data kept indefinitely	Contacts uploaded
21/05/2020 14:27	21/05/2020 14:40	0	100	780	1	21/05/2020 14:40	R_3HRjQLSqkqUDqyQ					anonymous	EN	1	1	1961	12	7	3	4	1	1	3	1	1	2	2	2	2,4	2|1|3|4	1,2,6,8,12,13,15,16,17	9|2|4|13|19|10|8|6|14|5|12|16|17|15|1|3	15	15|17|1|9|3|4|10|16|5|8|14|13|12|19|6|2	15	15|12|9|19|17|10|5|6|2|1|4|8|14|16|13|3	5	1	4	5	2|1|3|4	4	What constitutes a contact	Being within 4 meters/12 feet for 5 minutes	Location uploaded	Exact location	Contacts uploaded	Contact with a person having symptoms	Data stored until
21/05/2020 14:26	21/05/2020 14:40	0	100	886	1	21/05/2020 14:40	R_Wpv6ZxzTGl26Xlv					anonymous	EN	1	2	1948	10	9	1	2	3	4	3	2	2	2	1	1	1,2,4	1|3|4|2	1,2,3,4,5,6,8,9,10,12,14,15,16,17,19	9|15|16|3|14|12|4|8|13|17|2|19|1|10|6|5	17	9|1|15|3|16|10|14|6|4|19|13|17|5|8|2|12	15	5|14|8|4|15|16|3|19|2|17|1|12|6|9|10|13	2	3	3	4	2|3|1|4	2	Data storage	In a central database, maintained by the Government	Location uploaded	None	Data stored until	An effective vaccine for Covid-19 is widely available	Contacts uploaded
21/05/2020 14:26	21/05/2020 14:41	0	100	946	1	21/05/2020 14:41	R_3nHlWsRBw1fRuHc					anonymous	EN	1	1	1954	4	10	3	3	4	2	3	2	2	1	1	1	1,2,4	1|4|3|2	1,6,13,16	15|8|19|12|16|2|1|6|14|17|5|3|10|4|9|13	6	14|15|19|6|4|9|1|2|10|16|3|13|17|5|8|12	6	3|15|10|16|4|2|14|9|19|13|5|17|12|8|6|1	5	1	2	4	3|2|1|4	2	Purpose of app	Notify human contact tracers to examine user's exposure to virus	Data storage	In a central database, maintained by the Government	Contacts uploaded	All contacts regardless of symptoms	Location uploaded
21/05/2020 14:27	21/05/2020 14:41	0	100	849	1	21/05/2020 14:41	R_2e9lydgWiUIpyix					anonymous	EN	1	1	1949	6	10	4	5	2	1	3	1	2	1	1	2	2,4	3|2|1|4	1,2,3,4,5,6,8,10,12,13	9|13|2|8|15|17|12|1|6|19|16|5|14|10|3|4	13	13|14|3|8|12|19|17|1|4|10|9|16|5|2|15|6	8	13|12|3|14|4|1|16|9|8|10|15|19|5|2|17|6	5	1	3	3	3|2|4|1	4	Data storage	In a central database, maintained by the Government	Contacts uploaded	None	What constitutes a contact	Being within 4 meters/12 feet for 15 minutes	Location uploaded
21/05/2020 14:24	21/05/2020 14:42	0	100	1045	1	21/05/2020 14:42	R_2E0DZq7JzHiZs5H					anonymous	EN	1	2	1946	3	9	3	3	1	1	3	2	2	2	2	1	2,4	1|2|3|4	6,10,13,15,16,17,19	12|16|13|19|1|6|10|2|9|17|5|8|3|14|15|4	15	14|4|17|9|2|13|16|19|15|10|12|1|3|5|6|8	15	12|14|19|1|4|9|10|16|5|13|17|15|3|2|6|8	5	1	1	5	2|1|3|4	4	Contacts uploaded	All contacts regardless of symptoms	Purpose of app	Notify human contact tracers to examine user's exposure to virus	Data storage	In a central database, maintained by the Government	Location uploaded
21/05/2020 14:27	21/05/2020 14:42	0	100	910	1	21/05/2020 14:42	R_O0x7SM8z1kLkxyx					anonymous	EN	1	1	1961	7	8	2	3	2	2	3	1	1	1	1	2	2,4	3|2|4|1	1,8,12,15,17,19	15|16|4|8|14|5|6|17|13|1|12|10|3|19|2|9	19	16|3|4|14|19|10|1|13|17|5|6|8|12|9|15|2	15	9|10|3|16|1|8|17|13|15|5|4|14|6|2|19|12	1	3	1	5	4|1|3|2	4	Data stored until	Covid-19 tests are widely available	Purpose of app	Notify human contact tracers to examine user's exposure to virus	Data storage	In a central database, maintained by the National Health Service	Contacts uploaded
21/05/2020 14:27	21/05/2020 14:44	0	100	991	1	21/05/2020 14:44	R_24C8tQR1yny6i4B					anonymous	EN	1	2	1982	7	9	4	2	2	2	1	1	1	1	1	1	1,3	3|1|4|2	3,9,16	19|10|12|2|13|17|4|14|3|16|5|8|1|6|15|9	19	9|1|6|3|17|2|14|15|8|19|16|10|12|5|4|13	14	4|14|10|12|8|6|3|16|2|5|9|1|13|15|17|19	4	4	5	4	2|4|1|3	3	Data storage	In a central database, maintained by the National Health Service	Data stored until	Covid-19 tests are widely available	Location uploaded	First part of postcode area	Contacts uploaded
21/05/2020 14:26	21/05/2020 14:44	0	100	1102	1	21/05/2020 14:44	R_12gJBOJDch2qHwU					anonymous	EN	1	2	1938	12	10	4	3	5	4	3	1	1	1	1	1	2,4	1|2|3|4	1,6,12,15,16,17,19	5|2|10|19|8|4|6|16|13|3|14|15|17|12|9|1	19	2|16|1|17|15|9|19|8|13|4|12|6|5|14|10|3	15	12|6|10|5|16|9|14|2|4|8|17|3|15|13|19|1	4	3	2	4	4|2|1|3	2	Contacts uploaded	None	Location uploaded	None	Data storage	Decentralised, locally at device.	Data stored until
21/05/2020 14:27	21/05/2020 14:45	0	100	1057	1	21/05/2020 14:45	R_1Kr3i9fC8X9xWFJ					anonymous	EN	1	2	1962	3	5	2	3	5	5	3	1	2	2	1	1	4	3|1|2|4	1,2,8,10,12,17	5|14|13|16|2|10|15|1|17|4|9|3|12|6|8|19	8	5|12|2|13|19|8|14|17|6|16|3|10|4|15|1|9	8	4|10|9|3|12|8|17|5|13|19|16|2|15|14|6|1	3	2	3	4	2|3|1|4	3	Location uploaded	Exact location	Purpose of app	Notify human contact tracers to examine user's exposure to virus	What constitutes a contact	Being within 2 meters/6 feet for 15 minutes	Data storage
21/05/2020 14:17	21/05/2020 14:45	0	100	1646	1	21/05/2020 14:45	R_1qX3CR0ytnmE4lp					anonymous	EN	1	2	1979	9	10	2	5	5	5	3	1	2	1	1	2	2,4	1|4|2|3	10	17|10|1|6|15|8|5|14|9|13|19|3|4|16|2|12	8	10|15|13|5|12|3|2|1|8|9|14|4|17|16|6|19	8	16|13|17|14|19|12|10|6|5|4|8|3|15|9|2|1	6	3	6	5	2|3|4|1	6	Purpose of app	Notify users directly of exposure to virus	Contacts uploaded	None	Data storage	Decentralised, locally at device.	Location uploaded
21/05/2020 14:44	21/05/2020 14:49	0	100	312	1	21/05/2020 14:49	R_3iQlyu5OfSPcvds					anonymous	EN	1	2	1982	12	8	3	5	1	1	3	2	1	2	1	2	2	3|1|2|4	15	17|12|19|10|8|9|4|16|5|14|6|15|3|2|1|13	15	13|17|19|9|16|14|1|10|4|6|15|5|3|8|2|12	8	10|16|1|14|19|17|12|9|15|2|6|4|5|8|13|3	4	1	5	4	2|3|4|1	4	Data storage	In a central database, maintained by the Government	Contacts uploaded	All contacts regardless of symptoms	Location uploaded	First part of postcode area	Data stored until
21/05/2020 14:43	21/05/2020 14:49	0	100	377	1	21/05/2020 14:49	R_2Xp2O1OLrOwgxTL					anonymous	EN	1	1	1986	5	10	2	1	4	1	3	2	2	1	2	2	2,4	3|4|1|2	1,2,12	17|9|13|19|1|6|10|2|14|5|12|15|4|16|3|8	2	5|6|12|2|19|9|8|14|17|16|4|15|10|1|3|13	10	14|9|10|2|1|6|3|8|13|4|16|5|17|12|19|15	5	4	5	5	2|1|3|4	4	Data stored until	Not stored	Data storage	Decentralised, locally at device.	Contacts uploaded	None	Purpose of app
21/05/2020 14:38	21/05/2020 14:50	0	100	693	1	21/05/2020 14:50	R_8eKmjmaibqv8bcJ					anonymous	EN	1	2	1986	10	10	2	3	5	5	3	1	2	1	2	1	4	3|2|1|4	1,8,15	3|4|13|17|10|15|14|5|1|16|9|19|12|6|8|2	8	1|9|3|12|13|10|4|16|19|17|15|6|14|8|5|2	8	3|6|15|2|13|8|17|10|9|4|19|1|12|16|5|14	3	2	5	5	1|2|4|3	4	Purpose of app	Notify human contact tracers to examine user's exposure to virus	Data storage	In a central database, maintained by the National Health Service	Location uploaded	First part of postcode area	What constitutes a contact
21/05/2020 14:46	21/05/2020 14:50	0	100	242	1	21/05/2020 14:50	R_1Cg5Qm8d5Xtossw					anonymous	EN	1	2	1986	8	5	1	1	2	3	5	2	1	1	1	1	4	4|1|3|2	16	3|16|10|2|5|12|13|19|4|17|14|6|9|15|8|1	9	9|17|4|10|12|3|5|13|16|1|19|2|15|8|14|6	2	14|9|1|2|19|4|16|13|6|15|8|3|12|5|17|10	3	2	3	4	2|1|4|3	3	Purpose of app	Notify human contact tracers to examine user's exposure to virus	Contacts uploaded	All contacts regardless of symptoms	Data stored until	An effective vaccine for Covid-19 is widely available	What constitutes a contact
21/05/2020 14:46	21/05/2020 14:52	0	100	351	1	21/05/2020 14:52	R_2xYnMO55XTHdomW					anonymous	EN	1	2	1986	3	8	1	1	2	2	4	2	1	1	1	2	2,4	3|2|4|1	6,13,14,19	14|16|8|4|17|19|13|5|3|15|6|9|12|2|1|10	5	1|5|15|13|19|12|9|10|4|6|8|2|14|16|3|17	3	17|1|6|10|15|3|14|19|16|8|2|13|4|12|5|9	5	2	3	3	2|4|3|1	4	Location uploaded	Exact location	Data storage	In a central database, maintained by the Government	Data stored until	An effective vaccine for Covid-19 is widely available	What constitutes a contact
21/05/2020 14:46	21/05/2020 14:52	0	100	367	1	21/05/2020 14:52	R_2E4uqWD7prsGxY4					anonymous	EN	1	1	1972	12	9	3	2	2	2	3	1	2	1	1	1	4	2|1|4|3	8,13	17|1|12|19|4|14|8|16|3|6|5|13|2|15|10|9	13	3|13|15|2|16|8|12|17|10|14|6|1|5|4|9|19	19	8|1|2|9|16|3|6|10|14|17|13|15|5|12|19|4	4	5	5	5	3|4|1|2	3	Data stored until	Covid-19 tests are widely available	Contacts uploaded	All contacts regardless of symptoms	Location uploaded	First part of postcode area	Purpose of app
21/05/2020 14:46	21/05/2020 14:52	0	100	403	1	21/05/2020 14:52	R_UPJcQ1gMOeYTkqd					anonymous	EN	1	2	1992	7	10	2	1	1	1	3	1	2	2	1	1	4	1|3|4|2	1,4,8	8|19|14|1|6|3|17|5|4|10|16|12|2|13|9|15	8	19|1|13|16|8|5|3|17|14|4|9|6|10|2|12|15	9	5|17|15|14|1|16|8|3|19|12|4|13|2|9|6|10	5	1	5	5	2|3|4|1	4	Contacts uploaded	All contacts regardless of symptoms	What constitutes a contact	Being within 4 meters/12 feet for 15 minutes	Data storage	In a central database, maintained by the National Health Service	Purpose of app
21/05/2020 14:52	21/05/2020 14:53	0	100	5	1	21/05/2020 14:53	R_27d3MRZ0LxdskZh					anonymous	EN	2
21/05/2020 14:46	21/05/2020 14:54	0	100	459	1	21/05/2020 14:54	R_2QyNKIZYEHa67JF					anonymous	EN	1	2	1952	8	10	2	3	3	3	3	2	2	1	2	2	4	1|4|3|2	2,3,4,5,6,8,9,10,12,13,14,15	10|13|15|6|4|9|16|1|8|12|3|5|14|2|19|17	8	16|19|17|6|10|3|14|12|13|8|2|5|4|1|9|15	9	14|16|19|17|8|6|3|1|15|13|10|12|9|5|2|4	3	3	3	3	4|3|1|2	4	What constitutes a contact	Being within 4 meters/12 feet for 5 minutes	Contacts uploaded	All contacts regardless of symptoms	Data stored until	Covid-19 tests are widely available	Location uploaded
21/05/2020 14:43	21/05/2020 14:54	0	100	670	1	21/05/2020 14:54	R_1FQdPRhwsVMFLBP					anonymous	EN	1	2	1989	1	10	3	2	4	4	3	1	1	1	2	1	2,4	2|1|4|3	1,2,3,5,6,8,10,12,13,15,16,17	13|2|17|16|19|3|4|8|5|12|9|15|14|10|1|6	12	2|13|5|9|15|4|8|6|16|12|19|10|3|14|17|1	15	12|14|9|16|5|6|15|4|13|17|3|10|2|8|1|19	5	3	4	4	3|4|2|1	4	Data stored until	An effective vaccine for Covid-19 is widely available	Data storage	In a central database, maintained by the Government	Purpose of app	Notify human contact tracers to examine user's exposure to virus	Location uploaded
21/05/2020 14:46	21/05/2020 14:55	0	100	537	1	21/05/2020 14:55	R_3dWKfpEqxykRRwU					anonymous	EN	1	1	1947	8	5	1	3	4	4	3	2	1	1	1	1	2,4	2|4|1|3	4,8,12,15,17,19	4|8|6|12|14|5|10|13|9|1|3|19|16|15|2|17	19	14|10|4|6|5|9|3|17|13|12|16|2|15|1|19|8	19	16|3|10|4|6|5|9|17|14|15|1|13|8|12|19|2	1	4	4	5	1|3|2|4	4	Location uploaded	Exact location	Data stored until	Covid-19 tests are widely available	Contacts uploaded	None	What constitutes a contact
21/05/2020 14:52	21/05/2020 14:55	0	100	206	1	21/05/2020 14:55	R_1NxHjAyiFy9DpBm					anonymous	EN	1	1	1996	4	10	3	4	2	2	2	1	1	1	1	1	2	1|2|3|4	6	2|17|16|19|9|14|1|6|13|15|10|4|12|8|3|5	16	3|19|5|15|6|12|16|14|13|9|4|8|10|17|1|2	6	15|6|2|17|5|4|13|8|1|10|16|12|9|14|19|3	1	3	2	3	4|2|3|1	4	Data storage	In a central database, maintained by the Government	Purpose of app	Notify human contact tracers to examine user's exposure to virus	Contacts uploaded	None	What constitutes a contact
21/05/2020 14:46	21/05/2020 14:55	0	100	559	1	21/05/2020 14:55	R_2t5wVLmG7dVeAa7					anonymous	EN	1	1	1966	11	9	3	3	4	4	3	1	2	1	1	1	2,4	3|2|1|4	1,8,9,10,12,15,17	12|10|15|13|19|3|8|2|6|9|16|4|17|5|1|14	8	12|16|10|19|6|14|4|8|5|9|15|2|13|3|1|17	8	13|19|9|1|3|17|12|2|15|5|14|16|8|6|10|4	5	2	4	5	1|3|4|2	3	Data stored until	Covid-19 tests are widely available	Location uploaded	First part of postcode area	Purpose of app	Notify human contact tracers to examine user's exposure to virus	What constitutes a contact
21/05/2020 14:46	21/05/2020 14:56	0	100	574	1	21/05/2020 14:56	R_1DTow3WwAaW7PPL					anonymous	EN	1	1	1972	5	8	1	3	5	5	3	2	1	1	2	2	2,3	4|3|1|2	8,9,14,15,17	15|10|4|16|13|8|6|14|3|17|9|1|5|12|19|2	9	2|8|6|3|13|9|12|1|10|17|15|14|19|5|16|4	8	19|12|1|10|4|16|13|6|9|8|15|5|17|14|2|3	4	3	4	5	4|2|3|1	4	Data storage	In a central database, maintained by the National Health Service	Contacts uploaded	Contact with a person having symptoms	Location uploaded	Exact location	What constitutes a contact
21/05/2020 14:52	21/05/2020 14:56	0	100	226	1	21/05/2020 14:56	R_daFV9Lsv0VGrxAd					anonymous	EN	1	1	1997	3	6	3	1	3	5	3	1	2	2	2	2	3	1|3|2|4	5	10|15|6|19|9|1|16|14|3|5|12|2|17|4|8|13	8	5|13|16|15|4|19|6|1|8|10|14|17|9|3|12|2	16	2|4|6|19|12|5|10|8|16|15|13|14|17|9|3|1	4	2	4	3	2|1|3|4	2	What constitutes a contact	Being within 2 meters/6 feet for 5 minutes	Data storage	In a central database, maintained by the National Health Service	Location uploaded	First part of postcode area	Purpose of app
[truncated: 724 more rows]
[truncated: 88 more columns]
