# Supplementary material for: Citizens’ Attitudes to Contact Tracing Apps
Source: Journal of Experimental Political Science. 2020 Sep 2:1–13. doi: 10.1017/XPS.2020.30 (PMC7653229; doi:10.1017/XPS.2020.30)
Supplement: Supplementary file 1 [file S2052263020000305sup.zip › S2052263020000305sup004.r]

# set to directory containing data.
# script generates tables in word format in this directory.
setwd()

#________________________________________________________________libraries.
library(cjoint) # for amce estimator-based plots
### note: the cjoint() approach includes treatment as "respondent-varying" covariate
### and presents conjoint results by treatment group only. this approach does not give
### an ATE estimate explicitly, we thus build OLS models with clustered SE to get these
library(lmtest) # clustered standard errors for models
library(texreg) # generate regression tables

library(ggplot2)
library(stringr)

#________________________________________________________________set plot theme.
theme <- theme(
  legend.position = "none",

  panel.background = element_rect(fill = "gray90", color = "gray90"),
  strip.text = element_text(size = 8),
  strip.background = element_rect(colour = "white"),

  panel.grid.major = element_line(colour = "white", linetype = 1),
  panel.grid.minor = element_blank(),

  plot.title = element_text(face = "bold", size = 8, hjust = 0.5),

  axis.text.x = element_text(size = 8, margin = unit(c(t = 2.5, r = 0, b = 0, l = 0), "mm"), hjust = 0.5, vjust = 1),
  axis.title.x = element_text(size=8, hjust = 0.5),

  axis.text.y = element_text(size = 8, margin = unit(c(t = 0, r = 2.5, b = 0, l = 0), "mm"), hjust = 0, vjust = 0.5),
  axis.title.y = element_text(size = 8, vjust = 0.01, hjust = 0.1),

  plot.caption = element_text(size=8),
)


#________________________________________________________________STUDY 1: data setup
file <- "May+2020+Public+Affairs+Survey+V2_May+24,+2020_10.36 - Copy.csv"

# CREATE WIDE DATA SET. read data dealing with Qualtrics' "triple header"

# store first row of raw data set as vector of variable names
colnames <- read.csv(file, header = FALSE, nrows = 1, as.is = TRUE)

# read rest of data starting with row 4
wide <- read.csv(file, skip = 3, header = FALSE, stringsAsFactors = FALSE)

# attach variable names saved earlier to rest of data
colnames(wide) <- colnames

# discard preview (non-Dynata) and screened out respondents (did not comply with Dynata's quotas)
#BST <- "%Y-%m-%d %H:%M:%S"
BST <- "%d/%m/%Y %H:%M"
cutoff <- strptime("20/05/2020 10:35:00 BST", format = BST)

wide$StartDate <- strptime(wide$StartDate, format = BST)
wide <- wide[wide$StartDate > cutoff,]

# missing data on demographics = screened out
wide <- wide[!is.na(wide$Q2),]

# LONG DATA SET. this is done via package 'cjoint'
long <- read.qualtrics(
  file,
  responses = paste0('Q',c(23:27)),
  respondentID = 'ResponseId', 
  covariates = c('StartDate','ctrace_pre_stimulus_DO'),
  new.format = TRUE,
  letter = 'F'
)

long$StartDate <- strptime(long$StartDate, format = BST)
long <- long[long$StartDate > cutoff,]

# clean up attribute names and levels
long <- long[long$Contacts.uploaded != "" & long$Location.uploaded != "" & long$Purpose.of.app != "",]

long$Data.storage <- str_replace(long$Data.storage, "\\.", "")
long$Data.storage <- factor(long$Data.storage)
long$Contacts.uploaded <- factor(long$Contacts.uploaded)
long$Location.uploaded <- factor(long$Location.uploaded)
long$Purpose.of.app <- factor(long$Purpose.of.app)

long <- na.omit(long)

# treatment variable
long$treatment <- as.factor(
  ifelse(
    long$ctrace_pre_stimulus_DO == "Q22", "Treated", "Control"
  )
)

# reorder attribute levels
long$Data.stored.until <- factor(
  long$Data.stored.until, levels = 
    c("Not stored","Data kept indefinitely",
      "Covid-19 tests are widely available",
      "An effective vaccine for Covid-19 is widely available")
)

long$Contacts.uploaded <- factor(
  long$Contacts.uploaded, levels = 
    c("None","Contact with a person having symptoms","All contacts regardless of symptoms")
)

# to long data, add moderators from wide data: nhs and trust in gov.
long <- merge(
  long,
  wide[,c("ResponseId","Q6_1")],
  by.x = "Response.ID", by.y = "ResponseId",
  all.x = TRUE
)

wide$Q8[wide$Q8 == 5] <- NA

long <- merge(
  long,
  wide[,c("ResponseId","Q8")],
  by.x = "Response.ID", by.y = "ResponseId",
  all.x = TRUE
)

long$trustNHS <- as.factor(
  ifelse(
    long$Q6_1 < mean(long$Q6_1), "Low", "High"
  )
)

long$govPerform <- as.factor(
  ifelse(
    long$Q8 %in% 1:2, "Bad", "Good"
  )
)

# subset data "centralised systems only"
long2 <- long[long$Data.storage!="Decentralised, locally at device",]
long2$Data.storage <- factor(long2$Data.storage)
long2$Data.stored.until <- factor(long2$Data.stored.until)

# alternatively exclude any pair of profiles with a decentralised system
# results (amce) identical.

# library(data.table)
# long$rTask <- paste(long$respondent,long$task,sep="_")

# dt <- as.data.table(
#   long[,c("respondent","task","Data.storage")]
# )

# keep <- dt[dt$Data.storage!="Decentralised, locally at device",
#    .N,
#    by=list(respondent,task)][N!=1,,][,rTask:=paste(respondent,task,sep="_")]$rTask

# long2 <- long[long$rTask %in% keep,]

# store attribute names for later use
anames <- names(long)[c(9,11,13,19,24)]

a<- list()

for (i in anames){
  a[[i]] <- levels(long[,i])
}

#______________________________________________________________Study 1: Amce plots
# data storage plot
amce1 <- amce(
  respondent.id = 'respondent', 
  formula = selected ~ treatment * Data.storage,
  data = long,
  respondent.varying = "treatment"
)

plot(amce1,
     main = "Preferences across data storage systems\n(dependent attributes)",
     plot.display = "interaction",
     plot.theme = theme,
     attribute.names = "Data storage",
     colors = c("orangered"),
     xlim = c(-0.12,+0.12),
)

# data privacy attributes plot
amce2 <- amce(
  respondent.id = 'respondent', 
  formula = selected ~ treatment * Data.storage + treatment * Data.stored.until + treatment * Location.uploaded + treatment * Contacts.uploaded + treatment * What.constitutes.a.contact ,
  data = long2,
  respondent.varying = "treatment"
)

attributes <- c(
  "Data storage",
  "Data stored until",
  "Location uploaded",
  "Contacts uploaded",
  "What constitutes contact"
)

plot(amce2,
     main = "Privacy peferences within centralised systems",
     plot.display = "interaction",
     plot.theme = theme,
     attribute.names = attributes,
     colors = c("black","orangered"),
     xlim = c(-0.22,+0.22),
)

#______________________________________________________________Study 1: MODELS
covariates <- c("treatment", "Q6_1", "Q8")

models <- list()

# fit models
for (i in covariates){
  
  models[[i]] <- glm(
    selected ~ get(i) * Data.storage,
    data = long,
    family = binomial(link = "logit")
  )
}

# clustered standard errors:
se <- list()
pval <- list()

for (i in 1:3){
  
  temp <- coeftest(models[[i]],vcov = vcovHC(models[[i]], type = 'HC2', cluster = "respondent"))
  
  se[[i]] <- temp[,2]
  pval[[i]] <- temp[,4]
}


names(models[[1]]$coefficients) <- str_replace(
  names(models[[1]]$coefficients), "Treated",""
)

coefPretty <- str_replace(names(models[[1]]$coefficients), "get\\(i\\)","Covariate")
coefPretty <- str_replace(coefPretty, "Covariate:","Covariate x ")
coefPretty[1] <- "Intercept"
coefPretty <- str_replace(coefPretty, paste(anames, collapse = "|"),"")

modPretty <- c("Treatment","High trust in NHS","Government handles pandemic well")

htmlreg(models, 
          override.se = se, 
          override.pvalues = pval,
          custom.model.names = modPretty, 
          custom.coef.names = coefPretty,
          "data_storage_models.doc"
)

# new models for data privacy attributes on subset of data:
models <- list()

for (i in covariates){
  
  models[[i]] <- glm(
    selected ~ get(i) * Data.storage + 
      get(i) * Data.stored.until + 
      get(i) * Location.uploaded + 
      get(i) * Contacts.uploaded +
      get(i) * What.constitutes.a.contact,
    
    data = long2,
    
    family = binomial(link = "logit")
    
  )
}

# clustered standard errors:
se <- list()
pval <- list()

for (i in 1:3){
  
  temp <- coeftest(models[[i]],vcov = vcovHC(models[[i]], type = 'HC2', cluster = "respondent"))
  
  se[[i]] <- temp[,2]
  pval[[i]] <- temp[,4]
}


names(models[[1]]$coefficients) <- str_replace(
  names(models[[1]]$coefficients), "Treated",""
)

coefPretty <- str_replace(names(models[[1]]$coefficients), "get\\(i\\)","Covariate")
coefPretty <- str_replace(coefPretty, "Covariate:","Covariate x ")
coefPretty[1] <- "Intercept"
coefPretty <- str_replace(coefPretty, paste(anames, collapse = "|"),"")

modPretty <- c("Treatment","High trust in NHS","Government handles pandemic well")

htmlreg(models, 
          override.se = se, 
          override.pvalues = pval,
          custom.model.names = modPretty, 
          custom.coef.names = coefPretty,
          "privacy_attribute_models.doc"
)


#_________________________________________________________________STUDY 2

file <- "Contact+tracing+conjoint_June+1,+2020_17.00 - Copy.csv"

# store the first row of raw data set as vector of variable names
colnames <- read.csv(file, header = FALSE, nrows = 1, as.is = TRUE)

# read rest of data starting with row 4
wide <- read.csv(file, skip = 3, header = FALSE, stringsAsFactors = FALSE)

# attach variable names saved earlier to rest of data
colnames(wide) <- colnames

#_______________________________________________discard preview and screened out respondents
cutoff <- strptime("18/05/2020 15:30:00 BST", format = BST)
wide$StartDate <- strptime(wide$StartDate, format = BST)

wide <- wide[wide$StartDate > cutoff & wide$DistributionChannel!="preview" & wide$Progress==100,]

#________________________data management
wide$human_involvement <- ifelse(
  wide$ctrace == 2, 1, ifelse(
    wide$ctrace == 3, 2, ifelse(
      wide$ctrace == 11, 3, ifelse(
        wide$ctrace == 12, 4, ifelse(
          wide$ctrace == 29, 5, ifelse(
            wide$ctrace == 13, 6, 7
          )
        )
      )
    )
  )
)

wide$treatment <- ifelse(
  wide$pre_stimulus_DO == "C1", "Control", "Treated"
)

wide$human2 <- wide$human_involvement
wide$human2[wide$human2==1] <- "Human only"
wide$human2[wide$human2==7] <- "App only"
wide$human2 <- factor(wide$human2, levels = c(
  "Human only",
  as.character(2:6),
  "App only"
))

wide$human3 <- ifelse(
  wide$human_involvement %in% 1:2, "Mostly human",ifelse(
    wide$human_involvement %in% 3:5, "Mixture", "Mostly digital"
  )
)

wide$human3 <- factor(
  wide$human3, levels = c("Mostly human","Mixture","Mostly digital")
)

p <- rbind(
  wide[wide$treatment=="Control","human3"]
)

ggplot(wide, aes(x = human3, y = ..prop.., group = 1)) + 
  geom_bar(stat = "count",width = .65, fill = "gray21") +
  facet_grid(. ~ treatment) +
  xlab("") +
  ylab("Proportion") +
  ggtitle("Contact tracing done via...") +
  theme_bw() + 
  theme(
    panel.background = element_rect(fill = "white", color = "gray21"),
    panel.grid.major = element_line(colour = "gray21", linetype = 3),
    panel.grid.minor = element_blank(),
    plot.title = element_text(size = 9),
    axis.title = element_text(size = 9),
    axis.ticks.length = unit(-1.4, "mm"),
    axis.text.x = element_text(size = 8, angle = 45, margin = unit(c(t = 2.5, r = 0, b = 0, l = 0), "mm"),hjust = 1),
    axis.text.y = element_text(size = 8, margin = unit(c(t = 0, r = 2.5, b = 0, l = 0), "mm")),
    legend.title=element_text(size=8),
    legend.text = element_text(size=8),
    plot.caption = element_text(size=8),
    legend.direction = "horizontal",
    legend.background = element_rect(colour = "gray21"),
    legend.position = c(.5,.9)
  )

human <- glm(
  (human3 == "Mostly human") ~ treatment, wide, family = binomial(link = "logit")
)

mix <- glm(
  (human3 == "Mixture") ~ treatment, wide, family = binomial(link = "logit")
)

digi <- glm(
  (human3 == "Mostly digital") ~ treatment, wide, family = binomial(link = "logit")
)

htmlreg(
  list(human,mix,digi),
  custom.model.names = c("Pr(y=\"Mostly human\")",
                         "Pr(y=\"Mixture\")",
                         "Pr(y=\"Mostly digital\")"),
  custom.coef.names = c("Intercept","Treated"),
  "study2.doc"
)
